# Supplementary material for: Crystal structures of three indole derivatives: 3-ethnyl-2-methyl-1-phenyl­sulfonyl-1H-indole, 4-phenyl­sulfonyl-3H,4H-cyclo­penta­[b]indol-1(2H)-one and 1-{2-[(E)-2-(5-chloro-2-nitro­phen­yl)ethen­yl]-1-phenyl­sulfonyl-1H-indol-3-yl}ethan-1-one chloro­form monosolvate
Source: Acta Crystallogr E Crystallogr Commun. 2015 Aug 15;71(Pt 9):1036–41. doi: 10.1107/S2056989015014917 (PMC4555396; doi:10.1107/S2056989015014917)
Supplement: Supplementary file 1 [file e-71-01036-sup1.cif]

##############################################################################
#                                                                            #
# This CIF contains the data in a paper accepted for publication in          #
# Acta Crystallographica Section E. It conforms to the requirements of       #
# Notes for Authors for Acta Crystallographica Section E, and has been       #
# peer reviewed under the auspices of the IUCr Commission on Journals.       #
#                                                                            #
# Full details of the Crystallographic Information File format               #
# are given in the paper "The Crystallographic Information File (CIF):       #
# a New Standard Archive File for Crystallography" by S. R. Hall, F. H.      #
# Allen and I. D. Brown [Acta Cryst. (1991), A47, 655-685].                  #
#                                                                            #
# The current version of the core CIF dictionary is obtainable from          #
# ftp://ftp.iucr.org/pub/cif_core.dic.                                       #
#                                                                            #
# Software is freely available for graphical display of the structure(s)     #
# in this CIF. For information consult the CIF software page                 #
# http://www.iucr.org/resources/cif/software.                                #
#                                                                            #
# This file may be used for bona fide research purposes within the           #
# scientific community so long as proper attribution is given to the journal # 
# article from which it was obtained.                                        #
#                                                                            #
##############################################################################
data_I
_database_code_depnum_ccdc_archive 'CCDC 1417658'
_audit_creation_method     SHELXL-97
_chemical_name_systematic
;
3-Ethnyl-2-methyl-1-phenylsulfonyl-1<i>H</i>-indole
;
_chemical_name_common     ?
_chemical_formula_moiety     'C17 H13 N O2 S'
_chemical_formula_sum     'C17 H13 N O2 S'
_chemical_formula_iupac     'C17 H13 N O2 S'
_chemical_formula_weight     295.34
_chemical_melting_point     ?
_symmetry_cell_setting     monoclinic
_symmetry_space_group_name_H-M     'P 21'
_symmetry_space_group_name_Hall     'P 2yb'
loop_
    _symmetry_equiv_pos_as_xyz
    'x, y, z'
    '-x, y+1/2, -z'
_cell_length_a     12.1786(5)
_cell_length_b     10.2422(5)
_cell_length_c     12.6306(5)
_cell_angle_alpha     90.00
_cell_angle_beta     113.082(2)
_cell_angle_gamma     90.00
_cell_volume     1449.36(11)
_cell_formula_units_Z     4
_cell_measurement_reflns_used     5750
_cell_measurement_theta_min     1.75
_cell_measurement_theta_max     27.00
_cell_measurement_temperature     296(2)
_exptl_crystal_description     block
_exptl_crystal_colour     colourless
_exptl_crystal_size_max     0.35
_exptl_crystal_size_mid     0.30
_exptl_crystal_size_min     0.25
_exptl_crystal_density_diffrn     1.354
_exptl_crystal_density_meas     ?
_exptl_crystal_density_method     'not measured'
_exptl_crystal_F_000     616
_exptl_absorpt_coefficient_mu     0.226
_exptl_absorpt_correction_type     multi-scan
_exptl_absorpt_process_details
;
(SADABS; Bruker, 2008)
;
_exptl_absorpt_correction_T_min     0.924
_exptl_absorpt_correction_T_max     0.945
_exptl_special_details     ?
_diffrn_ambient_temperature     296(2)
_diffrn_radiation_type     MoK\a
_diffrn_radiation_wavelength     0.71073
_diffrn_radiation_source     'fine-focus sealed tube'
_diffrn_radiation_monochromator     graphite
_diffrn_measurement_device_type     'Bruker Kappa APEXII CCD diffractometer'
_diffrn_measurement_method     '\w & \f scans'
_diffrn_detector_area_resol_mean     ?
_diffrn_reflns_number     12944
_diffrn_reflns_av_R_equivalents     0.0240
_diffrn_reflns_av_sigmaI/netI     0.0240
_diffrn_reflns_theta_min     1.75
_diffrn_reflns_theta_max     27.00
_diffrn_reflns_theta_full     27.00
_diffrn_measured_fraction_theta_max     1.000
_diffrn_measured_fraction_theta_full     1.000
_diffrn_reflns_limit_h_min     -15
_diffrn_reflns_limit_h_max     15
_diffrn_reflns_limit_k_min     -13
_diffrn_reflns_limit_k_max     11
_diffrn_reflns_limit_l_min     -16
_diffrn_reflns_limit_l_max     13
_diffrn_standards_number     ?
_diffrn_standards_interval_count     ?
_diffrn_standards_interval_time     ?
_diffrn_standards_decay_%     ?
_refine_special_details
;
Refinement of <i>F</i>^2^ against ALL reflections. The weighted <i>R</i>-factor
<i>wR</i> and goodness of fit <i>S</i> are based on <i>F</i>^2^, conventional
<i>R</i>-factors <i>R</i> are based on <i>F</i>, with <i>F</i> set to zero for
negative <i>F</i>^2^. The threshold expression of <i>F</i>^2^ >
\s(<i>F</i>^2^) is used only for calculating <i>R</i>-factors(gt) <i>etc</i>.
and is not relevant to the choice of reflections for refinement.
<i>R</i>-factors based on <i>F</i>^2^ are statistically about twice as large
as those based on <i>F</i>, and <i>R</i>- factors based on ALL data will be
even larger.
;
_reflns_number_total     5750
_reflns_number_gt     5372
_reflns_threshold_expression     I>2sigma(I)
_refine_ls_structure_factor_coef     Fsqd
_refine_ls_matrix_type     full
_refine_ls_R_factor_all     0.0320
_refine_ls_R_factor_gt     0.0285
_refine_ls_wR_factor_gt     0.0767
_refine_ls_wR_factor_ref     0.0800
_refine_ls_goodness_of_fit_ref     1.024
_refine_ls_restrained_S_all     1.024
_refine_ls_number_reflns     5750
_refine_ls_number_parameters     389
_refine_ls_number_restraints     1
_refine_ls_hydrogen_treatment     constr
_refine_ls_weighting_scheme     calc
_refine_ls_weighting_details
         'calc w=1/[\s^2^(Fo^2^)+(0.0507P)^2^+0.0899P] where P=(Fo^2^+2Fc^2^)/3'
_atom_sites_solution_hydrogens     geom
_atom_sites_solution_primary     direct
_atom_sites_solution_secondary     difmap
_refine_ls_shift/su_max     0.001
_refine_ls_shift/su_mean     0.000
_refine_diff_density_max     0.157
_refine_diff_density_min     -0.246
_refine_ls_extinction_method     none
_refine_ls_extinction_coef     ?
_refine_ls_abs_structure_details
;
Flack (1983), <b>???? Friedel pairs</b>
;
_refine_ls_abs_structure_Flack     0.01(4)
loop_
    _atom_type_symbol
    _atom_type_description
    _atom_type_scat_dispersion_real
    _atom_type_scat_dispersion_imag
    _atom_type_scat_source
    'C' 'C' 0.0033 0.0016
                         'International Tables Vol C Tables 4.2.6.8 and 6.1.1.4'
    'H' 'H' 0.0000 0.0000
                         'International Tables Vol C Tables 4.2.6.8 and 6.1.1.4'
    'N' 'N' 0.0061 0.0033
                         'International Tables Vol C Tables 4.2.6.8 and 6.1.1.4'
    'O' 'O' 0.0106 0.0060
                         'International Tables Vol C Tables 4.2.6.8 and 6.1.1.4'
    'S' 'S' 0.1246 0.1234
                         'International Tables Vol C Tables 4.2.6.8 and 6.1.1.4'
_computing_data_collection
;
APEX2 (Bruker, 2008)
;
_computing_cell_refinement
;
APEX2 (Bruker, 2008)
;
_computing_data_reduction
;
SAINT (Bruker, 2008)
;
_computing_structure_solution
;
SHELXS97 (Sheldrick, 2008)
;
_computing_structure_refinement
;
SHELXL97 (Sheldrick, 2008)
;
_computing_molecular_graphics
;
ORTEP-3 for Windows (Farrugia, 2012) and Mercury (Macrae <i>et al.</i>,
2008)
;
_computing_publication_material
;
SHELXL97 (Sheldrick, 2008) and  PLATON  (Spek, 2009)
;
loop_
    _atom_site_type_symbol
    _atom_site_label
    _atom_site_fract_x
    _atom_site_fract_y
    _atom_site_fract_z
    _atom_site_U_iso_or_equiv
    _atom_site_adp_type
    _atom_site_calc_flag
    _atom_site_refinement_flags
    _atom_site_occupancy
    _atom_site_symmetry_multiplicity
    _atom_site_disorder_assembly
    _atom_site_disorder_group
    C C1A 0.65808(13) 0.73762(18) 0.29191(13) 0.0410(3) Uani d . 1 1 . .
    C C1B 0.95152(14) 1.07543(17) 0.20687(14) 0.0455(4) Uani d . 1 1 . .
    C C2A 0.73969(17) 0.6367(2) 0.32455(17) 0.0550(4) Uani d . 1 1 . .
    H H2A 0.7426 0.5771 0.3811 0.066 Uiso calc R 1 1 . .
    C C2B 1.04368(16) 0.9877(2) 0.22107(18) 0.0596(5) Uani d . 1 1 . .
    H H2B 1.0758 0.9783 0.1657 0.072 Uiso calc R 1 1 . .
    C C3A 0.81721(17) 0.6290(2) 0.26835(19) 0.0658(5) Uani d . 1 1 . .
    H H3A 0.8732 0.5620 0.2878 0.079 Uiso calc R 1 1 . .
    C C3B 1.0845(2) 0.9162(2) 0.3204(2) 0.0747(7) Uani d . 1 1 . .
    H H3B 1.1461 0.8569 0.3323 0.090 Uiso calc R 1 1 . .
    C C4A 0.81412(17) 0.7173(2) 0.18443(18) 0.0621(5) Uani d . 1 1 . .
    H H4A 0.8679 0.7091 0.1491 0.075 Uiso calc R 1 1 . .
    C C4B 1.0382(2) 0.9282(3) 0.4041(2) 0.0775(7) Uani d . 1 1 . .
    H H4B 1.0688 0.8775 0.4704 0.093 Uiso calc R 1 1 . .
    C C5A 0.73243(16) 0.8168(2) 0.15291(15) 0.0521(4) Uani d . 1 1 . .
    H H5A 0.7300 0.8761 0.0963 0.062 Uiso calc R 1 1 . .
    C C5B 0.94725(19) 1.0145(2) 0.38970(16) 0.0636(5) Uani d . 1 1 . .
    H H5B 0.9154 1.0227 0.4453 0.076 Uiso calc R 1 1 . .
    C C6A 0.65311(13) 0.82726(17) 0.20735(13) 0.0404(3) Uani d . 1 1 . .
    C C6B 0.90403(15) 1.08907(18) 0.29039(14) 0.0477(4) Uani d . 1 1 . .
    C C7A 0.55590(14) 0.91571(16) 0.19224(13) 0.0431(4) Uani d . 1 1 . .
    C C7B 0.81248(14) 1.18826(17) 0.25068(14) 0.0472(4) Uani d . 1 1 . .
    C C8A 0.50461(14) 0.88117(17) 0.26651(13) 0.0431(4) Uani d . 1 1 . .
    C C8B 0.80488(14) 1.23229(19) 0.14747(14) 0.0482(4) Uani d . 1 1 . .
    C C9A 0.69568(14) 0.84083(17) 0.54842(13) 0.0422(4) Uani d . 1 1 . .
    C C9B 0.78684(16) 1.02723(18) -0.08004(14) 0.0453(4) Uani d . 1 1 . .
    C C10A 0.81214(16) 0.7967(2) 0.59661(16) 0.0546(4) Uani d . 1 1 . .
    H H10A 0.8308 0.7109 0.5861 0.066 Uiso calc R 1 1 . .
    C C10B 0.82856(17) 0.90137(19) -0.07879(16) 0.0531(4) Uani d . 1 1 . .
    H H10B 0.9097 0.8830 -0.0436 0.064 Uiso calc R 1 1 . .
    C C11A 0.89979(17) 0.8829(2) 0.66059(18) 0.0633(5) Uani d . 1 1 . .
    H H11A 0.9787 0.8550 0.6941 0.076 Uiso calc R 1 1 . .
    C C11B 0.7474(2) 0.8039(2) -0.13078(18) 0.0630(5) Uani d . 1 1 . .
    H H11B 0.7738 0.7186 -0.1305 0.076 Uiso calc R 1 1 . .
    C C12A 0.87192(17) 1.0095(2) 0.67542(17) 0.0602(5) Uani d . 1 1 . .
    H H12A 0.9320 1.0669 0.7186 0.072 Uiso calc R 1 1 . .
    C C12B 0.62746(19) 0.8317(2) -0.18316(17) 0.0641(5) Uani d . 1 1 . .
    H H12B 0.5734 0.7652 -0.2184 0.077 Uiso calc R 1 1 . .
    C C13A 0.75599(17) 1.0519(2) 0.62696(18) 0.0593(5) Uani d . 1 1 . .
    H H13A 0.7378 1.1379 0.6375 0.071 Uiso calc R 1 1 . .
    C C13B 0.58749(19) 0.9568(2) -0.18365(19) 0.0661(5) Uani d . 1 1 . .
    H H13B 0.5063 0.9747 -0.2191 0.079 Uiso calc R 1 1 . .
    C C14A 0.66630(15) 0.9678(2) 0.56280(17) 0.0538(4) Uani d . 1 1 . .
    H H14A 0.5875 0.9961 0.5298 0.065 Uiso calc R 1 1 . .
    C C14B 0.66648(18) 1.0563(2) -0.13216(16) 0.0574(5) Uani d . 1 1 . .
    H H14B 0.6395 1.1413 -0.1324 0.069 Uiso calc R 1 1 . .
    C C15A 0.51574(16) 1.0165(2) 0.10820(16) 0.0534(4) Uani d . 1 1 . .
    C C15B 0.74452(15) 1.2338(2) 0.31326(16) 0.0584(5) Uani d . 1 1 . .
    C C16A 0.4818(2) 1.0963(3) 0.0369(2) 0.0744(6) Uani d . 1 1 . .
    H H16A 0.452 1.157 -0.022 0.088(10) Uiso calc R 1 1 . .
    C C16B 0.6914(2) 1.2689(3) 0.3686(2) 0.0764(7) Uani d . 1 1 . .
    H H16B 0.647 1.302 0.41 0.090 Uiso calc R 1 1 . .
    C C17A 0.39623(17) 0.9400(2) 0.27481(18) 0.0612(5) Uani d . 1 1 . .
    H H17C 0.3627 1.0036 0.2149 0.092 Uiso calc R 1 1 . .
    H H17D 0.4178 0.9815 0.3484 0.092 Uiso calc R 1 1 . .
    H H17E 0.3385 0.8728 0.2665 0.092 Uiso calc R 1 1 . .
    C C17B 0.7258(2) 1.3385(2) 0.07802(18) 0.0715(6) Uani d . 1 1 . .
    H H17F 0.6788 1.3719 0.1177 0.107 Uiso calc R 1 1 . .
    H H17G 0.6739 1.3046 0.0045 0.107 Uiso calc R 1 1 . .
    H H17H 0.7736 1.4075 0.0670 0.107 Uiso calc R 1 1 . .
    N N1A 0.56467(11) 0.76926(13) 0.32876(11) 0.0424(3) Uani d . 1 1 . .
    N N1B 0.89185(12) 1.16606(15) 0.11823(11) 0.0474(3) Uani d . 1 1 . .
    O O1A 0.62039(14) 0.60415(13) 0.48518(13) 0.0635(4) Uani d . 1 1 . .
    O O1B 1.00485(13) 1.11237(17) -0.00198(14) 0.0705(4) Uani d . 1 1 . .
    O O2A 0.47181(11) 0.77339(15) 0.47241(12) 0.0618(4) Uani d . 1 1 . .
    O O2B 0.84226(15) 1.27284(14) -0.07179(13) 0.0726(4) Uani d . 1 1 . .
    S S1A 0.58058(4) 0.73619(4) 0.46403(4) 0.04641(11) Uani d . 1 1 . .
    S S1B 0.88932(4) 1.15298(5) -0.01502(4) 0.05211(12) Uani d . 1 1 . .
loop_
    _atom_site_aniso_label
    _atom_site_aniso_U_11
    _atom_site_aniso_U_22
    _atom_site_aniso_U_33
    _atom_site_aniso_U_12
    _atom_site_aniso_U_13
    _atom_site_aniso_U_23
    C1A 0.0404(7) 0.0413(8) 0.0444(7) -0.0043(7) 0.0201(6) -0.0060(7)
    C1B 0.0408(8) 0.0444(9) 0.0476(8) -0.0031(7) 0.0135(6) -0.0041(7)
    C2A 0.0577(10) 0.0495(11) 0.0631(10) 0.0076(8) 0.0292(8) 0.0053(8)
    C2B 0.0516(10) 0.0534(12) 0.0727(12) 0.0080(8) 0.0231(9) -0.0050(9)
    C3A 0.0541(10) 0.0669(14) 0.0827(13) 0.0152(9) 0.0334(10) -0.0005(11)
    C3B 0.0623(12) 0.0602(14) 0.0885(15) 0.0208(10) 0.0154(11) 0.0052(11)
    C4A 0.0505(9) 0.0787(14) 0.0676(11) 0.0004(10) 0.0343(8) -0.0073(11)
    C4B 0.0792(14) 0.0719(15) 0.0673(13) 0.0160(12) 0.0134(11) 0.0193(11)
    C5A 0.0503(9) 0.0623(11) 0.0501(9) -0.0100(8) 0.0267(7) -0.0039(8)
    C5B 0.0689(12) 0.0687(13) 0.0496(10) 0.0017(10) 0.0194(9) 0.0073(9)
    C6A 0.0396(7) 0.0420(9) 0.0384(7) -0.0082(6) 0.0141(6) -0.0065(6)
    C6B 0.0440(8) 0.0470(10) 0.0471(8) -0.0034(7) 0.0124(7) -0.0046(7)
    C7A 0.0433(8) 0.0418(9) 0.0409(8) -0.0052(6) 0.0131(6) -0.0044(6)
    C7B 0.0407(8) 0.0506(10) 0.0462(8) -0.0018(7) 0.0125(6) -0.0086(7)
    C8A 0.0425(8) 0.0419(9) 0.0427(8) -0.0017(7) 0.0144(6) -0.0065(7)
    C8B 0.0455(8) 0.0455(9) 0.0473(8) 0.0012(8) 0.0113(6) -0.0081(8)
    C9A 0.0443(8) 0.0480(10) 0.0393(7) -0.0008(7) 0.0218(6) 0.0026(7)
    C9B 0.0525(9) 0.0507(10) 0.0378(7) -0.0072(7) 0.0230(7) -0.0006(7)
    C10A 0.0515(9) 0.0533(11) 0.0568(9) 0.0074(8) 0.0188(8) 0.0037(8)
    C10B 0.0536(9) 0.0554(11) 0.0522(9) 0.0028(8) 0.0227(8) -0.0013(8)
    C11A 0.0434(9) 0.0752(14) 0.0626(11) 0.0096(9) 0.0112(8) 0.0007(10)
    C11B 0.0751(12) 0.0493(11) 0.0639(11) -0.0008(9) 0.0266(10) -0.0059(9)
    C12A 0.0498(10) 0.0721(14) 0.0567(10) -0.0108(9) 0.0189(8) -0.0092(10)
    C12B 0.0693(12) 0.0581(13) 0.0582(11) -0.0147(10) 0.0179(9) -0.0066(9)
    C13A 0.0557(10) 0.0513(11) 0.0694(12) 0.0002(8) 0.0229(9) -0.0096(9)
    C13B 0.0549(10) 0.0681(13) 0.0650(12) -0.0026(10) 0.0124(9) -0.0040(10)
    C14A 0.0434(8) 0.0537(11) 0.0633(11) 0.0051(8) 0.0199(8) -0.0035(9)
    C14B 0.0601(10) 0.0552(11) 0.0541(10) 0.0034(9) 0.0195(8) -0.0011(9)
    C15A 0.0538(10) 0.0519(11) 0.0516(9) 0.0011(8) 0.0175(8) -0.0012(8)
    C15B 0.0469(8) 0.0737(13) 0.0514(9) 0.0012(10) 0.0158(7) -0.0106(10)
    C16A 0.0803(14) 0.0700(15) 0.0687(13) 0.0148(12) 0.0247(11) 0.0235(12)
    C16B 0.0602(11) 0.108(2) 0.0633(11) 0.0105(12) 0.0270(10) -0.0110(12)
    C17A 0.0548(10) 0.0672(13) 0.0642(11) 0.0137(9) 0.0260(9) -0.0020(10)
    C17B 0.0828(14) 0.0601(14) 0.0607(12) 0.0248(11) 0.0164(10) 0.0010(10)
    N1A 0.0429(7) 0.0427(8) 0.0470(7) -0.0017(5) 0.0235(6) -0.0026(6)
    N1B 0.0501(7) 0.0456(8) 0.0453(7) -0.0009(6) 0.0175(6) -0.0042(6)
    O1A 0.0804(9) 0.0448(8) 0.0740(8) -0.0075(6) 0.0398(7) 0.0119(6)
    O1B 0.0614(7) 0.0857(11) 0.0780(9) -0.0214(8) 0.0418(7) -0.0109(8)
    O2A 0.0527(7) 0.0776(10) 0.0691(8) -0.0135(6) 0.0389(6) -0.0025(7)
    O2B 0.0989(11) 0.0560(9) 0.0652(8) -0.0141(7) 0.0348(8) 0.0135(7)
    S1A 0.0495(2) 0.0472(2) 0.0508(2) -0.00875(18) 0.02854(17) 0.00263(19)
    S1B 0.0593(2) 0.0526(3) 0.0507(2) -0.0126(2) 0.02839(19) 0.00082(19)
_geom_special_details
;
All e.s.d.'s (except the e.s.d. in the dihedral angle between two l.s. planes)
are estimated using the full covariance matrix. The cell e.s.d.'s are taken
into account individually in the estimation of e.s.d.'s in distances, angles
and torsion angles; correlations between e.s.d.'s in cell parameters are only
used when they are defined by crystal symmetry. An approximate (isotropic)
treatment of cell e.s.d.'s is used for estimating e.s.d.'s involving l.s.
planes.
;
loop_
    _geom_bond_atom_site_label_1
    _geom_bond_atom_site_label_2
    _geom_bond_site_symmetry_2
    _geom_bond_distance
    _geom_bond_publ_flag
    C1A C2A . 1.380(2) ?
    C1A C6A . 1.392(2) ?
    C1A N1A . 1.425(2) ?
    C1B C2B . 1.393(2) ?
    C1B C6B . 1.395(3) ?
    C1B N1B . 1.416(2) ?
    C2A C3A . 1.388(3) ?
    C2A H2A . 0.9300 ?
    C2B C3B . 1.367(3) ?
    C2B H2B . 0.9300 ?
    C3A C4A . 1.383(3) ?
    C3A H3A . 0.9300 ?
    C3B C4B . 1.386(4) ?
    C3B H3B . 0.9300 ?
    C4A C5A . 1.369(3) ?
    C4A H4A . 0.9300 ?
    C4B C5B . 1.372(3) ?
    C4B H4B . 0.9300 ?
    C5A C6A . 1.392(2) ?
    C5A H5A . 0.9300 ?
    C5B C6B . 1.384(3) ?
    C5B H5B . 0.9300 ?
    C6A C7A . 1.443(2) ?
    C6B C7B . 1.445(2) ?
    C7A C8A . 1.362(2) ?
    C7A C15A . 1.423(2) ?
    C7B C8B . 1.348(2) ?
    C7B C15B . 1.428(3) ?
    C8A N1A . 1.420(2) ?
    C8A C17A . 1.492(2) ?
    C8B N1B . 1.423(2) ?
    C8B C17B . 1.490(3) ?
    C9A C14A . 1.380(3) ?
    C9A C10A . 1.382(2) ?
    C9A S1A . 1.7545(17) ?
    C9B C14B . 1.383(3) ?
    C9B C10B . 1.383(3) ?
    C9B S1B . 1.7570(18) ?
    C10A C11A . 1.377(3) ?
    C10A H10A . 0.9300 ?
    C10B C11B . 1.377(3) ?
    C10B H10B . 0.9300 ?
    C11A C12A . 1.372(3) ?
    C11A H11A . 0.9300 ?
    C11B C12B . 1.376(3) ?
    C11B H11B . 0.9300 ?
    C12A C13A . 1.371(3) ?
    C12A H12A . 0.9300 ?
    C12B C13B . 1.370(3) ?
    C12B H12B . 0.9300 ?
    C13A C14A . 1.377(3) ?
    C13A H13A . 0.9300 ?
    C13B C14B . 1.377(3) ?
    C13B H13B . 0.9300 ?
    C14A H14A . 0.9300 ?
    C14B H14B . 0.9300 ?
    C15A C16A . 1.166(3) ?
    C15B C16B . 1.179(3) ?
    C16A H16A . 0.9300 ?
    C16B H16B . 0.9300 ?
    C17A H17C . 0.9600 ?
    C17A H17D . 0.9600 ?
    C17A H17E . 0.9600 ?
    C17B H17F . 0.9600 ?
    C17B H17G . 0.9600 ?
    C17B H17H . 0.9600 ?
    N1A S1A . 1.6769(14) ?
    N1B S1B . 1.6764(14) ?
    O1A S1A . 1.4260(15) ?
    O1B S1B . 1.4136(16) ?
    O2A S1A . 1.4217(14) ?
    O2B S1B . 1.4239(15) ?
loop_
    _geom_angle_atom_site_label_1
    _geom_angle_atom_site_label_2
    _geom_angle_atom_site_label_3
    _geom_angle_site_symmetry_1
    _geom_angle_site_symmetry_3
    _geom_angle
    _geom_angle_publ_flag
    C2A C1A C6A . . 122.21(15) ?
    C2A C1A N1A . . 130.26(16) ?
    C6A C1A N1A . . 107.49(14) ?
    C2B C1B C6B . . 121.28(17) ?
    C2B C1B N1B . . 131.47(18) ?
    C6B C1B N1B . . 107.21(14) ?
    C1A C2A C3A . . 116.37(18) ?
    C1A C2A H2A . . 121.8 ?
    C3A C2A H2A . . 121.8 ?
    C3B C2B C1B . . 116.7(2) ?
    C3B C2B H2B . . 121.7 ?
    C1B C2B H2B . . 121.7 ?
    C4A C3A C2A . . 122.36(19) ?
    C4A C3A H3A . . 118.8 ?
    C2A C3A H3A . . 118.8 ?
    C2B C3B C4B . . 122.8(2) ?
    C2B C3B H3B . . 118.6 ?
    C4B C3B H3B . . 118.6 ?
    C5A C4A C3A . . 120.52(18) ?
    C5A C4A H4A . . 119.7 ?
    C3A C4A H4A . . 119.7 ?
    C5B C4B C3B . . 120.3(2) ?
    C5B C4B H4B . . 119.8 ?
    C3B C4B H4B . . 119.8 ?
    C4A C5A C6A . . 118.65(18) ?
    C4A C5A H5A . . 120.7 ?
    C6A C5A H5A . . 120.7 ?
    C4B C5B C6B . . 118.5(2) ?
    C4B C5B H5B . . 120.8 ?
    C6B C5B H5B . . 120.8 ?
    C1A C6A C5A . . 119.88(16) ?
    C1A C6A C7A . . 107.60(15) ?
    C5A C6A C7A . . 132.49(16) ?
    C5B C6B C1B . . 120.46(18) ?
    C5B C6B C7B . . 132.06(18) ?
    C1B C6B C7B . . 107.47(15) ?
    C8A C7A C15A . . 125.88(17) ?
    C8A C7A C6A . . 108.66(15) ?
    C15A C7A C6A . . 125.34(17) ?
    C8B C7B C15B . . 126.23(17) ?
    C8B C7B C6B . . 108.78(15) ?
    C15B C7B C6B . . 124.97(17) ?
    C7A C8A N1A . . 108.38(14) ?
    C7A C8A C17A . . 126.94(17) ?
    N1A C8A C17A . . 124.41(16) ?
    C7B C8B N1B . . 108.40(15) ?
    C7B C8B C17B . . 126.67(17) ?
    N1B C8B C17B . . 124.81(17) ?
    C14A C9A C10A . . 121.65(17) ?
    C14A C9A S1A . . 117.98(13) ?
    C10A C9A S1A . . 120.35(14) ?
    C14B C9B C10B . . 121.46(17) ?
    C14B C9B S1B . . 119.38(15) ?
    C10B C9B S1B . . 119.16(14) ?
    C11A C10A C9A . . 118.32(18) ?
    C11A C10A H10A . . 120.8 ?
    C9A C10A H10A . . 120.8 ?
    C11B C10B C9B . . 118.58(18) ?
    C11B C10B H10B . . 120.7 ?
    C9B C10B H10B . . 120.7 ?
    C12A C11A C10A . . 120.66(18) ?
    C12A C11A H11A . . 119.7 ?
    C10A C11A H11A . . 119.7 ?
    C12B C11B C10B . . 120.5(2) ?
    C12B C11B H11B . . 119.8 ?
    C10B C11B H11B . . 119.8 ?
    C11A C12A C13A . . 120.34(19) ?
    C11A C12A H12A . . 119.8 ?
    C13A C12A H12A . . 119.8 ?
    C13B C12B C11B . . 120.26(19) ?
    C13B C12B H12B . . 119.9 ?
    C11B C12B H12B . . 119.9 ?
    C12A C13A C14A . . 120.34(19) ?
    C12A C13A H13A . . 119.8 ?
    C14A C13A H13A . . 119.8 ?
    C12B C13B C14B . . 120.60(19) ?
    C12B C13B H13B . . 119.7 ?
    C14B C13B H13B . . 119.7 ?
    C13A C14A C9A . . 118.69(16) ?
    C13A C14A H14A . . 120.7 ?
    C9A C14A H14A . . 120.7 ?
    C13B C14B C9B . . 118.61(19) ?
    C13B C14B H14B . . 120.7 ?
    C9B C14B H14B . . 120.7 ?
    C16A C15A C7A . . 178.1(2) ?
    C16B C15B C7B . . 177.4(2) ?
    C15A C16A H16A . . 177 ?
    C15B C16B H16B . . 177.4 ?
    C8A C17A H17C . . 109.5 ?
    C8A C17A H17D . . 109.5 ?
    H17C C17A H17D . . 109.5 ?
    C8A C17A H17E . . 109.5 ?
    H17C C17A H17E . . 109.5 ?
    H17D C17A H17E . . 109.5 ?
    C8B C17B H17F . . 109.5 ?
    C8B C17B H17G . . 109.5 ?
    H17F C17B H17G . . 109.5 ?
    C8B C17B H17H . . 109.5 ?
    H17F C17B H17H . . 109.5 ?
    H17G C17B H17H . . 109.5 ?
    C8A N1A C1A . . 107.85(13) ?
    C8A N1A S1A . . 123.78(11) ?
    C1A N1A S1A . . 119.91(11) ?
    C1B N1B C8B . . 108.10(14) ?
    C1B N1B S1B . . 122.90(12) ?
    C8B N1B S1B . . 125.17(11) ?
    O2A S1A O1A . . 119.90(9) ?
    O2A S1A N1A . . 106.43(8) ?
    O1A S1A N1A . . 106.11(8) ?
    O2A S1A C9A . . 109.69(8) ?
    O1A S1A C9A . . 109.48(9) ?
    N1A S1A C9A . . 103.96(7) ?
    O1B S1B O2B . . 119.87(10) ?
    O1B S1B N1B . . 106.31(8) ?
    O2B S1B N1B . . 106.38(9) ?
    O1B S1B C9B . . 109.32(9) ?
    O2B S1B C9B . . 108.95(9) ?
    N1B S1B C9B . . 104.95(8) ?
loop_
    _geom_torsion_atom_site_label_1
    _geom_torsion_atom_site_label_2
    _geom_torsion_atom_site_label_3
    _geom_torsion_atom_site_label_4
    _geom_torsion_site_symmetry_1
    _geom_torsion_site_symmetry_2
    _geom_torsion_site_symmetry_3
    _geom_torsion_site_symmetry_4
    _geom_torsion
    _geom_torsion_publ_flag
    C6A C1A C2A C3A . . . . 0.0(3) ?
    N1A C1A C2A C3A . . . . 177.20(17) ?
    C6B C1B C2B C3B . . . . 0.1(3) ?
    N1B C1B C2B C3B . . . . 177.65(19) ?
    C1A C2A C3A C4A . . . . 0.3(3) ?
    C1B C2B C3B C4B . . . . 0.1(3) ?
    C2A C3A C4A C5A . . . . -0.4(3) ?
    C2B C3B C4B C5B . . . . 0.0(4) ?
    C3A C4A C5A C6A . . . . 0.2(3) ?
    C3B C4B C5B C6B . . . . -0.4(4) ?
    C2A C1A C6A C5A . . . . -0.1(2) ?
    N1A C1A C6A C5A . . . . -177.89(14) ?
    C2A C1A C6A C7A . . . . 178.06(15) ?
    N1A C1A C6A C7A . . . . 0.31(17) ?
    C4A C5A C6A C1A . . . . 0.0(2) ?
    C4A C5A C6A C7A . . . . -177.66(17) ?
    C4B C5B C6B C1B . . . . 0.6(3) ?
    C4B C5B C6B C7B . . . . -178.8(2) ?
    C2B C1B C6B C5B . . . . -0.4(3) ?
    N1B C1B C6B C5B . . . . -178.51(16) ?
    C2B C1B C6B C7B . . . . 179.05(16) ?
    N1B C1B C6B C7B . . . . 0.97(18) ?
    C1A C6A C7A C8A . . . . 0.64(17) ?
    C5A C6A C7A C8A . . . . 178.52(16) ?
    C1A C6A C7A C15A . . . . -175.48(15) ?
    C5A C6A C7A C15A . . . . 2.4(3) ?
    C5B C6B C7B C8B . . . . 179.6(2) ?
    C1B C6B C7B C8B . . . . 0.16(19) ?
    C5B C6B C7B C15B . . . . 1.3(3) ?
    C1B C6B C7B C15B . . . . -178.11(17) ?
    C15A C7A C8A N1A . . . . 174.76(15) ?
    C6A C7A C8A N1A . . . . -1.33(17) ?
    C15A C7A C8A C17A . . . . 0.6(3) ?
    C6A C7A C8A C17A . . . . -175.53(16) ?
    C15B C7B C8B N1B . . . . 177.02(17) ?
    C6B C7B C8B N1B . . . . -1.22(19) ?
    C15B C7B C8B C17B . . . . 1.0(3) ?
    C6B C7B C8B C17B . . . . -177.26(18) ?
    C14A C9A C10A C11A . . . . 0.2(3) ?
    S1A C9A C10A C11A . . . . 178.93(15) ?
    C14B C9B C10B C11B . . . . -0.1(3) ?
    S1B C9B C10B C11B . . . . -179.54(15) ?
    C9A C10A C11A C12A . . . . -0.3(3) ?
    C9B C10B C11B C12B . . . . 0.3(3) ?
    C10A C11A C12A C13A . . . . 0.3(3) ?
    C10B C11B C12B C13B . . . . -0.3(3) ?
    C11A C12A C13A C14A . . . . 0.0(3) ?
    C11B C12B C13B C14B . . . . 0.2(3) ?
    C12A C13A C14A C9A . . . . -0.1(3) ?
    C10A C9A C14A C13A . . . . 0.0(3) ?
    S1A C9A C14A C13A . . . . -178.76(15) ?
    C12B C13B C14B C9B . . . . 0.0(3) ?
    C10B C9B C14B C13B . . . . 0.0(3) ?
    S1B C9B C14B C13B . . . . 179.41(16) ?
    C7A C8A N1A C1A . . . . 1.52(16) ?
    C17A C8A N1A C1A . . . . 175.90(16) ?
    C7A C8A N1A S1A . . . . 149.26(12) ?
    C17A C8A N1A S1A . . . . -36.4(2) ?
    C2A C1A N1A C8A . . . . -178.62(17) ?
    C6A C1A N1A C8A . . . . -1.11(16) ?
    C2A C1A N1A S1A . . . . 32.2(2) ?
    C6A C1A N1A S1A . . . . -150.32(11) ?
    C2B C1B N1B C8B . . . . -179.51(18) ?
    C6B C1B N1B C8B . . . . -1.71(18) ?
    C2B C1B N1B S1B . . . . 21.6(3) ?
    C6B C1B N1B S1B . . . . -160.64(12) ?
    C7B C8B N1B C1B . . . . 1.83(19) ?
    C17B C8B N1B C1B . . . . 177.97(17) ?
    C7B C8B N1B S1B . . . . 160.16(12) ?
    C17B C8B N1B S1B . . . . -23.7(3) ?
    C8A N1A S1A O2A . . . . 38.37(14) ?
    C1A N1A S1A O2A . . . . -177.52(13) ?
    C8A N1A S1A O1A . . . . 167.13(12) ?
    C1A N1A S1A O1A . . . . -48.76(14) ?
    C8A N1A S1A C9A . . . . -77.43(13) ?
    C1A N1A S1A C9A . . . . 66.68(14) ?
    C14A C9A S1A O2A . . . . -30.31(17) ?
    C10A C9A S1A O2A . . . . 150.92(15) ?
    C14A C9A S1A O1A . . . . -163.80(14) ?
    C10A C9A S1A O1A . . . . 17.44(17) ?
    C14A C9A S1A N1A . . . . 83.17(15) ?
    C10A C9A S1A N1A . . . . -95.59(15) ?
    C1B N1B S1B O1B . . . . -40.11(15) ?
    C8B N1B S1B O1B . . . . 164.60(16) ?
    C1B N1B S1B O2B . . . . -168.94(13) ?
    C8B N1B S1B O2B . . . . 35.78(17) ?
    C1B N1B S1B C9B . . . . 75.67(14) ?
    C8B N1B S1B C9B . . . . -79.62(17) ?
    C14B C9B S1B O1B . . . . -160.88(15) ?
    C10B C9B S1B O1B . . . . 18.58(17) ?
    C14B C9B S1B O2B . . . . -28.16(17) ?
    C10B C9B S1B O2B . . . . 151.29(15) ?
    C14B C9B S1B N1B . . . . 85.44(15) ?
    C10B C9B S1B N1B . . . . -95.11(15) ?
loop_
    _geom_hbond_atom_site_label_D
    _geom_hbond_atom_site_label_H
    _geom_hbond_atom_site_label_A
    _geom_hbond_site_symmetry_A
    _geom_hbond_distance_DH
    _geom_hbond_distance_HA
    _geom_hbond_distance_DA
    _geom_hbond_angle_DHA
    C2A H2A O1A ----- 0.93 2.36 2.941(3) 121
    C2B H2B O1B ----- 0.93 2.38 2.957(3) 120
    C16B H16B O2A 2_656 0.93 2.43 3.334(3) 153
    C10A H10A Cg1 2_746 0.93 2.95 3.728(2) 142
    C11A H11A Cg2 2_746 0.93 2.74 3.546(2) 145
    C16A H16A Cg3 2_655 0.93 2.88 3.699(3) 148
_iucr_refine_instructions_details
;
TITL NAREN4_0m in P21
CELL  0.71073  12.1786  10.2422  12.6306   90.000  113.082   90.000
ZERR     4.00   0.0005   0.0005   0.0005    0.000    0.002    0.000
LATT  -1
SYMM  - X, 1/2 + Y, - Z
SFAC  C    H    N    O    S
UNIT  68   52   4    8    4
MERG   2
FMAP   2
PLAN   25
OMIT -2 54
ACTA
BOND   $H
CONF
L.S.  12
WGHT    0.050700    0.089900
FVAR       0.20108
C1A   1    0.658081    0.737622    0.291906    11.00000    0.04044    0.04131 =
         0.04436   -0.00601    0.02007   -0.00434
C1B   1    0.951522    1.075430    0.206870    11.00000    0.04080    0.04442 =
         0.04763   -0.00414    0.01353   -0.00312
C2A   1    0.739692    0.636685    0.324547    11.00000    0.05766    0.04946 =
         0.06309    0.00528    0.02922    0.00764
AFIX  43
H2A   2    0.742584    0.577070    0.381119    11.00000   -1.20000
AFIX   0
C2B   1    1.043678    0.987711    0.221066    11.00000    0.05160    0.05337 =
         0.07274   -0.00505    0.02312    0.00796
AFIX  43
H2B   2    1.075788    0.978297    0.165737    11.00000   -1.20000
AFIX   0
C3A   1    0.817207    0.628993    0.268351    11.00000    0.05409    0.06687 =
         0.08272   -0.00052    0.03343    0.01524
AFIX  43
H3A   2    0.873237    0.562030    0.287842    11.00000   -1.20000
AFIX   0
C3B   1    1.084548    0.916157    0.320410    11.00000    0.06232    0.06017 =
         0.08852    0.00517    0.01540    0.02085
AFIX  43
H3B   2    1.146114    0.856890    0.332307    11.00000   -1.20000
AFIX   0
C4A   1    0.814115    0.717315    0.184429    11.00000    0.05054    0.07869 =
         0.06757   -0.00726    0.03434    0.00041
AFIX  43
H4A   2    0.867937    0.709111    0.149115    11.00000   -1.20000
AFIX   0
C4B   1    1.038170    0.928154    0.404145    11.00000    0.07919    0.07188 =
         0.06727    0.01928    0.01341    0.01603
AFIX  43
H4B   2    1.068817    0.877453    0.470430    11.00000   -1.20000
AFIX   0
C5A   1    0.732430    0.816767    0.152907    11.00000    0.05029    0.06231 =
         0.05010   -0.00395    0.02665   -0.00995
AFIX  43
H5A   2    0.729990    0.876094    0.096286    11.00000   -1.20000
AFIX   0
C5B   1    0.947246    1.014490    0.389698    11.00000    0.06893    0.06874 =
         0.04957    0.00726    0.01943    0.00173
AFIX  43
H5B   2    0.915399    1.022704    0.445329    11.00000   -1.20000
AFIX   0
C6A   1    0.653105    0.827264    0.207347    11.00000    0.03958    0.04202 =
         0.03839   -0.00647    0.01409   -0.00821
C6B   1    0.904032    1.089071    0.290394    11.00000    0.04398    0.04697 =
         0.04711   -0.00455    0.01240   -0.00340
C7A   1    0.555900    0.915712    0.192244    11.00000    0.04334    0.04180 =
         0.04087   -0.00443    0.01305   -0.00524
C7B   1    0.812476    1.188262    0.250681    11.00000    0.04072    0.05057 =
         0.04620   -0.00860    0.01245   -0.00176
C8A   1    0.504613    0.881175    0.266507    11.00000    0.04250    0.04190 =
         0.04273   -0.00647    0.01436   -0.00167
C8B   1    0.804879    1.232294    0.147468    11.00000    0.04555    0.04546 =
         0.04726   -0.00812    0.01135    0.00119
C9A   1    0.695683    0.840832    0.548422    11.00000    0.04429    0.04803 =
         0.03929    0.00255    0.02178   -0.00083
C9B   1    0.786840    1.027234   -0.080042    11.00000    0.05251    0.05072 =
         0.03775   -0.00063    0.02304   -0.00719
C10A  1    0.812137    0.796696    0.596605    11.00000    0.05151    0.05328 =
         0.05679    0.00366    0.01876    0.00744
AFIX  43
H10A  2    0.830840    0.710931    0.586086    11.00000   -1.20000
AFIX   0
C10B  1    0.828560    0.901370   -0.078788    11.00000    0.05360    0.05543 =
         0.05217   -0.00135    0.02270    0.00285
AFIX  43
H10B  2    0.909690    0.882991   -0.043587    11.00000   -1.20000
AFIX   0
C11A  1    0.899786    0.882911    0.660586    11.00000    0.04336    0.07521 =
         0.06264    0.00067    0.01125    0.00957
AFIX  43
H11A  2    0.978675    0.855027    0.694080    11.00000   -1.20000
AFIX   0
C11B  1    0.747384    0.803869   -0.130781    11.00000    0.07510    0.04926 =
         0.06392   -0.00594    0.02658   -0.00083
AFIX  43
H11B  2    0.773800    0.718624   -0.130493    11.00000   -1.20000
AFIX   0
C12A  1    0.871915    1.009523    0.675423    11.00000    0.04981    0.07210 =
         0.05673   -0.00916    0.01887   -0.01076
AFIX  43
H12A  2    0.931983    1.066892    0.718583    11.00000   -1.20000
AFIX   0
C12B  1    0.627462    0.831658   -0.183160    11.00000    0.06933    0.05814 =
         0.05822   -0.00662    0.01793   -0.01465
AFIX  43
H12B  2    0.573351    0.765244   -0.218355    11.00000   -1.20000
AFIX   0
C13A  1    0.755986    1.051911    0.626960    11.00000    0.05571    0.05128 =
         0.06943   -0.00965    0.02285    0.00024
AFIX  43
H13A  2    0.737796    1.137876    0.637455    11.00000   -1.20000
AFIX   0
C13B  1    0.587495    0.956762   -0.183655    11.00000    0.05487    0.06813 =
         0.06496   -0.00397    0.01242   -0.00258
AFIX  43
H13B  2    0.506288    0.974652   -0.219082    11.00000   -1.20000
AFIX   0
C14A  1    0.666302    0.967848    0.562803    11.00000    0.04335    0.05369 =
         0.06332   -0.00352    0.01988    0.00507
AFIX  43
H14A  2    0.587502    0.996124    0.529827    11.00000   -1.20000
AFIX   0
C14B  1    0.666482    1.056304   -0.132161    11.00000    0.06015    0.05521 =
         0.05409   -0.00112    0.01947    0.00338
AFIX  43
H14B  2    0.639468    1.141281   -0.132424    11.00000   -1.20000
AFIX   0
C15A  1    0.515739    1.016458    0.108198    11.00000    0.05384    0.05189 =
         0.05162   -0.00119    0.01755    0.00114
C15B  1    0.744523    1.233814    0.313263    11.00000    0.04687    0.07374 =
         0.05144   -0.01061    0.01576    0.00120
C16A  1    0.481765    1.096329    0.036938    11.00000    0.08032    0.07003 =
         0.06868    0.02349    0.02473    0.01477
C16B  1    0.691428    1.268941    0.368602    11.00000    0.06022    0.10827 =
         0.06335   -0.01104    0.02698    0.01054
C17A  1    0.396232    0.940022    0.274815    11.00000    0.05475    0.06722 =
         0.06424   -0.00199    0.02602    0.01371
AFIX 137
H17C  2    0.362716    1.003642    0.214906    11.00000   -1.50000
H17D  2    0.417766    0.981464    0.348398    11.00000   -1.50000
H17E  2    0.338462    0.872832    0.266487    11.00000   -1.50000
AFIX   0
C17B  1    0.725764    1.338524    0.078024    11.00000    0.08281    0.06006 =
         0.06070    0.00100    0.01645    0.02481
AFIX 137
H17F  2    0.678757    1.371942    0.117735    11.00000   -1.50000
H17G  2    0.673912    1.304588    0.004532    11.00000   -1.50000
H17H  2    0.773634    1.407503    0.067049    11.00000   -1.50000
AFIX   0
N1A   3    0.564666    0.769256    0.328757    11.00000    0.04293    0.04266 =
         0.04702   -0.00256    0.02347   -0.00172
N1B   3    0.891852    1.166057    0.118227    11.00000    0.05013    0.04555 =
         0.04535   -0.00416    0.01752   -0.00095
O1A   4    0.620389    0.604153    0.485184    11.00000    0.08040    0.04479 =
         0.07399    0.01188    0.03975   -0.00748
O1B   4    1.004848    1.112370   -0.001981    11.00000    0.06139    0.08565 =
         0.07797   -0.01086    0.04180   -0.02140
O2A   4    0.471810    0.773394    0.472413    11.00000    0.05269    0.07759 =
         0.06912   -0.00253    0.03892   -0.01351
O2B   4    0.842256    1.272843   -0.071794    11.00000    0.09893    0.05603 =
         0.06520    0.01347    0.03476   -0.01413
S1A   5    0.580583    0.736187    0.464033    11.00000    0.04950    0.04718 =
         0.05079    0.00263    0.02854   -0.00875
S1B   5    0.889315    1.152981   -0.015016    11.00000    0.05934    0.05259 =
         0.05073    0.00082    0.02839   -0.01257
H16A  2    0.452268    1.157108   -0.021922    11.00000    0.11631
H16B  2    0.647072    1.302144    0.413087    11.00000    0.08003
HKLF 4
REM  NAREN4_0m in P21
REM R1 =  0.0285 for   5372 Fo > 4sig(Fo)  and  0.0320 for all   5750 data
REM    389 parameters refined using      1 restraints
END
;
data_II
_database_code_depnum_ccdc_archive 'CCDC 1417659'
_audit_creation_method     SHELXL-97
_chemical_name_systematic
;
4-Phenylsulfonyl-3<i>H</i>,4<i>H</i>-cyclopenta[<i>b</i>]indol-1(2<i>H</i>)-one
;
_chemical_name_common     ?
_chemical_formula_moiety     'C17 H13 N O3 S'
_chemical_formula_sum     'C17 H13 N O3 S'
_chemical_formula_iupac     'C17 H13 N O3 S'
_chemical_formula_weight     311.34
_chemical_melting_point     ?
_symmetry_cell_setting     triclinic
_symmetry_space_group_name_H-M     'P -1'
_symmetry_space_group_name_Hall     '-P 1'
loop_
    _symmetry_equiv_pos_as_xyz
    'x, y, z'
    '-x, -y, -z'
_cell_length_a     9.8708(6)
_cell_length_b     12.3914(7)
_cell_length_c     13.1457(12)
_cell_angle_alpha     102.706(3)
_cell_angle_beta     96.552(3)
_cell_angle_gamma     111.989(2)
_cell_volume     1419.70(18)
_cell_formula_units_Z     4
_cell_measurement_reflns_used     5869
_cell_measurement_theta_min     1.63
_cell_measurement_theta_max     26.52
_cell_measurement_temperature     296(2)
_exptl_crystal_description     Block
_exptl_crystal_colour     white
_exptl_crystal_size_max     0.35
_exptl_crystal_size_mid     0.30
_exptl_crystal_size_min     0.25
_exptl_crystal_density_diffrn     1.457
_exptl_crystal_density_meas     ?
_exptl_crystal_density_method     'not measured'
_exptl_crystal_F_000     648
_exptl_absorpt_coefficient_mu     0.240
_exptl_absorpt_correction_type     multi-scan
_exptl_absorpt_process_details
;
(SADABS; Bruker, 2008)
;
_exptl_absorpt_correction_T_min     0.919
_exptl_absorpt_correction_T_max     0.942
_exptl_special_details     ?
_diffrn_ambient_temperature     296(2)
_diffrn_radiation_type     MoK\a
_diffrn_radiation_wavelength     0.71073
_diffrn_radiation_source     'fine-focus sealed tube'
_diffrn_radiation_monochromator     graphite
_diffrn_measurement_device_type     'Bruker Kappa APEXII CCD'
_diffrn_measurement_method     '\w & \f scans'
_diffrn_detector_area_resol_mean     ?
_diffrn_reflns_number     20747
_diffrn_reflns_av_R_equivalents     0.0283
_diffrn_reflns_av_sigmaI/netI     0.0202
_diffrn_reflns_theta_min     1.63
_diffrn_reflns_theta_max     26.52
_diffrn_reflns_theta_full     26.52
_diffrn_measured_fraction_theta_max     0.994
_diffrn_measured_fraction_theta_full     0.994
_diffrn_reflns_limit_h_min     -12
_diffrn_reflns_limit_h_max     11
_diffrn_reflns_limit_k_min     -15
_diffrn_reflns_limit_k_max     15
_diffrn_reflns_limit_l_min     -16
_diffrn_reflns_limit_l_max     16
_diffrn_standards_number     ?
_diffrn_standards_interval_count     ?
_diffrn_standards_interval_time     ?
_diffrn_standards_decay_%     ?
_refine_special_details
;
Refinement of <i>F</i>^2^ against ALL reflections. The weighted <i>R</i>-factor
<i>wR</i> and goodness of fit <i>S</i> are based on <i>F</i>^2^, conventional
<i>R</i>-factors <i>R</i> are based on <i>F</i>, with <i>F</i> set to zero for
negative <i>F</i>^2^. The threshold expression of <i>F</i>^2^ >
\s(<i>F</i>^2^) is used only for calculating <i>R</i>-factors(gt) <i>etc</i>.
and is not relevant to the choice of reflections for refinement.
<i>R</i>-factors based on <i>F</i>^2^ are statistically about twice as large
as those based on <i>F</i>, and <i>R</i>- factors based on ALL data will be
even larger.
;
_reflns_number_total     5869
_reflns_number_gt     4993
_reflns_threshold_expression     I>2sigma(I)
_refine_ls_structure_factor_coef     Fsqd
_refine_ls_matrix_type     full
_refine_ls_R_factor_all     0.0451
_refine_ls_R_factor_gt     0.0376
_refine_ls_wR_factor_gt     0.0989
_refine_ls_wR_factor_ref     0.1054
_refine_ls_goodness_of_fit_ref     1.035
_refine_ls_restrained_S_all     1.035
_refine_ls_number_reflns     5869
_refine_ls_number_parameters     397
_refine_ls_number_restraints     0
_refine_ls_hydrogen_treatment     constr
_refine_ls_weighting_scheme     calc
_refine_ls_weighting_details
         'calc w=1/[\s^2^(Fo^2^)+(0.0542P)^2^+0.3752P] where P=(Fo^2^+2Fc^2^)/3'
_atom_sites_solution_hydrogens     geom
_atom_sites_solution_primary     direct
_atom_sites_solution_secondary     difmap
_refine_ls_shift/su_max     0.000
_refine_ls_shift/su_mean     0.000
_refine_diff_density_max     0.221
_refine_diff_density_min     -0.457
_refine_ls_extinction_method     none
_refine_ls_extinction_coef     ?
loop_
    _atom_type_symbol
    _atom_type_description
    _atom_type_scat_dispersion_real
    _atom_type_scat_dispersion_imag
    _atom_type_scat_source
    'C' 'C' 0.0033 0.0016
                         'International Tables Vol C Tables 4.2.6.8 and 6.1.1.4'
    'H' 'H' 0.0000 0.0000
                         'International Tables Vol C Tables 4.2.6.8 and 6.1.1.4'
    'N' 'N' 0.0061 0.0033
                         'International Tables Vol C Tables 4.2.6.8 and 6.1.1.4'
    'O' 'O' 0.0106 0.0060
                         'International Tables Vol C Tables 4.2.6.8 and 6.1.1.4'
    'S' 'S' 0.1246 0.1234
                         'International Tables Vol C Tables 4.2.6.8 and 6.1.1.4'
_computing_data_collection
;
APEX2 (Bruker, 2008)
;
_computing_cell_refinement
;
APEX2 (Bruker, 2008)
;
_computing_data_reduction
;
SAINT (Bruker, 2008)
;
_computing_structure_solution
;
SHELXS97 (Sheldrick, 2008)
;
_computing_structure_refinement
;
SHELXL97 (Sheldrick, 2008)
;
_computing_molecular_graphics
;
ORTEP-3 for Windows (Farrugia, 2012) and Mercury (Macrae <i>et al.</i>,
2008)
;
_computing_publication_material
;
SHELXL97 (Sheldrick, 2008) and  PLATON  (Spek, 2009)
;
loop_
    _atom_site_type_symbol
    _atom_site_label
    _atom_site_fract_x
    _atom_site_fract_y
    _atom_site_fract_z
    _atom_site_U_iso_or_equiv
    _atom_site_adp_type
    _atom_site_calc_flag
    _atom_site_refinement_flags
    _atom_site_occupancy
    _atom_site_symmetry_multiplicity
    _atom_site_disorder_assembly
    _atom_site_disorder_group
    C C1A 0.27143(17) 0.47276(13) 0.54857(12) 0.0410(3) Uani d . 1 1 . .
    C C1B 0.47089(17) 0.18216(14) 0.06379(12) 0.0422(3) Uani d . 1 1 . .
    C C2A 0.16605(19) 0.47310(16) 0.46965(14) 0.0520(4) Uani d . 1 1 . .
    H H2A 0.0730 0.4080 0.4430 0.062 Uiso calc R 1 1 . .
    C C2B 0.3875(2) 0.20192(17) -0.01653(14) 0.0549(4) Uani d . 1 1 . .
    H H2B 0.4237 0.2740 -0.0353 0.066 Uiso calc R 1 1 . .
    C C3A 0.2044(2) 0.57378(18) 0.43203(14) 0.0571(4) Uani d . 1 1 . .
    H H3A 0.1357 0.5762 0.3789 0.069 Uiso calc R 1 1 . .
    C C3B 0.2488(2) 0.11042(19) -0.06764(15) 0.0619(5) Uani d . 1 1 . .
    H H3B 0.1910 0.1209 -0.1224 0.074 Uiso calc R 1 1 . .
    C C4A 0.3429(2) 0.67144(17) 0.47144(14) 0.0557(4) Uani d . 1 1 . .
    H H4A 0.3656 0.7376 0.4439 0.067 Uiso calc R 1 1 . .
    C C4B 0.1935(2) 0.00281(18) -0.03917(14) 0.0583(4) Uani d . 1 1 . .
    H H4B 0.0991 -0.0567 -0.0746 0.070 Uiso calc R 1 1 . .
    C C5A 0.44741(19) 0.67175(15) 0.55092(13) 0.0469(4) Uani d . 1 1 . .
    H H5A 0.5396 0.7379 0.5777 0.056 Uiso calc R 1 1 . .
    C C5B 0.27612(18) -0.01695(15) 0.04054(13) 0.0484(4) Uani d . 1 1 . .
    H H5B 0.2384 -0.0890 0.0592 0.058 Uiso calc R 1 1 . .
    C C6A 0.41249(17) 0.57126(13) 0.59034(11) 0.0392(3) Uani d . 1 1 . .
    C C6B 0.41774(17) 0.07334(13) 0.09293(11) 0.0397(3) Uani d . 1 1 . .
    C C7A 0.48985(17) 0.53962(13) 0.67042(12) 0.0410(3) Uani d . 1 1 . .
    C C7B 0.53358(17) 0.08518(14) 0.17716(12) 0.0409(3) Uani d . 1 1 . .
    C C8A 0.39943(18) 0.42812(13) 0.67492(12) 0.0416(3) Uani d . 1 1 . .
    C C8B 0.64817(17) 0.19489(14) 0.19660(12) 0.0414(3) Uani d . 1 1 . .
    C C9A 0.16768(17) 0.15117(13) 0.48222(13) 0.0438(3) Uani d . 1 1 . .
    C C9B 0.83862(18) 0.35206(12) 0.03001(12) 0.0430(3) Uani d . 1 1 . .
    C C10A 0.12748(19) 0.14631(16) 0.37681(14) 0.0530(4) Uani d . 1 1 . .
    H H10A 0.0776 0.1920 0.3583 0.064 Uiso calc R 1 1 . .
    C C10B 0.7815(2) 0.32544(15) -0.07768(14) 0.0538(4) Uani d . 1 1 . .
    H H10B 0.6897 0.3264 -0.1016 0.065 Uiso calc R 1 1 . .
    C C11A 0.1624(2) 0.07259(18) 0.29923(15) 0.0611(5) Uani d . 1 1 . .
    H H11A 0.1363 0.0685 0.2278 0.073 Uiso calc R 1 1 . .
    C C11B 0.8642(3) 0.29730(16) -0.14913(15) 0.0642(5) Uani d . 1 1 . .
    H H11B 0.8293 0.2815 -0.2220 0.077 Uiso calc R 1 1 . .
    C C12A 0.2354(2) 0.00561(15) 0.32725(16) 0.0616(5) Uani d . 1 1 . .
    H H12A 0.2574 -0.0448 0.2745 0.074 Uiso calc R 1 1 . .
    C C12B 0.9973(2) 0.29264(17) -0.11305(17) 0.0668(6) Uani d . 1 1 . .
    H H12B 1.0522 0.2738 -0.1616 0.080 Uiso calc R 1 1 . .
    C C13A 0.2767(3) 0.01193(16) 0.43244(18) 0.0669(5) Uani d . 1 1 . .
    H H13A 0.3274 -0.0335 0.4503 0.080 Uiso calc R 1 1 . .
    C C13B 1.0500(2) 0.31548(18) -0.00588(17) 0.0669(5) Uani d . 1 1 . .
    H H13B 1.1387 0.3094 0.0175 0.080 Uiso calc R 1 1 . .
    C C14A 0.2435(2) 0.08522(15) 0.51197(15) 0.0577(4) Uani d . 1 1 . .
    H H14A 0.2714 0.0901 0.5834 0.069 Uiso calc R 1 1 . .
    C C14B 0.97249(19) 0.34730(15) 0.06729(14) 0.0552(4) Uani d . 1 1 . .
    H H14B 1.0093 0.3652 0.1401 0.066 Uiso calc R 1 1 . .
    C C15A 0.6302(2) 0.58497(15) 0.74785(13) 0.0503(4) Uani d . 1 1 . .
    C C15B 0.57228(19) 0.01988(15) 0.24752(13) 0.0468(4) Uani d . 1 1 . .
    C C16A 0.6165(2) 0.48606(17) 0.80306(15) 0.0602(5) Uani d . 1 1 . .
    H H16A 0.6269 0.5180 0.8792 0.072 Uiso calc R 1 1 . .
    H H16B 0.6947 0.4579 0.7924 0.072 Uiso calc R 1 1 . .
    C C16B 0.7286(2) 0.10394(17) 0.31390(14) 0.0572(4) Uani d . 1 1 . .
    H H16C 0.7971 0.0655 0.3016 0.069 Uiso calc R 1 1 . .
    H H16D 0.7271 0.1215 0.3893 0.069 Uiso calc R 1 1 . .
    C C17A 0.4624(2) 0.38091(16) 0.75460(14) 0.0542(4) Uani d . 1 1 . .
    H H17A 0.4707 0.3065 0.7206 0.065 Uiso calc R 1 1 . .
    H H17B 0.4026 0.3669 0.8079 0.065 Uiso calc R 1 1 . .
    C C17B 0.78018(19) 0.22189(16) 0.28064(14) 0.0523(4) Uani d . 1 1 . .
    H H17C 0.7982 0.2917 0.3398 0.063 Uiso calc R 1 1 . .
    H H17D 0.8697 0.2356 0.2522 0.063 Uiso calc R 1 1 . .
    N N1A 0.26446(15) 0.38410(11) 0.60335(10) 0.0431(3) Uani d . 1 1 . .
    N N1B 0.61497(14) 0.25901(12) 0.13099(10) 0.0433(3) Uani d . 1 1 . .
    O O1A -0.00723(13) 0.25534(12) 0.53947(12) 0.0686(4) Uani d . 1 1 . .
    O O1B 0.64889(16) 0.44484(11) 0.07644(11) 0.0635(3) Uani d . 1 1 . .
    O O2A 0.14420(16) 0.21454(12) 0.67831(10) 0.0668(4) Uani d . 1 1 . .
    O O2B 0.83407(15) 0.45097(11) 0.22453(10) 0.0605(3) Uani d . 1 1 . .
    O O3A 0.73912(16) 0.68021(13) 0.76796(12) 0.0735(4) Uani d . 1 1 . .
    O O3B 0.49962(15) -0.08050(11) 0.25493(11) 0.0632(3) Uani d . 1 1 . .
    S S1A 0.12615(5) 0.24657(4) 0.58169(3) 0.04932(12) Uani d . 1 1 . .
    S S1B 0.73718(5) 0.39203(3) 0.12199(3) 0.04713(12) Uani d . 1 1 . .
loop_
    _atom_site_aniso_label
    _atom_site_aniso_U_11
    _atom_site_aniso_U_22
    _atom_site_aniso_U_33
    _atom_site_aniso_U_12
    _atom_site_aniso_U_13
    _atom_site_aniso_U_23
    C1A 0.0439(8) 0.0406(7) 0.0421(8) 0.0219(6) 0.0132(6) 0.0088(6)
    C1B 0.0434(8) 0.0484(8) 0.0403(8) 0.0227(7) 0.0146(6) 0.0136(6)
    C2A 0.0457(9) 0.0564(10) 0.0506(9) 0.0246(8) 0.0034(7) 0.0062(7)
    C2B 0.0642(11) 0.0614(10) 0.0525(9) 0.0346(9) 0.0153(8) 0.0252(8)
    C3A 0.0622(11) 0.0711(12) 0.0498(9) 0.0417(10) 0.0065(8) 0.0173(8)
    C3B 0.0628(11) 0.0791(13) 0.0516(10) 0.0414(10) 0.0020(8) 0.0172(9)
    C4A 0.0688(11) 0.0601(10) 0.0552(10) 0.0380(9) 0.0178(9) 0.0267(8)
    C4B 0.0478(10) 0.0657(11) 0.0546(10) 0.0241(9) 0.0013(8) 0.0077(8)
    C5A 0.0502(9) 0.0458(8) 0.0501(9) 0.0221(7) 0.0142(7) 0.0182(7)
    C5B 0.0444(8) 0.0485(9) 0.0490(9) 0.0177(7) 0.0091(7) 0.0109(7)
    C6A 0.0430(8) 0.0408(7) 0.0376(7) 0.0213(6) 0.0115(6) 0.0097(6)
    C6B 0.0416(8) 0.0438(8) 0.0378(7) 0.0205(6) 0.0137(6) 0.0120(6)
    C7A 0.0447(8) 0.0411(7) 0.0398(7) 0.0199(6) 0.0100(6) 0.0121(6)
    C7B 0.0409(8) 0.0438(8) 0.0401(7) 0.0179(6) 0.0123(6) 0.0134(6)
    C8A 0.0483(8) 0.0401(7) 0.0400(8) 0.0216(7) 0.0134(6) 0.0103(6)
    C8B 0.0425(8) 0.0447(8) 0.0392(7) 0.0184(6) 0.0142(6) 0.0130(6)
    C9A 0.0434(8) 0.0342(7) 0.0500(8) 0.0108(6) 0.0174(7) 0.0105(6)
    C9B 0.0507(9) 0.0310(7) 0.0464(8) 0.0132(6) 0.0203(7) 0.0109(6)
    C10A 0.0453(9) 0.0544(9) 0.0537(10) 0.0193(8) 0.0067(7) 0.0093(8)
    C10B 0.0752(12) 0.0466(9) 0.0519(9) 0.0316(9) 0.0212(8) 0.0221(7)
    C11A 0.0570(10) 0.0623(11) 0.0489(10) 0.0166(9) 0.0086(8) 0.0027(8)
    C11B 0.1041(17) 0.0489(9) 0.0459(9) 0.0319(10) 0.0305(10) 0.0177(8)
    C12A 0.0670(11) 0.0396(8) 0.0674(12) 0.0131(8) 0.0285(9) 0.0027(8)
    C12B 0.0731(13) 0.0489(10) 0.0719(13) 0.0158(9) 0.0433(11) 0.0075(9)
    C13A 0.0870(14) 0.0439(9) 0.0859(14) 0.0360(10) 0.0339(12) 0.0256(9)
    C13B 0.0450(10) 0.0636(11) 0.0735(13) 0.0128(8) 0.0195(9) -0.0026(9)
    C14A 0.0819(13) 0.0444(9) 0.0598(10) 0.0309(9) 0.0271(9) 0.0249(8)
    C14B 0.0431(9) 0.0528(9) 0.0521(9) 0.0083(7) 0.0127(7) 0.0005(7)
    C15A 0.0519(9) 0.0510(9) 0.0461(9) 0.0207(8) 0.0049(7) 0.0142(7)
    C15B 0.0500(9) 0.0506(9) 0.0467(8) 0.0244(7) 0.0143(7) 0.0185(7)
    C16A 0.0644(11) 0.0656(11) 0.0548(10) 0.0294(9) 0.0046(8) 0.0252(9)
    C16B 0.0551(10) 0.0635(11) 0.0517(10) 0.0233(9) 0.0022(8) 0.0211(8)
    C17A 0.0673(11) 0.0493(9) 0.0537(10) 0.0282(8) 0.0129(8) 0.0220(8)
    C17B 0.0444(9) 0.0566(10) 0.0498(9) 0.0152(7) 0.0058(7) 0.0157(8)
    N1A 0.0447(7) 0.0368(6) 0.0466(7) 0.0166(5) 0.0114(6) 0.0091(5)
    N1B 0.0432(7) 0.0438(7) 0.0450(7) 0.0162(6) 0.0137(6) 0.0177(5)
    O1A 0.0418(7) 0.0585(8) 0.0975(10) 0.0183(6) 0.0212(7) 0.0079(7)
    O1B 0.0782(9) 0.0517(7) 0.0823(9) 0.0379(7) 0.0373(7) 0.0308(6)
    O2A 0.0813(9) 0.0575(7) 0.0601(8) 0.0179(7) 0.0396(7) 0.0208(6)
    O2B 0.0677(8) 0.0458(6) 0.0519(7) 0.0111(6) 0.0213(6) 0.0005(5)
    O3A 0.0600(8) 0.0635(8) 0.0764(9) 0.0067(7) -0.0095(7) 0.0261(7)
    O3B 0.0633(8) 0.0541(7) 0.0765(9) 0.0214(6) 0.0129(7) 0.0332(6)
    S1A 0.0464(2) 0.0416(2) 0.0574(2) 0.01393(17) 0.02450(19) 0.01016(17)
    S1B 0.0567(2) 0.0362(2) 0.0518(2) 0.01897(17) 0.02448(19) 0.01275(16)
_geom_special_details
;
All e.s.d.'s (except the e.s.d. in the dihedral angle between two l.s. planes)
are estimated using the full covariance matrix. The cell e.s.d.'s are taken
into account individually in the estimation of e.s.d.'s in distances, angles
and torsion angles; correlations between e.s.d.'s in cell parameters are only
used when they are defined by crystal symmetry. An approximate (isotropic)
treatment of cell e.s.d.'s is used for estimating e.s.d.'s involving l.s.
planes.
;
loop_
    _geom_bond_atom_site_label_1
    _geom_bond_atom_site_label_2
    _geom_bond_site_symmetry_2
    _geom_bond_distance
    _geom_bond_publ_flag
    C1A C2A . 1.385(2) ?
    C1A C6A . 1.410(2) ?
    C1A N1A . 1.4259(19) ?
    C1B C2B . 1.385(2) ?
    C1B C6B . 1.408(2) ?
    C1B N1B . 1.428(2) ?
    C2A C3A . 1.380(3) ?
    C2A H2A . 0.9300 ?
    C2B C3B . 1.380(3) ?
    C2B H2B . 0.9300 ?
    C3A C4A . 1.388(3) ?
    C3A H3A . 0.9300 ?
    C3B C4B . 1.392(3) ?
    C3B H3B . 0.9300 ?
    C4A C5A . 1.380(2) ?
    C4A H4A . 0.9300 ?
    C4B C5B . 1.375(2) ?
    C4B H4B . 0.9300 ?
    C5A C6A . 1.393(2) ?
    C5A H5A . 0.9300 ?
    C5B C6B . 1.397(2) ?
    C5B H5B . 0.9300 ?
    C6A C7A . 1.438(2) ?
    C6B C7B . 1.438(2) ?
    C7A C8A . 1.354(2) ?
    C7A C15A . 1.454(2) ?
    C7B C8B . 1.350(2) ?
    C7B C15B . 1.461(2) ?
    C8A N1A . 1.379(2) ?
    C8A C17A . 1.489(2) ?
    C8B N1B . 1.3836(19) ?
    C8B C17B . 1.488(2) ?
    C9A C10A . 1.379(2) ?
    C9A C14A . 1.383(2) ?
    C9A S1A . 1.7552(15) ?
    C9B C10B . 1.380(2) ?
    C9B C14B . 1.383(2) ?
    C9B S1B . 1.7591(15) ?
    C10A C11A . 1.378(3) ?
    C10A H10A . 0.9300 ?
    C10B C11B . 1.383(3) ?
    C10B H10B . 0.9300 ?
    C11A C12A . 1.366(3) ?
    C11A H11A . 0.9300 ?
    C11B C12B . 1.371(3) ?
    C11B H11B . 0.9300 ?
    C12A C13A . 1.373(3) ?
    C12A H12A . 0.9300 ?
    C12B C13B . 1.372(3) ?
    C12B H12B . 0.9300 ?
    C13A C14A . 1.381(3) ?
    C13A H13A . 0.9300 ?
    C13B C14B . 1.376(2) ?
    C13B H13B . 0.9300 ?
    C14A H14A . 0.9300 ?
    C14B H14B . 0.9300 ?
    C15A O3A . 1.211(2) ?
    C15A C16A . 1.529(2) ?
    C15B O3B . 1.213(2) ?
    C15B C16B . 1.522(2) ?
    C16A C17A . 1.532(3) ?
    C16A H16A . 0.9700 ?
    C16A H16B . 0.9700 ?
    C16B C17B . 1.537(2) ?
    C16B H16C . 0.9700 ?
    C16B H16D . 0.9700 ?
    C17A H17A . 0.9700 ?
    C17A H17B . 0.9700 ?
    C17B H17C . 0.9700 ?
    C17B H17D . 0.9700 ?
    N1A S1A . 1.6747(13) ?
    N1B S1B . 1.6779(13) ?
    O1A S1A . 1.4212(14) ?
    O1B S1B . 1.4236(14) ?
    O2A S1A . 1.4232(14) ?
    O2B S1B . 1.4194(13) ?
loop_
    _geom_angle_atom_site_label_1
    _geom_angle_atom_site_label_2
    _geom_angle_atom_site_label_3
    _geom_angle_site_symmetry_1
    _geom_angle_site_symmetry_3
    _geom_angle
    _geom_angle_publ_flag
    C2A C1A C6A . . 121.90(15) ?
    C2A C1A N1A . . 130.49(15) ?
    C6A C1A N1A . . 107.60(13) ?
    C2B C1B C6B . . 121.92(15) ?
    C2B C1B N1B . . 130.29(15) ?
    C6B C1B N1B . . 107.79(13) ?
    C3A C2A C1A . . 117.45(16) ?
    C3A C2A H2A . . 121.3 ?
    C1A C2A H2A . . 121.3 ?
    C3B C2B C1B . . 117.40(17) ?
    C3B C2B H2B . . 121.3 ?
    C1B C2B H2B . . 121.3 ?
    C2A C3A C4A . . 121.67(16) ?
    C2A C3A H3A . . 119.2 ?
    C4A C3A H3A . . 119.2 ?
    C2B C3B C4B . . 121.58(17) ?
    C2B C3B H3B . . 119.2 ?
    C4B C3B H3B . . 119.2 ?
    C5A C4A C3A . . 120.92(17) ?
    C5A C4A H4A . . 119.5 ?
    C3A C4A H4A . . 119.5 ?
    C5B C4B C3B . . 121.08(17) ?
    C5B C4B H4B . . 119.5 ?
    C3B C4B H4B . . 119.5 ?
    C4A C5A C6A . . 118.87(16) ?
    C4A C5A H5A . . 120.6 ?
    C6A C5A H5A . . 120.6 ?
    C4B C5B C6B . . 118.72(16) ?
    C4B C5B H5B . . 120.6 ?
    C6B C5B H5B . . 120.6 ?
    C5A C6A C1A . . 119.19(14) ?
    C5A C6A C7A . . 134.54(15) ?
    C1A C6A C7A . . 106.27(13) ?
    C5B C6B C1B . . 119.29(14) ?
    C5B C6B C7B . . 134.51(15) ?
    C1B C6B C7B . . 106.19(13) ?
    C8A C7A C6A . . 108.37(13) ?
    C8A C7A C15A . . 109.33(14) ?
    C6A C7A C15A . . 142.31(14) ?
    C8B C7B C6B . . 108.49(13) ?
    C8B C7B C15B . . 109.08(14) ?
    C6B C7B C15B . . 142.41(14) ?
    C7A C8A N1A . . 110.37(13) ?
    C7A C8A C17A . . 115.56(14) ?
    N1A C8A C17A . . 134.06(14) ?
    C7B C8B N1B . . 110.48(14) ?
    C7B C8B C17B . . 115.87(14) ?
    N1B C8B C17B . . 133.65(14) ?
    C10A C9A C14A . . 121.70(15) ?
    C10A C9A S1A . . 119.24(13) ?
    C14A C9A S1A . . 119.04(13) ?
    C10B C9B C14B . . 121.83(15) ?
    C10B C9B S1B . . 118.86(13) ?
    C14B C9B S1B . . 119.31(12) ?
    C11A C10A C9A . . 118.95(17) ?
    C11A C10A H10A . . 120.5 ?
    C9A C10A H10A . . 120.5 ?
    C9B C10B C11B . . 118.34(18) ?
    C9B C10B H10B . . 120.8 ?
    C11B C10B H10B . . 120.8 ?
    C12A C11A C10A . . 120.02(18) ?
    C12A C11A H11A . . 120.0 ?
    C10A C11A H11A . . 120.0 ?
    C12B C11B C10B . . 120.29(18) ?
    C12B C11B H11B . . 119.9 ?
    C10B C11B H11B . . 119.9 ?
    C11A C12A C13A . . 120.74(17) ?
    C11A C12A H12A . . 119.6 ?
    C13A C12A H12A . . 119.6 ?
    C11B C12B C13B . . 120.56(17) ?
    C11B C12B H12B . . 119.7 ?
    C13B C12B H12B . . 119.7 ?
    C12A C13A C14A . . 120.55(18) ?
    C12A C13A H13A . . 119.7 ?
    C14A C13A H13A . . 119.7 ?
    C12B C13B C14B . . 120.44(19) ?
    C12B C13B H13B . . 119.8 ?
    C14B C13B H13B . . 119.8 ?
    C13A C14A C9A . . 118.03(18) ?
    C13A C14A H14A . . 121.0 ?
    C9A C14A H14A . . 121.0 ?
    C13B C14B C9B . . 118.47(17) ?
    C13B C14B H14B . . 120.8 ?
    C9B C14B H14B . . 120.8 ?
    O3A C15A C7A . . 129.48(16) ?
    O3A C15A C16A . . 124.52(16) ?
    C7A C15A C16A . . 106.00(14) ?
    O3B C15B C7B . . 129.37(16) ?
    O3B C15B C16B . . 124.58(15) ?
    C7B C15B C16B . . 106.05(14) ?
    C15A C16A C17A . . 108.11(14) ?
    C15A C16A H16A . . 110.1 ?
    C17A C16A H16A . . 110.1 ?
    C15A C16A H16B . . 110.1 ?
    C17A C16A H16B . . 110.1 ?
    H16A C16A H16B . . 108.4 ?
    C15B C16B C17B . . 108.15(14) ?
    C15B C16B H16C . . 110.1 ?
    C17B C16B H16C . . 110.1 ?
    C15B C16B H16D . . 110.1 ?
    C17B C16B H16D . . 110.1 ?
    H16C C16B H16D . . 108.4 ?
    C8A C17A C16A . . 101.00(13) ?
    C8A C17A H17A . . 111.6 ?
    C16A C17A H17A . . 111.6 ?
    C8A C17A H17B . . 111.6 ?
    C16A C17A H17B . . 111.6 ?
    H17A C17A H17B . . 109.4 ?
    C8B C17B C16B . . 100.85(13) ?
    C8B C17B H17C . . 111.6 ?
    C16B C17B H17C . . 111.6 ?
    C8B C17B H17D . . 111.6 ?
    C16B C17B H17D . . 111.6 ?
    H17C C17B H17D . . 109.4 ?
    C8A N1A C1A . . 107.38(12) ?
    C8A N1A S1A . . 124.58(11) ?
    C1A N1A S1A . . 127.90(11) ?
    C8B N1B C1B . . 107.02(12) ?
    C8B N1B S1B . . 124.27(11) ?
    C1B N1B S1B . . 128.00(11) ?
    O1A S1A O2A . . 121.68(9) ?
    O1A S1A N1A . . 105.98(7) ?
    O2A S1A N1A . . 105.50(8) ?
    O1A S1A C9A . . 109.32(8) ?
    O2A S1A C9A . . 108.57(8) ?
    N1A S1A C9A . . 104.38(7) ?
    O2B S1B O1B . . 121.55(8) ?
    O2B S1B N1B . . 105.48(7) ?
    O1B S1B N1B . . 105.67(7) ?
    O2B S1B C9B . . 108.96(8) ?
    O1B S1B C9B . . 109.18(8) ?
    N1B S1B C9B . . 104.63(7) ?
loop_
    _geom_torsion_atom_site_label_1
    _geom_torsion_atom_site_label_2
    _geom_torsion_atom_site_label_3
    _geom_torsion_atom_site_label_4
    _geom_torsion_site_symmetry_1
    _geom_torsion_site_symmetry_2
    _geom_torsion_site_symmetry_3
    _geom_torsion_site_symmetry_4
    _geom_torsion
    _geom_torsion_publ_flag
    C6A C1A C2A C3A . . . . 0.5(2) ?
    N1A C1A C2A C3A . . . . 179.23(15) ?
    C6B C1B C2B C3B . . . . 0.1(2) ?
    N1B C1B C2B C3B . . . . -179.08(16) ?
    C1A C2A C3A C4A . . . . -0.1(3) ?
    C1B C2B C3B C4B . . . . 0.7(3) ?
    C2A C3A C4A C5A . . . . -0.6(3) ?
    C2B C3B C4B C5B . . . . -0.7(3) ?
    C3A C4A C5A C6A . . . . 0.8(3) ?
    C3B C4B C5B C6B . . . . 0.0(3) ?
    C4A C5A C6A C1A . . . . -0.4(2) ?
    C4A C5A C6A C7A . . . . -179.85(16) ?
    C2A C1A C6A C5A . . . . -0.3(2) ?
    N1A C1A C6A C5A . . . . -179.22(13) ?
    C2A C1A C6A C7A . . . . 179.30(14) ?
    N1A C1A C6A C7A . . . . 0.35(16) ?
    C4B C5B C6B C1B . . . . 0.8(2) ?
    C4B C5B C6B C7B . . . . -179.66(16) ?
    C2B C1B C6B C5B . . . . -0.9(2) ?
    N1B C1B C6B C5B . . . . 178.48(13) ?
    C2B C1B C6B C7B . . . . 179.50(14) ?
    N1B C1B C6B C7B . . . . -1.16(16) ?
    C5A C6A C7A C8A . . . . 179.87(16) ?
    C1A C6A C7A C8A . . . . 0.39(16) ?
    C5A C6A C7A C15A . . . . -0.1(3) ?
    C1A C6A C7A C15A . . . . -179.6(2) ?
    C5B C6B C7B C8B . . . . -179.42(16) ?
    C1B C6B C7B C8B . . . . 0.15(17) ?
    C5B C6B C7B C15B . . . . 2.2(3) ?
    C1B C6B C7B C15B . . . . -178.21(19) ?
    C6A C7A C8A N1A . . . . -1.02(17) ?
    C15A C7A C8A N1A . . . . 178.98(13) ?
    C6A C7A C8A C17A . . . . -179.87(13) ?
    C15A C7A C8A C17A . . . . 0.12(19) ?
    C6B C7B C8B N1B . . . . 0.98(17) ?
    C15B C7B C8B N1B . . . . 179.92(13) ?
    C6B C7B C8B C17B . . . . -178.83(13) ?
    C15B C7B C8B C17B . . . . 0.12(19) ?
    C14A C9A C10A C11A . . . . 0.8(3) ?
    S1A C9A C10A C11A . . . . 179.04(13) ?
    C14B C9B C10B C11B . . . . -2.2(2) ?
    S1B C9B C10B C11B . . . . 178.29(12) ?
    C9A C10A C11A C12A . . . . 0.1(3) ?
    C9B C10B C11B C12B . . . . 2.0(3) ?
    C10A C11A C12A C13A . . . . -0.9(3) ?
    C10B C11B C12B C13B . . . . 0.1(3) ?
    C11A C12A C13A C14A . . . . 0.7(3) ?
    C11B C12B C13B C14B . . . . -2.1(3) ?
    C12A C13A C14A C9A . . . . 0.2(3) ?
    C10A C9A C14A C13A . . . . -1.0(3) ?
    S1A C9A C14A C13A . . . . -179.20(14) ?
    C12B C13B C14B C9B . . . . 1.9(3) ?
    C10B C9B C14B C13B . . . . 0.3(3) ?
    S1B C9B C14B C13B . . . . 179.80(14) ?
    C8A C7A C15A O3A . . . . 179.85(19) ?
    C6A C7A C15A O3A . . . . -0.2(4) ?
    C8A C7A C15A C16A . . . . -0.11(19) ?
    C6A C7A C15A C16A . . . . 179.9(2) ?
    C8B C7B C15B O3B . . . . 179.72(17) ?
    C6B C7B C15B O3B . . . . -1.9(3) ?
    C8B C7B C15B C16B . . . . -0.37(18) ?
    C6B C7B C15B C16B . . . . 177.98(19) ?
    O3A C15A C16A C17A . . . . -179.90(18) ?
    C7A C15A C16A C17A . . . . 0.1(2) ?
    O3B C15B C16B C17B . . . . -179.60(16) ?
    C7B C15B C16B C17B . . . . 0.49(19) ?
    C7A C8A C17A C16A . . . . -0.07(19) ?
    N1A C8A C17A C16A . . . . -178.58(17) ?
    C15A C16A C17A C8A . . . . 0.00(19) ?
    C7B C8B C17B C16B . . . . 0.19(19) ?
    N1B C8B C17B C16B . . . . -179.56(16) ?
    C15B C16B C17B C8B . . . . -0.40(18) ?
    C7A C8A N1A C1A . . . . 1.23(16) ?
    C17A C8A N1A C1A . . . . 179.79(16) ?
    C7A C8A N1A S1A . . . . 177.23(10) ?
    C17A C8A N1A S1A . . . . -4.2(2) ?
    C2A C1A N1A C8A . . . . -179.78(16) ?
    C6A C1A N1A C8A . . . . -0.95(16) ?
    C2A C1A N1A S1A . . . . 4.4(2) ?
    C6A C1A N1A S1A . . . . -176.78(10) ?
    C7B C8B N1B C1B . . . . -1.70(16) ?
    C17B C8B N1B C1B . . . . 178.06(16) ?
    C7B C8B N1B S1B . . . . -172.72(11) ?
    C17B C8B N1B S1B . . . . 7.0(2) ?
    C2B C1B N1B C8B . . . . -178.99(16) ?
    C6B C1B N1B C8B . . . . 1.75(16) ?
    C2B C1B N1B S1B . . . . -8.4(2) ?
    C6B C1B N1B S1B . . . . 172.33(11) ?
    C8A N1A S1A O1A . . . . 156.83(13) ?
    C1A N1A S1A O1A . . . . -28.01(14) ?
    C8A N1A S1A O2A . . . . 26.56(14) ?
    C1A N1A S1A O2A . . . . -158.28(13) ?
    C8A N1A S1A C9A . . . . -87.78(14) ?
    C1A N1A S1A C9A . . . . 87.38(13) ?
    C10A C9A S1A O1A . . . . 31.18(15) ?
    C14A C9A S1A O1A . . . . -150.53(14) ?
    C10A C9A S1A O2A . . . . 166.00(13) ?
    C14A C9A S1A O2A . . . . -15.71(16) ?
    C10A C9A S1A N1A . . . . -81.84(14) ?
    C14A C9A S1A N1A . . . . 96.45(14) ?
    C8B N1B S1B O2B . . . . -31.16(14) ?
    C1B N1B S1B O2B . . . . 159.75(13) ?
    C8B N1B S1B O1B . . . . -161.07(12) ?
    C1B N1B S1B O1B . . . . 29.84(15) ?
    C8B N1B S1B C9B . . . . 83.72(14) ?
    C1B N1B S1B C9B . . . . -85.37(14) ?
    C10B C9B S1B O2B . . . . -161.96(12) ?
    C14B C9B S1B O2B . . . . 18.49(15) ?
    C10B C9B S1B O1B . . . . -27.11(15) ?
    C14B C9B S1B O1B . . . . 153.34(13) ?
    C10B C9B S1B N1B . . . . 85.62(13) ?
    C14B C9B S1B N1B . . . . -93.92(13) ?
loop_
    _geom_hbond_atom_site_label_D
    _geom_hbond_atom_site_label_H
    _geom_hbond_atom_site_label_A
    _geom_hbond_site_symmetry_A
    _geom_hbond_distance_DH
    _geom_hbond_distance_HA
    _geom_hbond_distance_DA
    _geom_hbond_angle_DHA
    C2A H2A O1A ----- 0.93 2.44 3.007(2) 119
    C2B H2B O1B ----- 0.93 2.44 3.010(2) 120
    C12B H12B O2A 1_654 0.93 2.46 3.369(3) 166
    C5A H5A Cg1 2_666 0.93 2.65 3.550(2) 164
    C17B H17C Cg2 2_666 0.97 2.85 3.729(2) 151
_iucr_refine_instructions_details
;
TITL GOPI2 in P-1
REM  transformed to space group :
CELL   0.71073  9.8708 12.3914 13.1457  102.706   96.552  111.989
ZERR   4        0.0006  0.0007  0.0012    0.003    0.003    0.002
LATT   1
SFAC  C    H    N    O    S
UNIT  68   52   4    12   4
MERG   2
FMAP   2
PLAN   20
ACTA
BOND   $H
CONF
L.S.  12
WGHT    0.054200    0.375200
FVAR       0.13979
C1A   1    0.271431    0.472760    0.548568    11.00000    0.04391    0.04056 =
         0.04212    0.00882    0.01323    0.02186
C1B   1    0.470890    0.182156    0.063794    11.00000    0.04345    0.04843 =
         0.04027    0.01357    0.01463    0.02271
C2A   1    0.166048    0.473098    0.469649    11.00000    0.04575    0.05640 =
         0.05064    0.00616    0.00341    0.02465
AFIX  43
H2A   2    0.072978    0.407975    0.443014    11.00000   -1.20000
AFIX   0
C2B   1    0.387545    0.201916   -0.016526    11.00000    0.06421    0.06136 =
         0.05254    0.02521    0.01530    0.03460
AFIX  43
H2B   2    0.423652    0.274037   -0.035279    11.00000   -1.20000
AFIX   0
C3A   1    0.204414    0.573776    0.432031    11.00000    0.06220    0.07113 =
         0.04976    0.01733    0.00654    0.04166
AFIX  43
H3A   2    0.135711    0.576222    0.378920    11.00000   -1.20000
AFIX   0
C3B   1    0.248839    0.110417   -0.067643    11.00000    0.06278    0.07914 =
         0.05159    0.01723    0.00204    0.04140
AFIX  43
H3B   2    0.190952    0.120901   -0.122430    11.00000   -1.20000
AFIX   0
C4A   1    0.342899    0.671444    0.471445    11.00000    0.06878    0.06015 =
         0.05518    0.02672    0.01782    0.03795
AFIX  43
H4A   2    0.365619    0.737621    0.443926    11.00000   -1.20000
AFIX   0
C4B   1    0.193488    0.002805   -0.039171    11.00000    0.04784    0.06568 =
         0.05458    0.00768    0.00135    0.02415
AFIX  43
H4B   2    0.099059   -0.056714   -0.074645    11.00000   -1.20000
AFIX   0
C5A   1    0.447408    0.671749    0.550924    11.00000    0.05015    0.04578 =
         0.05012    0.01822    0.01419    0.02208
AFIX  43
H5A   2    0.539560    0.737903    0.577706    11.00000   -1.20000
AFIX   0
C5B   1    0.276124   -0.016947    0.040538    11.00000    0.04436    0.04853 =
         0.04903    0.01089    0.00905    0.01766
AFIX  43
H5B   2    0.238438   -0.089037    0.059199    11.00000   -1.20000
AFIX   0
C6A   1    0.412485    0.571255    0.590343    11.00000    0.04301    0.04082 =
         0.03760    0.00974    0.01154    0.02128
C6B   1    0.417740    0.073337    0.092934    11.00000    0.04162    0.04378 =
         0.03779    0.01196    0.01369    0.02048
C7A   1    0.489848    0.539621    0.670419    11.00000    0.04468    0.04111 =
         0.03980    0.01213    0.01005    0.01989
C7B   1    0.533582    0.085177    0.177164    11.00000    0.04090    0.04383 =
         0.04014    0.01342    0.01230    0.01788
C8A   1    0.399431    0.428123    0.674921    11.00000    0.04833    0.04008 =
         0.04003    0.01026    0.01342    0.02162
C8B   1    0.648169    0.194894    0.196599    11.00000    0.04252    0.04473 =
         0.03921    0.01304    0.01419    0.01838
C9A   1    0.167682    0.151169    0.482223    11.00000    0.04336    0.03419 =
         0.05003    0.01048    0.01738    0.01080
C9B   1    0.838623    0.352062    0.030012    11.00000    0.05067    0.03099 =
         0.04641    0.01091    0.02034    0.01320
C10A  1    0.127481    0.146311    0.376808    11.00000    0.04533    0.05443 =
         0.05374    0.00932    0.00669    0.01934
AFIX  43
H10A  2    0.077585    0.192048    0.358347    11.00000   -1.20000
AFIX   0
C10B  1    0.781483    0.325441   -0.077684    11.00000    0.07521    0.04660 =
         0.05191    0.02214    0.02117    0.03164
AFIX  43
H10B  2    0.689681    0.326391   -0.101635    11.00000   -1.20000
AFIX   0
C11A  1    0.162420    0.072592    0.299229    11.00000    0.05701    0.06227 =
         0.04887    0.00271    0.00858    0.01660
AFIX  43
H11A  2    0.136278    0.068455    0.227784    11.00000   -1.20000
AFIX   0
C11B  1    0.864161    0.297305   -0.149130    11.00000    0.10415    0.04891 =
         0.04590    0.01772    0.03051    0.03188
AFIX  43
H11B  2    0.829337    0.281482   -0.221953    11.00000   -1.20000
AFIX   0
C12A  1    0.235429    0.005609    0.327249    11.00000    0.06697    0.03956 =
         0.06736    0.00272    0.02850    0.01313
AFIX  43
H12A  2    0.257435   -0.044849    0.274461    11.00000   -1.20000
AFIX   0
C12B  1    0.997257    0.292641   -0.113050    11.00000    0.07309    0.04894 =
         0.07190    0.00749    0.04333    0.01579
AFIX  43
H12B  2    1.052230    0.273838   -0.161632    11.00000   -1.20000
AFIX   0
C13A  1    0.276681    0.011932    0.432440    11.00000    0.08697    0.04389 =
         0.08586    0.02558    0.03390    0.03603
AFIX  43
H13A  2    0.327363   -0.033513    0.450308    11.00000   -1.20000
AFIX   0
C13B  1    1.049991    0.315482   -0.005883    11.00000    0.04499    0.06362 =
         0.07350   -0.00262    0.01947    0.01278
AFIX  43
H13B  2    1.138719    0.309417    0.017450    11.00000   -1.20000
AFIX   0
C14A  1    0.243549    0.085224    0.511972    11.00000    0.08188    0.04439 =
         0.05976    0.02485    0.02711    0.03093
AFIX  43
H14A  2    0.271421    0.090095    0.583409    11.00000   -1.20000
AFIX   0
C14B  1    0.972492    0.347296    0.067286    11.00000    0.04310    0.05276 =
         0.05211    0.00054    0.01272    0.00828
AFIX  43
H14B  2    1.009266    0.365185    0.140129    11.00000   -1.20000
AFIX   0
C15A  1    0.630213    0.584965    0.747854    11.00000    0.05189    0.05098 =
         0.04607    0.01416    0.00487    0.02067
C15B  1    0.572281    0.019884    0.247523    11.00000    0.05001    0.05058 =
         0.04671    0.01851    0.01432    0.02435
C16A  1    0.616525    0.486055    0.803064    11.00000    0.06445    0.06561 =
         0.05479    0.02517    0.00463    0.02936
AFIX  23
H16A  2    0.626936    0.517953    0.879213    11.00000   -1.20000
H16B  2    0.694697    0.457945    0.792391    11.00000   -1.20000
AFIX   0
C16B  1    0.728640    0.103936    0.313904    11.00000    0.05508    0.06351 =
         0.05174    0.02107    0.00216    0.02334
AFIX  23
H16C  2    0.797055    0.065502    0.301605    11.00000   -1.20000
H16D  2    0.727118    0.121535    0.389300    11.00000   -1.20000
AFIX   0
C17A  1    0.462362    0.380906    0.754598    11.00000    0.06729    0.04934 =
         0.05367    0.02201    0.01288    0.02820
AFIX  23
H17A  2    0.470727    0.306507    0.720563    11.00000   -1.20000
H17B  2    0.402558    0.366877    0.807905    11.00000   -1.20000
AFIX   0
C17B  1    0.780176    0.221893    0.280643    11.00000    0.04437    0.05664 =
         0.04977    0.01574    0.00579    0.01521
AFIX  23
H17C  2    0.798243    0.291650    0.339797    11.00000   -1.20000
H17D  2    0.869694    0.235640    0.252154    11.00000   -1.20000
AFIX   0
N1A   3    0.264456    0.384102    0.603355    11.00000    0.04470    0.03684 =
         0.04661    0.00909    0.01144    0.01660
N1B   3    0.614971    0.259007    0.130986    11.00000    0.04320    0.04384 =
         0.04502    0.01771    0.01365    0.01624
O1A   4   -0.007226    0.255342    0.539468    11.00000    0.04180    0.05846 =
         0.09750    0.00793    0.02124    0.01833
O1B   4    0.648888    0.444843    0.076436    11.00000    0.07819    0.05175 =
         0.08235    0.03081    0.03727    0.03791
O2A   4    0.144200    0.214543    0.678307    11.00000    0.08130    0.05749 =
         0.06011    0.02075    0.03959    0.01790
O2B   4    0.834067    0.450972    0.224533    11.00000    0.06765    0.04575 =
         0.05188    0.00053    0.02126    0.01114
O3A   4    0.739123    0.680213    0.767963    11.00000    0.05998    0.06345 =
         0.07641    0.02612   -0.00953    0.00673
O3B   4    0.499624   -0.080500    0.254925    11.00000    0.06327    0.05412 =
         0.07653    0.03319    0.01294    0.02144
S1A   5    0.126147    0.246574    0.581692    11.00000    0.04642    0.04159 =
         0.05745    0.01016    0.02450    0.01393
S1B   5    0.737178    0.392034    0.121994    11.00000    0.05669    0.03618 =
         0.05183    0.01275    0.02448    0.01897
HKLF 4
REM  GOPI2 in P-1
REM R1 =  0.0376 for   4993 Fo > 4sig(Fo)  and  0.0451 for all   5869 data
REM    397 parameters refined using      0 restraints
END
;
data_III
_database_code_depnum_ccdc_archive 'CCDC 1417660'
_audit_creation_method     SHELXL-97
_chemical_name_systematic
;\
1-{2-[(<i>E</i>)-2-(5-Chloro-2-nitrophenyl)ethenyl]-1-phenylsulfonyl-\
1<i>H</i>-indol-3-yl}ethan-1-one chloroform monosolvate
;
_chemical_name_common     ?
_chemical_formula_moiety     'C24 H17 Cl N2 O5 S, C H Cl3'
_chemical_formula_sum     'C25 H18 Cl4 N2 O5 S'
_chemical_formula_iupac     'C24 H17 Cl N2 O5 S, C H Cl3'
_chemical_formula_weight     600.27
_chemical_melting_point     ?
_symmetry_cell_setting     triclinic
_symmetry_space_group_name_H-M     'P -1'
_symmetry_space_group_name_Hall     '-P 1'
loop_
    _symmetry_equiv_pos_as_xyz
    'x, y, z'
    '-x, -y, -z'
_cell_length_a     9.5856(3)
_cell_length_b     11.2767(4)
_cell_length_c     13.1782(4)
_cell_angle_alpha     104.9070(11)
_cell_angle_beta     108.2350(9)
_cell_angle_gamma     91.5810(10)
_cell_volume     1298.31(7)
_cell_formula_units_Z     2
_cell_measurement_reflns_used     4579
_cell_measurement_theta_min     2.15
_cell_measurement_theta_max     25.00
_cell_measurement_temperature     296(2)
_exptl_crystal_description     block
_exptl_crystal_colour     yellow
_exptl_crystal_size_max     0.35
_exptl_crystal_size_mid     0.30
_exptl_crystal_size_min     0.25
_exptl_crystal_density_diffrn     1.535
_exptl_crystal_density_meas     ?
_exptl_crystal_density_method     'not measured'
_exptl_crystal_F_000     612
_exptl_absorpt_coefficient_mu     0.577
_exptl_absorpt_correction_type     multi-scan
_exptl_absorpt_process_details
;
(SADABS; Bruker, 2008)
;
_exptl_absorpt_correction_T_min     0.817
_exptl_absorpt_correction_T_max     0.866
_exptl_special_details     ?
_diffrn_ambient_temperature     296(2)
_diffrn_radiation_type     MoK\a
_diffrn_radiation_wavelength     0.71073
_diffrn_radiation_source     'fine-focus sealed tube'
_diffrn_radiation_monochromator     graphite
_diffrn_measurement_device_type     'Bruker Kappa APEXII CCD'
_diffrn_measurement_method     '\w & \f scans'
_diffrn_detector_area_resol_mean     ?
_diffrn_reflns_number     25757
_diffrn_reflns_av_R_equivalents     0.0185
_diffrn_reflns_av_sigmaI/netI     0.0110
_diffrn_reflns_theta_min     2.15
_diffrn_reflns_theta_max     25.00
_diffrn_reflns_theta_full     25.00
_diffrn_measured_fraction_theta_max     0.999
_diffrn_measured_fraction_theta_full     0.999
_diffrn_reflns_limit_h_min     -11
_diffrn_reflns_limit_h_max     11
_diffrn_reflns_limit_k_min     -13
_diffrn_reflns_limit_k_max     13
_diffrn_reflns_limit_l_min     -15
_diffrn_reflns_limit_l_max     15
_diffrn_standards_number     ?
_diffrn_standards_interval_count     ?
_diffrn_standards_interval_time     ?
_diffrn_standards_decay_%     ?
_refine_special_details
;
Refinement of <i>F</i>^2^ against ALL reflections. The weighted <i>R</i>-factor
<i>wR</i> and goodness of fit <i>S</i> are based on <i>F</i>^2^, conventional
<i>R</i>-factors <i>R</i> are based on <i>F</i>, with <i>F</i> set to zero for
negative <i>F</i>^2^. The threshold expression of <i>F</i>^2^ >
\s(<i>F</i>^2^) is used only for calculating <i>R</i>-factors(gt) <i>etc</i>.
and is not relevant to the choice of reflections for refinement.
<i>R</i>-factors based on <i>F</i>^2^ are statistically about twice as large
as those based on <i>F</i>, and <i>R</i>- factors based on ALL data will be
even larger.
;
_reflns_number_total     4579
_reflns_number_gt     4054
_reflns_threshold_expression     I>2sigma(I)
_refine_ls_structure_factor_coef     Fsqd
_refine_ls_matrix_type     full
_refine_ls_R_factor_all     0.0552
_refine_ls_R_factor_gt     0.0494
_refine_ls_wR_factor_gt     0.1299
_refine_ls_wR_factor_ref     0.1361
_refine_ls_goodness_of_fit_ref     1.054
_refine_ls_restrained_S_all     1.054
_refine_ls_number_reflns     4579
_refine_ls_number_parameters     335
_refine_ls_number_restraints     0
_refine_ls_hydrogen_treatment     constr
_refine_ls_weighting_scheme     calc
_refine_ls_weighting_details
         'calc w=1/[\s^2^(Fo^2^)+(0.0647P)^2^+1.2652P] where P=(Fo^2^+2Fc^2^)/3'
_atom_sites_solution_hydrogens     geom
_atom_sites_solution_primary     direct
_atom_sites_solution_secondary     difmap
_refine_ls_shift/su_max     0.000
_refine_ls_shift/su_mean     0.000
_refine_diff_density_max     0.987
_refine_diff_density_min     -0.765
_refine_ls_extinction_method     none
_refine_ls_extinction_coef     ?
loop_
    _atom_type_symbol
    _atom_type_description
    _atom_type_scat_dispersion_real
    _atom_type_scat_dispersion_imag
    _atom_type_scat_source
    'C' 'C' 0.0033 0.0016
                         'International Tables Vol C Tables 4.2.6.8 and 6.1.1.4'
    'H' 'H' 0.0000 0.0000
                         'International Tables Vol C Tables 4.2.6.8 and 6.1.1.4'
    'N' 'N' 0.0061 0.0033
                         'International Tables Vol C Tables 4.2.6.8 and 6.1.1.4'
    'O' 'O' 0.0106 0.0060
                         'International Tables Vol C Tables 4.2.6.8 and 6.1.1.4'
    'Cl' 'Cl' 0.1484 0.1585
                         'International Tables Vol C Tables 4.2.6.8 and 6.1.1.4'
    'S' 'S' 0.1246 0.1234
                         'International Tables Vol C Tables 4.2.6.8 and 6.1.1.4'
_computing_data_collection
;
APEX2 (Bruker, 2008)
;
_computing_cell_refinement
;
APEX2 (Bruker, 2008)
;
_computing_data_reduction
;
SAINT (Bruker, 2008)
;
_computing_structure_solution
;
SHELXS97 (Sheldrick, 2008)
;
_computing_structure_refinement
;
SHELXL97 (Sheldrick, 2008)
;
_computing_molecular_graphics
;
ORTEP-3 for Windows (Farrugia, 2012) and Mercury (Macrae <i>et al.</i>,
2008)
;
_computing_publication_material
;
SHELXL97 (Sheldrick, 2008) and  PLATON  (Spek, 2009)
;
loop_
    _atom_site_type_symbol
    _atom_site_label
    _atom_site_fract_x
    _atom_site_fract_y
    _atom_site_fract_z
    _atom_site_U_iso_or_equiv
    _atom_site_adp_type
    _atom_site_calc_flag
    _atom_site_refinement_flags
    _atom_site_occupancy
    _atom_site_symmetry_multiplicity
    _atom_site_disorder_assembly
    _atom_site_disorder_group
    C C1 0.7086(3) 0.6423(2) 0.02468(19) 0.0363(5) Uani d . 1 1 . .
    C C2 0.8118(3) 0.6193(3) -0.0308(2) 0.0473(6) Uani d . 1 1 . .
    H H2 0.8776 0.5613 -0.0183 0.057 Uiso calc R 1 1 . .
    C C3 0.8119(3) 0.6861(3) -0.1048(2) 0.0532(7) Uani d . 1 1 . .
    H H3 0.8811 0.6744 -0.1416 0.064 Uiso calc R 1 1 . .
    C C4 0.7121(3) 0.7699(3) -0.1258(2) 0.0551(7) Uani d . 1 1 . .
    H H4 0.7147 0.8127 -0.1769 0.066 Uiso calc R 1 1 . .
    C C5 0.6085(3) 0.7915(3) -0.0725(2) 0.0475(6) Uani d . 1 1 . .
    H H5 0.5402 0.8468 -0.0882 0.057 Uiso calc R 1 1 . .
    C C6 0.6088(3) 0.7281(2) 0.00587(19) 0.0363(5) Uani d . 1 1 . .
    C C7 0.5194(3) 0.7305(2) 0.0770(2) 0.0358(5) Uani d . 1 1 . .
    C C8 0.5670(3) 0.6490(2) 0.13771(19) 0.0344(5) Uani d . 1 1 . .
    C C9 0.9272(3) 0.6604(2) 0.2892(2) 0.0396(5) Uani d . 1 1 . .
    C C10 1.0367(3) 0.7193(3) 0.2653(2) 0.0511(7) Uani d . 1 1 . .
    H H10 1.0507 0.6906 0.1968 0.061 Uiso calc R 1 1 . .
    C C11 1.1244(3) 0.8211(3) 0.3445(3) 0.0575(7) Uani d . 1 1 . .
    H H11 1.1975 0.8622 0.3293 0.069 Uiso calc R 1 1 . .
    C C12 1.1042(3) 0.8619(3) 0.4457(3) 0.0587(8) Uani d . 1 1 . .
    H H12 1.1652 0.9297 0.4994 0.070 Uiso calc R 1 1 . .
    C C13 0.9946(4) 0.8035(3) 0.4685(2) 0.0610(8) Uani d . 1 1 . .
    H H13 0.9811 0.8326 0.5371 0.073 Uiso calc R 1 1 . .
    C C14 0.9049(3) 0.7025(3) 0.3905(2) 0.0503(7) Uani d . 1 1 . .
    H H14 0.8304 0.6630 0.4056 0.060 Uiso calc R 1 1 . .
    C C15 0.4027(3) 0.8131(3) 0.0797(2) 0.0456(6) Uani d . 1 1 . .
    C C16 0.2636(3) 0.7740(3) 0.0972(3) 0.0602(8) Uani d . 1 1 . .
    H H16A 0.2515 0.8334 0.1598 0.090 Uiso calc R 1 1 . .
    H H16B 0.2693 0.6945 0.1112 0.090 Uiso calc R 1 1 . .
    H H16C 0.1806 0.7690 0.0318 0.090 Uiso calc R 1 1 . .
    C C17 0.5195(3) 0.6202(2) 0.2245(2) 0.0382(5) Uani d . 1 1 . .
    H H17 0.4982 0.5376 0.2199 0.046 Uiso calc R 1 1 . .
    C C18 0.5051(3) 0.7060(2) 0.3097(2) 0.0391(5) Uani d . 1 1 . .
    H H18 0.5314 0.7884 0.3164 0.047 Uiso calc R 1 1 . .
    C C19 0.4498(3) 0.6776(2) 0.3943(2) 0.0390(5) Uani d . 1 1 . .
    C C20 0.3520(3) 0.5708(3) 0.3647(2) 0.0448(6) Uani d . 1 1 . .
    H H20 0.3261 0.5177 0.2931 0.054 Uiso calc R 1 1 . .
    C C21 0.2930(3) 0.5427(3) 0.4399(2) 0.0519(7) Uani d . 1 1 . .
    C C22 0.3259(4) 0.6188(3) 0.5464(2) 0.0604(8) Uani d . 1 1 . .
    H H22 0.2855 0.5983 0.5962 0.072 Uiso calc R 1 1 . .
    C C23 0.4196(3) 0.7252(3) 0.5773(2) 0.0600(8) Uani d . 1 1 . .
    H H23 0.4420 0.7788 0.6484 0.072 Uiso calc R 1 1 . .
    C C24 0.4811(3) 0.7533(3) 0.5031(2) 0.0467(6) Uani d . 1 1 . .
    C C25 0.8075(4) 0.0412(3) 0.1647(3) 0.0617(8) Uani d . 1 1 . .
    H H25 0.7224 0.0110 0.0962 0.074 Uiso calc R 1 1 . .
    N N1 0.6811(2) 0.58988(18) 0.10476(16) 0.0369(4) Uani d . 1 1 . .
    N N2 0.5838(3) 0.8666(3) 0.5447(2) 0.0634(7) Uani d . 1 1 . .
    O O1 0.8948(2) 0.46826(18) 0.12207(18) 0.0575(5) Uani d . 1 1 . .
    O O2 0.7418(2) 0.46633(17) 0.24146(17) 0.0525(5) Uani d . 1 1 . .
    O O3 0.4195(3) 0.9128(2) 0.0629(2) 0.0737(7) Uani d . 1 1 . .
    O O4 0.6820(3) 0.8730(3) 0.5074(2) 0.0892(9) Uani d . 1 1 . .
    O O5 0.5675(5) 0.9504(3) 0.6176(3) 0.1267(14) Uani d . 1 1 . .
    Cl Cl1 0.16953(12) 0.40958(9) 0.39577(8) 0.0810(3) Uani d . 1 1 . .
    Cl Cl2 0.96400(19) 0.00280(16) 0.13322(15) 0.1285(5) Uani d . 1 1 . .
    Cl Cl3 0.81010(14) 0.20089(8) 0.21320(9) 0.0866(3) Uani d . 1 1 . .
    Cl Cl4 0.78435(12) -0.03140(9) 0.26121(8) 0.0817(3) Uani d . 1 1 . .
    S S1 0.81424(7) 0.53154(6) 0.18933(5) 0.04142(19) Uani d . 1 1 . .
loop_
    _atom_site_aniso_label
    _atom_site_aniso_U_11
    _atom_site_aniso_U_22
    _atom_site_aniso_U_33
    _atom_site_aniso_U_12
    _atom_site_aniso_U_13
    _atom_site_aniso_U_23
    C1 0.0407(12) 0.0370(12) 0.0305(11) -0.0002(10) 0.0139(10) 0.0063(9)
    C2 0.0486(15) 0.0550(16) 0.0426(14) 0.0093(12) 0.0225(12) 0.0115(12)
    C3 0.0511(16) 0.0723(19) 0.0420(14) 0.0022(14) 0.0261(12) 0.0135(13)
    C4 0.0577(17) 0.073(2) 0.0445(15) 0.0004(15) 0.0214(13) 0.0290(14)
    C5 0.0469(14) 0.0583(16) 0.0434(14) 0.0057(12) 0.0147(12) 0.0249(13)
    C6 0.0365(12) 0.0397(12) 0.0313(12) -0.0014(10) 0.0109(10) 0.0087(10)
    C7 0.0357(12) 0.0370(12) 0.0359(12) 0.0015(10) 0.0131(10) 0.0106(10)
    C8 0.0370(12) 0.0307(11) 0.0344(12) -0.0012(9) 0.0139(10) 0.0053(9)
    C9 0.0398(13) 0.0424(13) 0.0416(13) 0.0119(10) 0.0140(11) 0.0191(11)
    C10 0.0478(15) 0.0629(18) 0.0515(16) 0.0089(13) 0.0246(13) 0.0208(14)
    C11 0.0441(15) 0.0681(19) 0.0625(19) -0.0015(14) 0.0174(14) 0.0233(15)
    C12 0.0485(16) 0.0659(19) 0.0512(17) -0.0020(14) 0.0067(13) 0.0116(14)
    C13 0.0602(18) 0.077(2) 0.0407(15) 0.0004(16) 0.0149(13) 0.0103(14)
    C14 0.0493(15) 0.0634(18) 0.0431(15) 0.0029(13) 0.0178(12) 0.0204(13)
    C15 0.0471(14) 0.0532(16) 0.0409(14) 0.0117(12) 0.0168(11) 0.0172(12)
    C16 0.0443(15) 0.081(2) 0.0624(19) 0.0175(15) 0.0227(14) 0.0241(16)
    C17 0.0412(13) 0.0372(12) 0.0420(13) 0.0025(10) 0.0180(10) 0.0162(10)
    C18 0.0396(13) 0.0409(13) 0.0394(13) 0.0006(10) 0.0158(10) 0.0129(11)
    C19 0.0377(12) 0.0468(14) 0.0361(12) 0.0068(10) 0.0142(10) 0.0152(11)
    C20 0.0504(15) 0.0506(15) 0.0378(13) 0.0015(12) 0.0184(11) 0.0157(11)
    C21 0.0533(16) 0.0619(18) 0.0509(16) 0.0021(13) 0.0225(13) 0.0278(14)
    C22 0.0656(19) 0.083(2) 0.0458(16) 0.0061(17) 0.0297(14) 0.0277(16)
    C23 0.0609(18) 0.085(2) 0.0359(14) 0.0089(16) 0.0198(13) 0.0149(14)
    C24 0.0439(14) 0.0563(16) 0.0388(14) 0.0054(12) 0.0133(11) 0.0117(12)
    C25 0.082(2) 0.0456(16) 0.0510(17) 0.0156(15) 0.0141(16) 0.0110(13)
    N1 0.0429(11) 0.0347(10) 0.0373(11) 0.0060(8) 0.0182(9) 0.0109(8)
    N2 0.0646(16) 0.0686(17) 0.0474(14) -0.0064(13) 0.0206(13) -0.0011(13)
    O1 0.0719(13) 0.0485(11) 0.0639(13) 0.0291(10) 0.0362(11) 0.0168(10)
    O2 0.0672(12) 0.0381(10) 0.0651(12) 0.0101(9) 0.0292(10) 0.0269(9)
    O3 0.0833(16) 0.0643(14) 0.1028(19) 0.0341(12) 0.0477(15) 0.0496(14)
    O4 0.0786(17) 0.0919(19) 0.0841(18) -0.0295(14) 0.0401(15) -0.0097(15)
    O5 0.159(3) 0.097(2) 0.107(2) -0.040(2) 0.083(2) -0.0418(19)
    Cl1 0.0973(7) 0.0836(6) 0.0723(6) -0.0251(5) 0.0390(5) 0.0293(5)
    Cl2 0.1388(12) 0.1330(12) 0.1541(13) 0.0563(10) 0.0941(11) 0.0482(10)
    Cl3 0.1221(8) 0.0440(4) 0.0838(6) 0.0152(5) 0.0248(6) 0.0123(4)
    Cl4 0.1012(7) 0.0670(5) 0.0664(5) -0.0109(5) 0.0135(5) 0.0207(4)
    S1 0.0523(4) 0.0331(3) 0.0470(4) 0.0137(3) 0.0231(3) 0.0160(3)
_geom_special_details
;
All e.s.d.'s (except the e.s.d. in the dihedral angle between two l.s. planes)
are estimated using the full covariance matrix. The cell e.s.d.'s are taken
into account individually in the estimation of e.s.d.'s in distances, angles
and torsion angles; correlations between e.s.d.'s in cell parameters are only
used when they are defined by crystal symmetry. An approximate (isotropic)
treatment of cell e.s.d.'s is used for estimating e.s.d.'s involving l.s.
planes.
;
loop_
    _geom_bond_atom_site_label_1
    _geom_bond_atom_site_label_2
    _geom_bond_site_symmetry_2
    _geom_bond_distance
    _geom_bond_publ_flag
    C1 C6 . 1.392(4) ?
    C1 C2 . 1.396(3) ?
    C1 N1 . 1.421(3) ?
    C2 C3 . 1.378(4) ?
    C2 H2 . 0.9300 ?
    C3 C4 . 1.380(4) ?
    C3 H3 . 0.9300 ?
    C4 C5 . 1.378(4) ?
    C4 H4 . 0.9300 ?
    C5 C6 . 1.398(3) ?
    C5 H5 . 0.9300 ?
    C6 C7 . 1.450(3) ?
    C7 C8 . 1.366(3) ?
    C7 C15 . 1.479(4) ?
    C8 N1 . 1.420(3) ?
    C8 C17 . 1.460(3) ?
    C9 C14 . 1.383(4) ?
    C9 C10 . 1.385(4) ?
    C9 S1 . 1.748(3) ?
    C10 C11 . 1.376(4) ?
    C10 H10 . 0.9300 ?
    C11 C12 . 1.371(4) ?
    C11 H11 . 0.9300 ?
    C12 C13 . 1.375(5) ?
    C12 H12 . 0.9300 ?
    C13 C14 . 1.372(4) ?
    C13 H13 . 0.9300 ?
    C14 H14 . 0.9300 ?
    C15 O3 . 1.217(4) ?
    C15 C16 . 1.496(4) ?
    C16 H16A . 0.9600 ?
    C16 H16B . 0.9600 ?
    C16 H16C . 0.9600 ?
    C17 C18 . 1.327(3) ?
    C17 H17 . 0.9300 ?
    C18 C19 . 1.473(3) ?
    C18 H18 . 0.9300 ?
    C19 C20 . 1.396(4) ?
    C19 C24 . 1.401(4) ?
    C20 C21 . 1.380(4) ?
    C20 H20 . 0.9300 ?
    C21 C22 . 1.377(4) ?
    C21 Cl1 . 1.736(3) ?
    C22 C23 . 1.369(5) ?
    C22 H22 . 0.9300 ?
    C23 C24 . 1.383(4) ?
    C23 H23 . 0.9300 ?
    C24 N2 . 1.461(4) ?
    C25 Cl2 . 1.716(4) ?
    C25 Cl4 . 1.744(3) ?
    C25 Cl3 . 1.746(3) ?
    C25 H25 . 0.9800 ?
    N1 S1 . 1.685(2) ?
    N2 O4 . 1.199(3) ?
    N2 O5 . 1.214(4) ?
    O1 S1 . 1.4229(19) ?
    O2 S1 . 1.423(2) ?
loop_
    _geom_angle_atom_site_label_1
    _geom_angle_atom_site_label_2
    _geom_angle_atom_site_label_3
    _geom_angle_site_symmetry_1
    _geom_angle_site_symmetry_3
    _geom_angle
    _geom_angle_publ_flag
    C6 C1 C2 . . 121.9(2) ?
    C6 C1 N1 . . 107.5(2) ?
    C2 C1 N1 . . 130.6(2) ?
    C3 C2 C1 . . 117.1(3) ?
    C3 C2 H2 . . 121.5 ?
    C1 C2 H2 . . 121.5 ?
    C2 C3 C4 . . 121.7(3) ?
    C2 C3 H3 . . 119.2 ?
    C4 C3 H3 . . 119.2 ?
    C5 C4 C3 . . 121.4(3) ?
    C5 C4 H4 . . 119.3 ?
    C3 C4 H4 . . 119.3 ?
    C4 C5 C6 . . 118.3(3) ?
    C4 C5 H5 . . 120.8 ?
    C6 C5 H5 . . 120.8 ?
    C1 C6 C5 . . 119.6(2) ?
    C1 C6 C7 . . 107.9(2) ?
    C5 C6 C7 . . 132.5(2) ?
    C8 C7 C6 . . 107.9(2) ?
    C8 C7 C15 . . 129.5(2) ?
    C6 C7 C15 . . 122.5(2) ?
    C7 C8 N1 . . 108.7(2) ?
    C7 C8 C17 . . 130.2(2) ?
    N1 C8 C17 . . 121.1(2) ?
    C14 C9 C10 . . 121.1(3) ?
    C14 C9 S1 . . 119.4(2) ?
    C10 C9 S1 . . 119.5(2) ?
    C11 C10 C9 . . 118.9(3) ?
    C11 C10 H10 . . 120.6 ?
    C9 C10 H10 . . 120.6 ?
    C12 C11 C10 . . 120.2(3) ?
    C12 C11 H11 . . 119.9 ?
    C10 C11 H11 . . 119.9 ?
    C11 C12 C13 . . 120.5(3) ?
    C11 C12 H12 . . 119.8 ?
    C13 C12 H12 . . 119.8 ?
    C14 C13 C12 . . 120.4(3) ?
    C14 C13 H13 . . 119.8 ?
    C12 C13 H13 . . 119.8 ?
    C13 C14 C9 . . 118.9(3) ?
    C13 C14 H14 . . 120.5 ?
    C9 C14 H14 . . 120.5 ?
    O3 C15 C7 . . 118.3(2) ?
    O3 C15 C16 . . 120.2(3) ?
    C7 C15 C16 . . 121.5(2) ?
    C15 C16 H16A . . 109.5 ?
    C15 C16 H16B . . 109.5 ?
    H16A C16 H16B . . 109.5 ?
    C15 C16 H16C . . 109.5 ?
    H16A C16 H16C . . 109.5 ?
    H16B C16 H16C . . 109.5 ?
    C18 C17 C8 . . 123.2(2) ?
    C18 C17 H17 . . 118.4 ?
    C8 C17 H17 . . 118.4 ?
    C17 C18 C19 . . 123.4(2) ?
    C17 C18 H18 . . 118.3 ?
    C19 C18 H18 . . 118.3 ?
    C20 C19 C24 . . 115.7(2) ?
    C20 C19 C18 . . 119.1(2) ?
    C24 C19 C18 . . 125.2(2) ?
    C21 C20 C19 . . 121.2(3) ?
    C21 C20 H20 . . 119.4 ?
    C19 C20 H20 . . 119.4 ?
    C22 C21 C20 . . 121.9(3) ?
    C22 C21 Cl1 . . 119.8(2) ?
    C20 C21 Cl1 . . 118.3(2) ?
    C23 C22 C21 . . 118.4(3) ?
    C23 C22 H22 . . 120.8 ?
    C21 C22 H22 . . 120.8 ?
    C22 C23 C24 . . 120.2(3) ?
    C22 C23 H23 . . 119.9 ?
    C24 C23 H23 . . 119.9 ?
    C23 C24 C19 . . 122.7(3) ?
    C23 C24 N2 . . 116.4(3) ?
    C19 C24 N2 . . 120.9(2) ?
    Cl2 C25 Cl4 . . 110.46(18) ?
    Cl2 C25 Cl3 . . 111.9(2) ?
    Cl4 C25 Cl3 . . 110.68(18) ?
    Cl2 C25 H25 . . 107.9 ?
    Cl4 C25 H25 . . 107.9 ?
    Cl3 C25 H25 . . 107.9 ?
    C8 N1 C1 . . 107.92(19) ?
    C8 N1 S1 . . 123.02(16) ?
    C1 N1 S1 . . 121.85(16) ?
    O4 N2 O5 . . 122.5(3) ?
    O4 N2 C24 . . 119.2(3) ?
    O5 N2 C24 . . 118.3(3) ?
    O2 S1 O1 . . 120.19(12) ?
    O2 S1 N1 . . 106.27(11) ?
    O1 S1 N1 . . 105.64(11) ?
    O2 S1 C9 . . 109.28(12) ?
    O1 S1 C9 . . 109.29(13) ?
    N1 S1 C9 . . 105.06(11) ?
loop_
    _geom_torsion_atom_site_label_1
    _geom_torsion_atom_site_label_2
    _geom_torsion_atom_site_label_3
    _geom_torsion_atom_site_label_4
    _geom_torsion_site_symmetry_1
    _geom_torsion_site_symmetry_2
    _geom_torsion_site_symmetry_3
    _geom_torsion_site_symmetry_4
    _geom_torsion
    _geom_torsion_publ_flag
    C6 C1 C2 C3 . . . . 0.6(4) ?
    N1 C1 C2 C3 . . . . -179.8(3) ?
    C1 C2 C3 C4 . . . . -1.7(4) ?
    C2 C3 C4 C5 . . . . 0.7(5) ?
    C3 C4 C5 C6 . . . . 1.4(4) ?
    C2 C1 C6 C5 . . . . 1.5(4) ?
    N1 C1 C6 C5 . . . . -178.2(2) ?
    C2 C1 C6 C7 . . . . -179.3(2) ?
    N1 C1 C6 C7 . . . . 1.0(3) ?
    C4 C5 C6 C1 . . . . -2.4(4) ?
    C4 C5 C6 C7 . . . . 178.6(3) ?
    C1 C6 C7 C8 . . . . 0.8(3) ?
    C5 C6 C7 C8 . . . . 179.8(3) ?
    C1 C6 C7 C15 . . . . 179.1(2) ?
    C5 C6 C7 C15 . . . . -1.8(4) ?
    C6 C7 C8 N1 . . . . -2.3(3) ?
    C15 C7 C8 N1 . . . . 179.5(2) ?
    C6 C7 C8 C17 . . . . 177.0(2) ?
    C15 C7 C8 C17 . . . . -1.2(4) ?
    C14 C9 C10 C11 . . . . 0.3(4) ?
    S1 C9 C10 C11 . . . . 179.7(2) ?
    C9 C10 C11 C12 . . . . 0.8(5) ?
    C10 C11 C12 C13 . . . . -1.3(5) ?
    C11 C12 C13 C14 . . . . 0.8(5) ?
    C12 C13 C14 C9 . . . . 0.3(5) ?
    C10 C9 C14 C13 . . . . -0.8(4) ?
    S1 C9 C14 C13 . . . . 179.8(2) ?
    C8 C7 C15 O3 . . . . 146.2(3) ?
    C6 C7 C15 O3 . . . . -31.7(4) ?
    C8 C7 C15 C16 . . . . -36.6(4) ?
    C6 C7 C15 C16 . . . . 145.5(3) ?
    C7 C8 C17 C18 . . . . -48.3(4) ?
    N1 C8 C17 C18 . . . . 130.9(3) ?
    C8 C17 C18 C19 . . . . 176.7(2) ?
    C17 C18 C19 C20 . . . . -28.2(4) ?
    C17 C18 C19 C24 . . . . 155.4(3) ?
    C24 C19 C20 C21 . . . . -0.9(4) ?
    C18 C19 C20 C21 . . . . -177.6(3) ?
    C19 C20 C21 C22 . . . . 0.9(5) ?
    C19 C20 C21 Cl1 . . . . 178.8(2) ?
    C20 C21 C22 C23 . . . . 0.2(5) ?
    Cl1 C21 C22 C23 . . . . -177.7(3) ?
    C21 C22 C23 C24 . . . . -1.2(5) ?
    C22 C23 C24 C19 . . . . 1.1(5) ?
    C22 C23 C24 N2 . . . . -177.9(3) ?
    C20 C19 C24 C23 . . . . 0.0(4) ?
    C18 C19 C24 C23 . . . . 176.4(3) ?
    C20 C19 C24 N2 . . . . 179.0(2) ?
    C18 C19 C24 N2 . . . . -4.6(4) ?
    C7 C8 N1 C1 . . . . 3.0(3) ?
    C17 C8 N1 C1 . . . . -176.4(2) ?
    C7 C8 N1 S1 . . . . 153.61(17) ?
    C17 C8 N1 S1 . . . . -25.8(3) ?
    C6 C1 N1 C8 . . . . -2.4(3) ?
    C2 C1 N1 C8 . . . . 178.0(3) ?
    C6 C1 N1 S1 . . . . -153.47(17) ?
    C2 C1 N1 S1 . . . . 26.9(4) ?
    C23 C24 N2 O4 . . . . 150.3(3) ?
    C19 C24 N2 O4 . . . . -28.8(4) ?
    C23 C24 N2 O5 . . . . -28.5(5) ?
    C19 C24 N2 O5 . . . . 152.5(4) ?
    C8 N1 S1 O2 . . . . 44.5(2) ?
    C1 N1 S1 O2 . . . . -168.77(18) ?
    C8 N1 S1 O1 . . . . 173.28(19) ?
    C1 N1 S1 O1 . . . . -40.0(2) ?
    C8 N1 S1 C9 . . . . -71.2(2) ?
    C1 N1 S1 C9 . . . . 75.5(2) ?
    C14 C9 S1 O2 . . . . -17.3(2) ?
    C10 C9 S1 O2 . . . . 163.2(2) ?
    C14 C9 S1 O1 . . . . -150.7(2) ?
    C10 C9 S1 O1 . . . . 29.9(2) ?
    C14 C9 S1 N1 . . . . 96.3(2) ?
    C10 C9 S1 N1 . . . . -83.1(2) ?
loop_
    _geom_hbond_atom_site_label_D
    _geom_hbond_atom_site_label_H
    _geom_hbond_atom_site_label_A
    _geom_hbond_site_symmetry_A
    _geom_hbond_distance_DH
    _geom_hbond_distance_HA
    _geom_hbond_distance_DA
    _geom_hbond_angle_DHA
    C2 H2 O1 ----- 0.93 2.32 2.903(4) 121
    C22 H22 O2 2_666 0.93 2.51 3.412(4) 162
    C25 H25 O3 2_665 0.98 2.49 3.283(4) 138
_iucr_refine_instructions_details
;
TITL GOPI3 in P-1
CELL  0.71073   9.5856  11.2767  13.1782  104.907  108.235   91.581
ZERR     2.00   0.0003   0.0004   0.0004    0.011    0.009    0.010
LATT   1
SFAC  C    H    N    O    CL   S
UNIT  50   36   4    10    8   2
MERG   2
FMAP   2
PLAN   20
OMIT -2 50
BOND   $H
ACTA
CONF
L.S.  12
WGHT    0.064700    1.265200
FVAR       0.17611
C1    1    0.708565    0.642323    0.024678    11.00000    0.04074    0.03701 =
         0.03046    0.00632    0.01393   -0.00024
C2    1    0.811785    0.619254   -0.030768    11.00000    0.04863    0.05503 =
         0.04264    0.01147    0.02254    0.00928
AFIX  43
H2    2    0.877566    0.561299   -0.018287    11.00000   -1.20000
AFIX   0
C3    1    0.811947    0.686106   -0.104797    11.00000    0.05106    0.07232 =
         0.04204    0.01352    0.02606    0.00225
AFIX  43
H3    2    0.881126    0.674448   -0.141564    11.00000   -1.20000
AFIX   0
C4    1    0.712093    0.769889   -0.125757    11.00000    0.05766    0.07339 =
         0.04446    0.02896    0.02139    0.00038
AFIX  43
H4    2    0.714726    0.812677   -0.176897    11.00000   -1.20000
AFIX   0
C5    1    0.608540    0.791474   -0.072473    11.00000    0.04692    0.05830 =
         0.04338    0.02493    0.01465    0.00570
AFIX  43
H5    2    0.540245    0.846793   -0.088222    11.00000   -1.20000
AFIX   0
C6    1    0.608761    0.728090    0.005869    11.00000    0.03648    0.03972 =
         0.03126    0.00869    0.01092   -0.00144
C7    1    0.519433    0.730516    0.076987    11.00000    0.03565    0.03697 =
         0.03587    0.01060    0.01307    0.00146
C8    1    0.566998    0.649035    0.137709    11.00000    0.03696    0.03072 =
         0.03437    0.00525    0.01386   -0.00116
C9    1    0.927235    0.660403    0.289220    11.00000    0.03982    0.04241 =
         0.04165    0.01911    0.01404    0.01195
C10   1    1.036689    0.719321    0.265295    11.00000    0.04783    0.06291 =
         0.05153    0.02085    0.02457    0.00889
AFIX  43
H10   2    1.050720    0.690607    0.196835    11.00000   -1.20000
AFIX   0
C11   1    1.124352    0.821076    0.344524    11.00000    0.04413    0.06814 =
         0.06252    0.02331    0.01739   -0.00148
AFIX  43
H11   2    1.197485    0.862245    0.329321    11.00000   -1.20000
AFIX   0
C12   1    1.104247    0.861946    0.445750    11.00000    0.04851    0.06586 =
         0.05124    0.01163    0.00668   -0.00200
AFIX  43
H12   2    1.165249    0.929721    0.499446    11.00000   -1.20000
AFIX   0
C13   1    0.994598    0.803514    0.468500    11.00000    0.06019    0.07671 =
         0.04071    0.01033    0.01491    0.00043
AFIX  43
H13   2    0.981108    0.832596    0.537118    11.00000   -1.20000
AFIX   0
C14   1    0.904930    0.702507    0.390530    11.00000    0.04929    0.06340 =
         0.04308    0.02042    0.01783    0.00287
AFIX  43
H14   2    0.830380    0.663021    0.405584    11.00000   -1.20000
AFIX   0
C15   1    0.402685    0.813091    0.079710    11.00000    0.04706    0.05318 =
         0.04090    0.01720    0.01677    0.01169
C16   1    0.263567    0.774011    0.097196    11.00000    0.04431    0.08058 =
         0.06240    0.02412    0.02272    0.01752
AFIX 137
H16A  2    0.251512    0.833375    0.159783    11.00000   -1.50000
H16B  2    0.269316    0.694540    0.111193    11.00000   -1.50000
H16C  2    0.180595    0.769038    0.031834    11.00000   -1.50000
AFIX   0
C17   1    0.519498    0.620189    0.224505    11.00000    0.04124    0.03725 =
         0.04199    0.01620    0.01803    0.00246
AFIX  43
H17   2    0.498248    0.537606    0.219861    11.00000   -1.20000
AFIX   0
C18   1    0.505137    0.705994    0.309722    11.00000    0.03962    0.04088 =
         0.03938    0.01292    0.01579    0.00063
AFIX  43
H18   2    0.531365    0.788359    0.316391    11.00000   -1.20000
AFIX   0
C19   1    0.449839    0.677601    0.394281    11.00000    0.03768    0.04676 =
         0.03610    0.01523    0.01416    0.00682
C20   1    0.351982    0.570808    0.364744    11.00000    0.05043    0.05059 =
         0.03782    0.01568    0.01841    0.00148
AFIX  43
H20   2    0.326097    0.517716    0.293147    11.00000   -1.20000
AFIX   0
C21   1    0.293023    0.542669    0.439897    11.00000    0.05334    0.06192 =
         0.05094    0.02777    0.02246    0.00209
C22   1    0.325935    0.618757    0.546432    11.00000    0.06565    0.08340 =
         0.04579    0.02765    0.02968    0.00606
AFIX  43
H22   2    0.285511    0.598331    0.596187    11.00000   -1.20000
AFIX   0
C23   1    0.419610    0.725207    0.577336    11.00000    0.06085    0.08476 =
         0.03588    0.01492    0.01985    0.00885
AFIX  43
H23   2    0.442009    0.778806    0.648436    11.00000   -1.20000
AFIX   0
C24   1    0.481054    0.753300    0.503144    11.00000    0.04385    0.05628 =
         0.03878    0.01167    0.01334    0.00544
C25   1    0.807452    0.041194    0.164669    11.00000    0.08178    0.04558 =
         0.05102    0.01098    0.01412    0.01563
AFIX  13
H25   2    0.722409    0.011001    0.096233    11.00000   -1.20000
AFIX   0
N1    3    0.681063    0.589883    0.104757    11.00000    0.04286    0.03466 =
         0.03733    0.01093    0.01824    0.00602
N2    3    0.583779    0.866639    0.544695    11.00000    0.06461    0.06857 =
         0.04735   -0.00114    0.02060   -0.00636
O1    4    0.894818    0.468265    0.122072    11.00000    0.07194    0.04848 =
         0.06386    0.01676    0.03619    0.02911
O2    4    0.741836    0.466329    0.241456    11.00000    0.06720    0.03813 =
         0.06512    0.02694    0.02916    0.01013
O3    4    0.419521    0.912840    0.062901    11.00000    0.08331    0.06427 =
         0.10276    0.04963    0.04767    0.03411
O4    4    0.681999    0.873004    0.507357    11.00000    0.07863    0.09186 =
         0.08408   -0.00968    0.04011   -0.02951
O5    4    0.567454    0.950400    0.617584    11.00000    0.15948    0.09693 =
         0.10704   -0.04184    0.08260   -0.03981
CL1   5    0.169533    0.409585    0.395770    11.00000    0.09731    0.08360 =
         0.07232    0.02934    0.03901   -0.02515
CL2   5    0.963999    0.002795    0.133218    11.00000    0.13885    0.13301 =
         0.15411    0.04822    0.09410    0.05626
CL3   5    0.810097    0.200890    0.213197    11.00000    0.12211    0.04397 =
         0.08383    0.01226    0.02480    0.01519
CL4   5    0.784347   -0.031400    0.261215    11.00000    0.10122    0.06700 =
         0.06644    0.02070    0.01349   -0.01094
S1    6    0.814240    0.531544    0.189327    11.00000    0.05226    0.03314 =
         0.04701    0.01596    0.02311    0.01367
HKLF 4
REM  GOPI3 in P-1
REM R1 =  0.0494 for   4054 Fo > 4sig(Fo)  and  0.0552 for all   4579 data
REM    335 parameters refined using      0 restraints
END
;
data_global
_journal_date_recd_electronic     2015-06-16
_journal_date_accepted     2015-08-10
_journal_name_full     'Acta Crystallographica, Section E'
_journal_year     2015
_journal_volume     71
_journal_issue      9
_journal_page_first     1036
_journal_page_last     1041
_journal_paper_category     GO
_journal_paper_doi     10.1107/S2056989015014917
_journal_coeditor_code     BG2558
_publ_contact_author_name     'K. Sethusankar'
_publ_contact_author_address
;
   Department of Physics
   RKM Vivekananda College (Autonomous)
   Chennai 600 004
   India
;
_publ_contact_author_email     'ksethusankar@yahoo.co.in'
_publ_contact_author_fax     '044 091 2499 3057'
_publ_contact_author_phone     '044 091 24484170'
_publ_section_title
;\
Crystal structures of three indole derivatives:
3-ethnyl-2-methyl-1-phenylsulfonyl-1<i>H</i>-indole,
4-phenylsulfonyl-3<i>H</i>,4<i>H</i>-cyclopenta[<i>b</i>]indol-1(2<i>H</i>)-\
one and
1-{2-[(<i>E</i>)-2-(5-chloro-2-nitrophenyl)ethenyl]-1-phenylsulfonyl-\
1<i>H</i>-indol-3-yl}ethan-1-one chloroform monosolvate
;
_publ_section_title_footnote     .
loop_
    _publ_author_name
    _publ_author_address
    'S. Gopinath'
;  Department of Physics
   RKM Vivekananda College (Autonomous)
   Chennai 600 004
   India
;
    'K. Sethusankar'
;  Department of Physics
   RKM Vivekananda College (Autonomous)
   Chennai 600 004
   India
;
    'Bose Muthu Ramalingam'
;  Department of Organic Chemistry
   University of Madras
   Guindy Campus
   Chennai 600 025
   India
;
    'Arasambattu K. Mohanakrishnan'
;  Department of Organic Chemistry
   University of Madras
   Guindy Campus
   Chennai 600 025
   India
;
_publ_section_synopsis
;
The title compounds, (I), (II) and (III), are indole derivatives. Compounds (I)
and (II) present two independent moieties in the asymmetric unit, and their
packing is led by C---H...O hydrogen bonds and C---H...\p interactions. In
compound (III), the C---H...O hydrogen bonds form <i>R</i>~2~^2^(22) inversion
dimers.
;
