# Supplementary material for: Crystal structures of three indole derivatives: 3-ethnyl-2-methyl-1-phenyl­sulfonyl-1H-indole, 4-phenyl­sulfonyl-3H,4H-cyclo­penta­[b]indol-1(2H)-one and 1-{2-[(E)-2-(5-chloro-2-nitro­phen­yl)ethen­yl]-1-phenyl­sulfonyl-1H-indol-3-yl}ethan-1-one chloro­form monosolvate
Source: Acta Crystallogr E Crystallogr Commun. 2015 Aug 15;71(Pt 9):1036–41. doi: 10.1107/S2056989015014917 (PMC4555396; doi:10.1107/S2056989015014917)
Supplement: Supplementary file 2 [file e-71-01036-Isup2.hkl]

# 
# h,k,l, Fc-squared, Fo-squared, sigma(Fo-squared) and status flag 
# 
data_I
_shelx_title ' NAREN4_0m in P21' 
_shelx_refln_list_code          4 
_shelx_F_calc_maximum      167.45 
_exptl_crystal_F_000       616.00 
_reflns_d_resolution_high  0.7828 
 
loop_ 
 _symmetry_equiv_pos_as_xyz 
 'x, y, z' 
 '-x, y+1/2, -z' 
 
_cell_length_a    12.1786 
_cell_length_b    10.2422 
_cell_length_c    12.6306 
_cell_angle_alpha  90.000 
_cell_angle_beta  113.082 
_cell_angle_gamma  90.000 
 
_shelx_F_squared_multiplier     1.000 
 
loop_ 
 _refln_index_h 
 _refln_index_k 
 _refln_index_l 
 _refln_F_squared_calc 
 _refln_F_squared_meas 
 _refln_F_squared_sigma 
 _refln_observed_status 
   1 -13   0        4.00        3.09      1.22 o 
   0 -12   0       84.64       92.00      4.70 o 
   1 -12   0        3.01        2.47      1.61 o 
   2 -12   0       25.19       24.62      1.75 o 
   3 -12   0        6.82        6.08      1.30 o 
   4 -12   0       30.00       30.86      3.59 o 
   5 -12   0       13.40       13.01      1.57 o 
   1 -11   0       53.80       52.02      3.09 o 
   2 -11   0       81.15       83.93      2.97 o 
   3 -11   0        4.55        3.52      1.13 o 
   4 -11   0       35.01       35.24      1.92 o 
   5 -11   0        7.92        6.72      1.85 o 
   6 -11   0        3.38        3.97      1.30 o 
   7 -11   0       22.55       18.55      2.47 o 
   0 -10   0      102.91      115.75      4.95 o 
   1 -10   0       53.59       52.58      2.10 o 
   2 -10   0       36.15       30.85      1.98 o 
   3 -10   0       41.63       33.96      2.60 o 
   4 -10   0       42.56       41.92      2.01 o 
   5 -10   0       65.77       57.64      2.43 o 
   6 -10   0       49.74       53.19      2.36 o 
   7 -10   0       23.47       25.98      1.75 o 
   8 -10   0        2.41        0.00      1.13 o 
   9 -10   0       30.51       35.28      2.18 o 
   1  -9   0      229.00      226.31      5.33 o 
   2  -9   0      139.87      133.53      3.58 o 
   3  -9   0      127.13      119.90      3.41 o 
   4  -9   0        8.54        8.44      2.23 o 
   5  -9   0       33.48       29.57      1.75 o 
   6  -9   0        2.73        1.24      0.87 o 
   7  -9   0        4.14        2.47      1.05 o 
   8  -9   0       12.20       11.32      1.40 o 
   9  -9   0       33.81       31.84      2.10 o 
  10  -9   0       14.27       18.85      1.75 o 
   0  -8   0      143.35      154.08      5.44 o 
   1  -8   0      260.48      250.29      5.77 o 
   2  -8   0      178.57      181.31      4.37 o 
   3  -8   0      588.47      565.80     11.45 o 
   4  -8   0        0.24       -0.30      0.77 o 
   5  -8   0      140.98      139.43      3.76 o 
   6  -8   0        2.03        2.35      0.87 o 
   7  -8   0        8.96        6.93      1.05 o 
   8  -8   0       10.52       13.36      1.40 o 
   9  -8   0       30.71       32.42      1.92 o 
  10  -8   0       12.75        8.82      1.40 o 
  11  -8   0        9.03        8.43      1.40 o 
   1  -7   0      176.18      168.86      2.90 o 
   2  -7   0       16.48       16.76      0.90 o 
   3  -7   0     1038.99     1035.58     16.85 o 
   4  -7   0      238.26      231.48      4.41 o 
   5  -7   0      157.79      152.44      3.76 o 
   6  -7   0       82.17       82.50      2.62 o 
   7  -7   0       47.14       46.94      2.10 o 
   8  -7   0       17.83       14.01      2.10 o 
   9  -7   0       12.07       12.57      1.30 o 
  10  -7   0       45.58       41.85      2.10 o 
  11  -7   0       66.63       68.57      3.09 o 
  12  -7   0       11.22       12.05      2.84 o 
   0  -6   0      379.68      367.45      7.85 o 
   1  -6   0      513.10      520.20      7.63 o 
   2  -6   0      495.38      534.82      8.90 o 
   3  -6   0       77.41       90.41      1.76 o 
   4  -6   0       35.34       36.81      1.02 o 
   5  -6   0      451.75      462.12      6.13 o 
   6  -6   0       24.29       27.01      1.05 o 
   7  -6   0       55.12       54.82      1.71 o 
   8  -6   0      177.47      172.03      3.42 o 
   9  -6   0        5.46        5.15      1.24 o 
  10  -6   0        5.91        7.84      1.22 o 
  11  -6   0       28.23       27.93      1.83 o 
  12  -6   0       46.25       50.61      2.45 o 
   1  -5   0      729.60      874.65     12.35 o 
   2  -5   0       60.10       76.22      1.45 o 
   3  -5   0     1166.09     1226.75     17.34 o 
   4  -5   0      243.17      255.91      3.98 o 
   5  -5   0       21.08       21.03      0.67 o 
   6  -5   0      344.32      357.54      4.77 o 
   7  -5   0      162.54      163.59      3.32 o 
   8  -5   0       12.60       13.65      0.80 o 
   9  -5   0      156.78      159.79      2.90 o 
  10  -5   0      150.92      152.61      3.28 o 
  11  -5   0       17.28       18.49      1.14 o 
  12  -5   0       60.57       69.22      2.13 o 
  13  -5   0        1.58        2.10      1.22 o 
   0  -4   0      312.91      370.97      9.77 o 
   1  -4   0     1904.27     1979.38     24.99 o 
   2  -4   0      514.99      528.74      7.68 o 
   3  -4   0      703.18      769.90     13.93 o 
   4  -4   0      874.98      886.38     11.03 o 
   5  -4   0      743.13      731.23     15.84 o 
   6  -4   0      115.58      113.50      2.58 o 
   7  -4   0       89.00       86.51      1.72 o 
   8  -4   0      441.93      422.79      6.28 o 
   9  -4   0       19.58       20.92      0.95 o 
  10  -4   0      168.79      170.27      3.08 o 
  11  -4   0      138.24      129.07      4.66 o 
  12  -4   0       10.19        8.86      1.62 o 
  13  -4   0       28.10       33.19      2.23 o 
   1  -3   0      186.86      177.27      2.64 o 
   2  -3   0      816.52      729.84     10.23 o 
   3  -3   0     1377.92     1300.36     18.03 o 
   4  -3   0      687.02      731.16     11.54 o 
   5  -3   0      461.26      458.55      6.40 o 
   6  -3   0      191.92      205.96      3.21 o 
   7  -3   0      381.00      368.98      5.44 o 
   8  -3   0       44.60       46.62      1.86 o 
   9  -3   0       93.70       89.76      1.88 o 
  10  -3   0      162.85      151.66      2.77 o 
  11  -3   0       96.20       99.64      2.40 o 
  12  -3   0       85.16       73.69      2.84 o 
  13  -3   0        0.19       -0.14      0.80 o 
   0  -2   0     2344.25     2451.20     61.09 o 
   1  -2   0     4964.78     4970.82     69.11 o 
   2  -2   0     3879.88     3959.97     54.90 o 
   3  -2   0     1422.91     1401.13     21.99 o 
   4  -2   0      169.07      162.36      2.46 o 
   5  -2   0      161.17      166.51      2.55 o 
   6  -2   0       31.37       35.82      0.89 o 
   7  -2   0      487.59      449.34      6.46 o 
   8  -2   0      222.82      211.47      3.42 o 
   9  -2   0      131.24      129.55      2.93 o 
  10  -2   0       66.63       62.58      1.57 o 
  11  -2   0       69.27       68.85      1.72 o 
  12  -2   0       23.52       23.40      1.29 o 
  13  -2   0       51.45       54.20      1.90 o 
  14  -2   0       12.67       11.85      1.29 o 
   1  -1   0     5023.34     4840.75     80.82 o 
   2  -1   0    10634.23    10395.34    161.75 o 
   3  -1   0      335.13      336.45      5.23 o 
   4  -1   0     1709.44     1643.67     24.80 o 
   5  -1   0       71.26       68.07      2.03 o 
   6  -1   0      599.25      604.45      9.47 o 
   7  -1   0       33.72       34.86      1.04 o 
   8  -1   0      552.78      555.19      8.85 o 
   9  -1   0       70.73       66.56      1.80 o 
  10  -1   0       74.18       72.19      2.50 o 
  11  -1   0      187.74      180.13      3.66 o 
  12  -1   0       31.91       33.37      1.47 o 
  13  -1   0        1.43        2.00      0.95 o 
  14  -1   0        3.97        7.22      1.30 o 
   1   0   0       29.94       26.19      0.78 o 
   3   0   0      672.32      666.36     10.09 o 
   4   0   0      416.09      365.59      5.76 o 
   5   0   0       29.58       31.81      1.03 o 
   6   0   0      135.95      116.60      4.92 o 
   7   0   0        0.24       -0.29      0.29 o 
   8   0   0        5.91        4.40      0.57 o 
   9   0   0       39.62       36.30      1.29 o 
  10   0   0       75.44       74.31      2.36 o 
  11   0   0        8.41        8.19      1.11 o 
  12   0   0       59.08       58.62      2.27 o 
  13   0   0      226.91      240.92      5.86 o 
  14   0   0       25.30       33.70      2.01 o 
   1   1   0     5013.60     4867.75     76.51 o 
   2   1   0    10646.43    10394.61    191.06 o 
   3   1   0      337.20      337.73      6.47 o 
   4   1   0     1711.99     1676.35     30.60 o 
   5   1   0       68.74       65.05      2.47 o 
   6   1   0      596.20      615.09     16.57 o 
   7   1   0       34.14       33.02      1.22 o 
   8   1   0      543.16      545.10     10.84 o 
   9   1   0       72.05       74.47      3.34 o 
  10   1   0       75.62       69.17      2.36 o 
  11   1   0      190.24      185.38      4.54 o 
  12   1   0       30.99       31.72      2.10 o 
  13   1   0        1.45        0.74      1.24 o 
  14   1   0        4.14        7.16      1.40 o 
   0   2   0     2384.67     2524.47     50.11 o 
   1   2   0     4973.42     4951.87     62.94 o 
   2   2   0     3860.17     3938.80     61.74 o 
   3   2   0     1428.59     1418.65     22.09 o 
   4   2   0      169.00      164.85      3.41 o 
   5   2   0      153.63      157.38      3.58 o 
   6   2   0       27.37       32.65      1.73 o 
   7   2   0      492.78      457.05     12.86 o 
   8   2   0      222.44      211.96      6.93 o 
   9   2   0      130.64      122.50      3.23 o 
  10   2   0       66.48       61.14      2.25 o 
  11   2   0       69.63       68.67      2.53 o 
  12   2   0       23.63       25.47      1.65 o 
  13   2   0       51.72       48.67      2.72 o 
  14   2   0       12.91       14.27      1.57 o 
   1   3   0      187.59      174.02      2.35 o 
   2   3   0      803.96      718.51     11.50 o 
   3   3   0     1378.97     1276.51     20.30 o 
   4   3   0      668.92      717.04     11.59 o 
   5   3   0      464.24      447.87      8.83 o 
   6   3   0      199.84      207.78      4.46 o 
   7   3   0      380.82      372.72     10.88 o 
   8   3   0       43.60       47.73      2.47 o 
   9   3   0       95.65       89.04      3.96 o 
  10   3   0      161.18      146.08      3.84 o 
  11   3   0       97.24       99.08      3.09 o 
  12   3   0       85.97       80.32      3.46 o 
  13   3   0        0.20       -1.05      1.05 o 
   0   4   0      323.23      380.62      6.76 o 
   1   4   0     1920.12     1998.30     25.10 o 
   2   4   0      508.32      516.64      6.76 o 
   3   4   0      709.71      767.43     12.29 o 
   4   4   0      877.61      875.82     15.20 o 
   5   4   0      729.91      732.90     11.88 o 
   6   4   0      112.75      109.96      2.71 o 
   7   4   0       87.28       83.60      3.46 o 
   8   4   0      436.33      423.17     12.61 o 
   9   4   0       20.69       22.01      1.98 o 
  10   4   0      167.83      167.44      6.18 o 
  11   4   0      139.33      132.07      5.44 o 
  12   4   0        9.53        9.12      1.30 o 
  13   4   0       28.41       34.42      2.35 o 
   1   5   0      746.05      885.46     11.25 o 
   2   5   0       61.72       76.05      1.20 o 
   3   5   0     1159.12     1229.80     17.19 o 
   4   5   0      246.53      259.37      4.45 o 
   5   5   0       19.96       19.29      0.80 o 
   6   5   0      338.81      342.94      7.16 o 
   7   5   0      166.61      166.14      3.84 o 
   8   5   0       12.37       14.10      1.48 o 
   9   5   0      157.00      151.61      5.69 o 
  10   5   0      150.68      162.74      5.94 o 
  11   5   0       17.65       18.05      1.98 o 
  12   5   0       60.96       68.76      3.96 o 
  13   5   0        1.44        0.49      1.13 o 
   0   6   0      379.76      376.64      7.71 o 
   1   6   0      526.38      525.91      6.33 o 
   2   6   0      498.10      540.12      7.01 o 
   3   6   0       78.99       91.86      1.61 o 
   4   6   0       34.46       37.03      0.93 o 
   5   6   0      461.46      469.35      7.79 o 
   6   6   0       25.05       28.31      1.19 o 
   7   6   0       57.81       53.06      1.83 o 
   8   6   0      178.17      175.60      6.18 o 
   9   6   0        5.16        4.70      1.24 o 
  10   6   0        6.08        9.40      1.48 o 
  11   6   0       27.55       26.96      2.47 o 
  12   6   0       46.75       48.97      3.46 o 
   1   7   0      179.51      176.22      2.33 o 
   2   7   0       17.49       18.04      0.57 o 
   3   7   0     1037.51     1051.95     16.69 o 
   4   7   0      241.03      236.55      4.13 o 
   5   7   0      159.38      152.10      5.19 o 
   6   7   0       80.65       81.37      3.46 o 
   7   7   0       46.62       47.49      2.72 o 
   8   7   0       18.46       14.84      1.73 o 
   9   7   0       12.29       14.84      1.73 o 
  10   7   0       45.76       46.50      2.97 o 
  11   7   0       67.25       70.49      3.96 o 
  12   7   0       11.77       12.12      2.23 o 
   0   8   0      143.51      157.80      3.56 o 
   1   8   0      259.91      266.51      4.76 o 
   2   8   0      180.28      190.62      4.33 o 
   3   8   0      587.19      589.37     15.83 o 
   4   8   0        0.34       -0.74      0.74 o 
   5   8   0      139.20      143.20      4.95 o 
   6   8   0        2.60        2.72      1.24 o 
   7   8   0        9.47        7.67      1.48 o 
   8   8   0        9.98       10.14      1.73 o 
   9   8   0       31.12       30.92      2.47 o 
  10   8   0       12.49       10.14      1.73 o 
  11   8   0        9.23        8.41      1.73 o 
   4   9   0        9.57        7.91      1.24 o 
   5   9   0       34.78       31.16      2.23 o 
   6   9   0        2.41        2.72      1.24 o 
   7   9   0        3.95        3.46      1.24 o 
   8   9   0       12.61        9.40      1.73 o 
   9   9   0       34.64       35.12      2.72 o 
  10   9   0       14.37       17.31      2.23 o 
   8  10   0        2.21        2.23      1.48 o 
   9  10   0       30.58       34.13      2.72 o 
  -1 -13   1       15.14       14.25      1.57 o 
   0 -13   1       10.25        8.33      1.73 o 
  -6 -12   1        2.72        3.71      1.24 o 
  -5 -12   1       20.36       23.32      3.46 o 
  -4 -12   1        8.04        8.29      1.40 o 
  -3 -12   1       18.59       18.14      1.57 o 
  -2 -12   1        1.18        1.73      1.05 o 
  -1 -12   1        9.07        9.85      1.40 o 
   0 -12   1        4.48        1.81      1.13 o 
   1 -12   1       49.98       52.41      2.45 o 
   2 -12   1       11.10       12.20      1.48 o 
   3 -12   1        0.05       -0.40      1.13 o 
   4 -12   1        8.26       10.12      3.09 o 
   5 -12   1       20.81       25.03      2.01 o 
  -8 -11   1        6.88        7.76      2.47 o 
  -7 -11   1        8.75        9.16      1.40 o 
  -6 -11   1       37.36       41.32      2.18 o 
  -5 -11   1       18.97       19.27      1.65 o 
  -4 -11   1       12.79       11.08      1.48 o 
  -3 -11   1       13.99       13.43      1.30 o 
  -2 -11   1       15.89       15.46      1.85 o 
  -1 -11   1       41.92       44.09      2.18 o 
   0 -11   1       67.80       66.94      2.62 o 
   1 -11   1        3.58        3.09      1.05 o 
   2 -11   1        7.34        7.92      1.22 o 
   3 -11   1       74.60       74.00      5.19 o 
   4 -11   1        4.25        4.08      1.22 o 
   5 -11   1        2.79        3.83      1.22 o 
   6 -11   1       37.01       41.82      2.25 o 
   7 -11   1       12.02       12.33      1.65 o 
  -9 -10   1        0.98        0.99      1.13 o 
  -8 -10   1       12.69       11.40      1.48 o 
  -7 -10   1       80.25       82.69      2.96 o 
  -6 -10   1       25.58       26.48      1.75 o 
  -5 -10   1       26.01       26.82      2.35 o 
  -4 -10   1      176.07      172.49      4.54 o 
  -3 -10   1        9.28        7.77      1.13 o 
  -2 -10   1        8.57        7.92      1.24 o 
  -1 -10   1       97.47      100.78      3.15 o 
   0 -10   1        7.76        7.95      1.11 o 
   1 -10   1       89.67       97.74      3.06 o 
   2 -10   1       39.31       37.85      1.92 o 
   3 -10   1       24.20       21.87      1.55 o 
   4 -10   1       87.83       83.29      3.71 o 
   5 -10   1       18.66       19.42      1.57 o 
   6 -10   1       14.49       13.00      1.61 o 
   7 -10   1        9.42        8.44      1.40 o 
   8 -10   1       13.48       12.13      1.48 o 
 -10  -9   1       28.05       22.89      1.75 o 
  -9  -9   1       26.36       23.56      1.75 o 
  -8  -9   1       26.32       28.70      2.72 o 
  -7  -9   1        3.80        2.60      1.05 o 
  -6  -9   1       48.12       48.65      2.47 o 
  -5  -9   1       17.41       18.94      1.40 o 
  -4  -9   1        7.43        5.41      0.95 o 
  -3  -9   1      149.41      146.99      3.93 o 
  -2  -9   1      158.06      149.59      9.27 o 
  -1  -9   1       80.45       76.21      2.53 o 
   0  -9   1       49.92       52.61      2.10 o 
   1  -9   1      275.61      266.55      6.12 o 
   2  -9   1      320.68      313.33      6.91 o 
   3  -9   1       21.27       21.15      1.40 o 
   4  -9   1      142.43      136.10      3.76 o 
   5  -9   1       71.70       71.61      2.62 o 
   6  -9   1       25.37       22.98      2.23 o 
   7  -9   1       17.30       18.68      1.57 o 
   8  -9   1       13.85       14.59      1.61 o 
   9  -9   1       10.94       10.07      1.48 o 
 -11  -8   1       32.41       31.41      2.97 o 
 -10  -8   1       10.57        9.16      1.40 o 
  -9  -8   1       16.31       15.26      1.40 o 
  -8  -8   1        2.91        1.71      0.95 o 
  -7  -8   1       21.20       18.69      1.40 o 
  -6  -8   1       30.57       26.96      1.57 o 
  -5  -8   1       57.05       58.17      2.18 o 
  -4  -8   1      371.67      357.96      7.61 o 
  -3  -8   1       61.26       60.21      2.18 o 
  -2  -8   1      128.48      130.12      3.41 o 
  -1  -8   1      147.51      143.20      3.67 o 
   0  -8   1      340.14      332.59     12.86 o 
   1  -8   1      452.40      441.61      9.27 o 
   2  -8   1      280.20      263.50      6.03 o 
   3  -8   1       44.08       45.72      3.46 o 
   4  -8   1      354.98      333.22      7.26 o 
   5  -8   1        2.11        0.49      0.87 o 
   6  -8   1      141.17      139.63      3.85 o 
   7  -8   1       63.03       65.50      2.53 o 
   8  -8   1       23.54       26.62      1.75 o 
   9  -8   1       30.98       26.28      1.83 o 
  10  -8   1       32.79       33.73      2.01 o 
 -12  -7   1       33.36       39.23      2.18 o 
 -11  -7   1       38.27       39.63      3.46 o 
 -10  -7   1        1.43       -0.74      0.95 o 
  -9  -7   1        4.56        5.86      1.36 o 
  -8  -7   1      170.11      167.29      4.28 o 
  -7  -7   1      191.71      184.77      4.46 o 
  -6  -7   1       41.21       43.81      2.60 o 
  -5  -7   1       79.85       79.05      2.45 o 
  -4  -7   1       86.28       92.40      2.71 o 
  -3  -7   1      197.99      200.96      3.80 o 
  -2  -7   1      942.88      952.63     15.35 o 
  -1  -7   1      166.37      166.46      2.84 o 
   0  -7   1      199.20      225.29      3.71 o 
   1  -7   1      166.52      172.83      3.42 o 
   2  -7   1      457.40      429.35      6.46 o 
   3  -7   1       46.87       39.45      1.71 o 
   4  -7   1      120.90      116.39      2.62 o 
   5  -7   1      101.24       97.24      3.37 o 
   6  -7   1      198.19      183.00      4.55 o 
   7  -7   1       32.25       32.73      2.60 o 
   8  -7   1       63.26       68.63      2.62 o 
   9  -7   1       24.03       25.87      1.98 o 
  10  -7   1        6.39        5.18      2.72 o 
  11  -7   1       56.21       62.42      5.19 o 
 -13  -6   1       70.37       81.13      3.15 o 
 -12  -6   1       14.15       13.42      1.98 o 
 -11  -6   1        1.45        1.96      1.61 o 
 -10  -6   1      105.97       99.23      5.81 o 
  -9  -6   1       23.11       23.75      1.57 o 
  -8  -6   1      164.24      150.96      9.40 o 
  -7  -6   1      215.10      197.04      3.65 o 
  -6  -6   1      425.43      427.99      6.24 o 
  -5  -6   1        8.15        8.45      0.50 o 
  -4  -6   1      353.01      347.03      4.59 o 
  -3  -6   1      126.72      131.80      2.25 o 
  -2  -6   1       81.43       85.16      1.86 o 
  -1  -6   1      313.81      316.45      4.78 o 
   0  -6   1      948.31      972.30     13.79 o 
   1  -6   1      319.81      368.66      6.26 o 
   2  -6   1      336.35      364.05      5.50 o 
   3  -6   1       96.82       92.61      1.79 o 
   4  -6   1       69.64       67.09      1.54 o 
   5  -6   1      111.98      118.68      2.56 o 
   6  -6   1      638.18      623.77      8.92 o 
   7  -6   1       18.94       19.69      1.14 o 
   8  -6   1       49.99       46.90      1.60 o 
   9  -6   1       47.49       47.74      1.60 o 
  10  -6   1       15.57       13.97      1.40 o 
  11  -6   1        9.06        7.67      1.30 o 
  12  -6   1       11.65       11.35      1.48 o 
 -13  -5   1       13.71       16.42      1.57 o 
 -12  -5   1        0.83        0.25      0.95 o 
 -11  -5   1      141.11      147.33      3.19 o 
 -10  -5   1       17.51       17.51      1.04 o 
  -9  -5   1      168.58      152.79      3.93 o 
  -8  -5   1      129.79      131.57      2.42 o 
  -7  -5   1       85.42       90.06      1.82 o 
  -6  -5   1      461.68      455.39      6.45 o 
  -5  -5   1      341.19      351.25      4.64 o 
  -4  -5   1       78.98       74.48      1.23 o 
  -3  -5   1       21.02       25.86      0.66 o 
  -2  -5   1     1481.62     1447.87     22.47 o 
  -1  -5   1       23.50       26.01      1.11 o 
   0  -5   1      192.80      207.79      3.23 o 
   1  -5   1      296.92      338.65      5.00 o 
   2  -5   1      453.05      459.50     10.60 o 
   3  -5   1        0.08        2.47      0.86 o 
   4  -5   1     1228.59     1228.70     17.31 o 
   5  -5   1       23.09       24.93      0.87 o 
   6  -5   1      202.92      199.28      3.29 o 
   7  -5   1      226.69      219.63      3.60 o 
   8  -5   1       24.22       22.56      0.98 o 
   9  -5   1       10.63        9.07      0.73 o 
  10  -5   1       34.29       37.64      2.38 o 
  11  -5   1       67.87       71.02      2.19 o 
  12  -5   1        2.51        3.71      0.94 o 
 -13  -4   1       16.81       21.49      1.29 o 
 -12  -4   1       87.66       85.52      2.33 o 
 -11  -4   1       16.35       18.29      1.09 o 
 -10  -4   1       32.84       33.51      1.17 o 
  -9  -4   1       60.72       58.26      1.44 o 
  -8  -4   1       44.59       43.07      1.17 o 
  -7  -4   1      326.21      335.68      5.87 o 
  -6  -4   1      108.76      107.47      1.90 o 
  -5  -4   1       43.36       50.82      1.11 o 
  -4  -4   1       71.26       79.92      1.23 o 
  -3  -4   1       35.74       39.20      1.10 o 
  -2  -4   1      329.10      328.48      4.71 o 
  -1  -4   1       92.53       97.34      1.67 o 
   0  -4   1     2057.35     2036.80     27.96 o 
   1  -4   1      550.37      606.55      9.46 o 
   2  -4   1     1628.36     1668.48     23.32 o 
   3  -4   1     2057.73     2210.21     36.41 o 
   4  -4   1     1396.69     1476.56     20.73 o 
   5  -4   1      228.89      218.31      3.08 o 
   6  -4   1      113.64      116.02      2.10 o 
   7  -4   1      155.15      141.00      2.49 o 
   8  -4   1       19.06       15.62      1.29 o 
   9  -4   1      209.58      201.62      3.45 o 
  10  -4   1       14.98       15.03      0.92 o 
  11  -4   1        8.07        7.67      1.05 o 
  12  -4   1       16.47       16.55      1.18 o 
  13  -4   1       22.82       27.57      1.52 o 
 -14  -3   1        2.39        4.62      1.00 o 
 -13  -3   1        2.40        2.23      0.86 o 
 -12  -3   1       37.40       37.08      1.52 o 
 -11  -3   1       40.29       38.76      1.32 o 
 -10  -3   1      105.15      105.42      2.15 o 
  -9  -3   1      422.72      397.84      5.97 o 
  -8  -3   1      538.01      505.94      7.26 o 
  -7  -3   1      375.72      376.81      5.47 o 
  -6  -3   1       21.83       23.47      0.67 o 
  -5  -3   1      274.31      275.21      4.68 o 
  -4  -3   1      205.67      172.82      2.58 o 
  -3  -3   1     1119.60     1157.23     15.65 o 
  -2  -3   1      269.79      251.79      3.21 o 
  -1  -3   1      148.01      130.00      2.23 o 
   0  -3   1      367.02      363.08      4.69 o 
   1  -3   1     1226.79     1181.65     16.65 o 
   2  -3   1     1796.66     1909.88     26.84 o 
   3  -3   1     2925.73     3076.09     55.76 o 
   4  -3   1     2827.95     2990.40     41.58 o 
   5  -3   1       45.61       39.07      0.84 o 
   6  -3   1      111.78      122.05      2.10 o 
   7  -3   1      372.75      359.75      5.30 o 
   8  -3   1      152.35      144.68      2.58 o 
   9  -3   1       42.57       40.14      1.20 o 
  10  -3   1       33.72       35.03      1.29 o 
  11  -3   1       38.37       37.85      1.57 o 
  12  -3   1       15.82       17.32      1.69 o 
  13  -3   1       16.05       17.42      1.23 o 
 -14  -2   1        4.22        6.68      1.22 o 
 -13  -2   1       38.95       37.74      1.57 o 
 -12  -2   1      119.43      122.90      2.81 o 
 -11  -2   1      102.98       99.02      2.12 o 
 -10  -2   1      485.78      474.72      7.02 o 
  -9  -2   1      761.17      747.98     10.58 o 
  -8  -2   1      183.37      181.20      3.01 o 
  -7  -2   1       61.51       59.47      1.78 o 
  -6  -2   1       10.39       18.19      0.62 o 
  -5  -2   1      883.37      851.38     11.56 o 
  -4  -2   1      352.01      390.77      6.33 o 
  -3  -2   1     1424.70     1399.80     18.51 o 
  -2  -2   1      220.63      218.36      3.46 o 
  -1  -2   1        4.95        6.56      0.55 o 
   0  -2   1     1266.21     1273.86     16.08 o 
   1  -2   1    28023.37    23449.57    850.42 o 
   2  -2   1    10973.98    10927.67    152.53 o 
   3  -2   1      535.26      534.09      8.97 o 
   4  -2   1      512.88      543.36      7.60 o 
   5  -2   1      955.15      969.17     13.20 o 
   6  -2   1      605.05      651.82      9.04 o 
   7  -2   1       89.47       80.91      1.64 o 
   8  -2   1      206.18      202.79      3.33 o 
   9  -2   1       88.14       87.37      2.13 o 
  10  -2   1       35.43       36.09      1.24 o 
  11  -2   1       10.91       12.20      1.18 o 
  12  -2   1        1.07        1.85      0.80 o 
  13  -2   1       15.98       13.69      1.14 o 
 -14  -1   1       41.53       47.41      4.45 o 
 -13  -1   1        7.56        8.76      1.20 o 
 -12  -1   1        3.17        3.32      0.80 o 
 -11  -1   1       14.00       12.73      1.00 o 
 -10  -1   1      519.01      517.07      8.57 o 
  -9  -1   1      492.38      482.00      7.90 o 
  -8  -1   1      143.72      145.42      2.81 o 
  -7  -1   1      931.76      930.78     14.13 o 
  -6  -1   1      189.93      193.51      3.71 o 
  -5  -1   1      826.92      858.90     13.25 o 
  -4  -1   1       97.23       97.95      1.71 o 
  -3  -1   1     2930.99     2808.91     41.60 o 
  -2  -1   1     6506.85     6048.17    118.09 o 
  -1  -1   1     9723.63     9542.32    253.92 o 
   0  -1   1      509.01      535.65      6.69 o 
   1  -1   1      225.22      241.51      5.16 o 
   2  -1   1     5772.11     5875.89     78.82 o 
   3  -1   1     1792.12     1737.54     20.63 o 
   4  -1   1      732.14      780.10     11.80 o 
   5  -1   1      174.03      210.04      3.52 o 
   6  -1   1       40.25       50.73      1.33 o 
   7  -1   1       94.41       95.26      2.09 o 
   8  -1   1       18.64       17.00      1.03 o 
   9  -1   1      185.23      185.36      3.66 o 
  10  -1   1       16.66       14.77      0.86 o 
  11  -1   1       14.17       14.37      1.04 o 
  12  -1   1       96.06       98.72      3.15 o 
  13  -1   1        6.64        6.75      1.85 o 
 -14   0   1        5.17        6.24      1.30 o 
 -13   0   1        0.47       -0.07      0.95 o 
 -12   0   1      243.16      235.31      5.59 o 
 -11   0   1      211.98      216.34      5.06 o 
 -10   0   1      103.58      101.97      2.41 o 
  -9   0   1      131.09      118.56      2.52 o 
  -8   0   1      604.15      620.45      9.85 o 
  -7   0   1      340.34      342.15      5.57 o 
  -6   0   1     1136.37     1163.32     17.61 o 
  -5   0   1      908.01      854.60     12.99 o 
  -4   0   1      442.38      447.59      6.90 o 
  -3   0   1      230.53      244.79      4.72 o 
  -2   0   1      162.10      148.73      2.88 o 
  -1   0   1     1389.05     1273.96     33.39 o 
   0   0   1       72.64       68.57      1.48 o 
   1   0   1     8224.46     7932.91    118.37 o 
   2   0   1      520.53      478.80      6.34 o 
   3   0   1     3978.20     3875.47     49.89 o 
   4   0   1       14.16       12.00      0.42 o 
   5   0   1        1.81        8.76      1.48 o 
   6   0   1      106.41      100.19      2.04 o 
   7   0   1       92.29       88.68      1.95 o 
   8   0   1      205.32      189.05      3.52 o 
   9   0   1        2.49        0.76      0.61 o 
  10   0   1        0.00       -0.70      0.70 o 
  11   0   1        7.06        7.49      1.05 o 
  12   0   1       20.98       21.62      2.72 o 
  13   0   1        2.84        3.75      1.61 o 
 -14   1   1       41.69       46.00      2.36 o 
 -13   1   1        7.94       10.05      1.22 o 
 -12   1   1        3.44        2.74      0.95 o 
 -11   1   1       14.22       12.59      1.73 o 
 -10   1   1      523.44      531.20     10.57 o 
  -9   1   1      489.37      485.53      9.77 o 
  -8   1   1      144.41      148.06      3.48 o 
  -7   1   1      920.75      911.90     17.39 o 
  -6   1   1      193.41      198.35      5.94 o 
  -5   1   1      830.51      862.41     23.00 o 
  -4   1   1       94.53       98.43      3.22 o 
  -3   1   1     2905.48     2777.93     72.71 o 
  -2   1   1     6512.91     6339.13    159.52 o 
  -1   1   1     9717.90     9496.69    186.32 o 
   0   1   1      514.59      544.02      8.97 o 
   1   1   1      219.21      227.90      3.33 o 
   2   1   1     5793.62     5990.34    108.52 o 
   3   1   1     1786.58     1743.44     32.09 o 
   4   1   1      718.02      762.46     14.60 o 
   5   1   1      174.11      201.25      4.28 o 
   6   1   1       45.05       60.31      2.15 o 
   7   1   1       98.15      100.89      6.68 o 
   8   1   1       17.87       17.56      1.13 o 
   9   1   1      188.01      186.73      4.46 o 
  10   1   1       16.83       18.91      1.48 o 
  11   1   1       14.33       17.67      2.97 o 
  12   1   1       95.99       98.67      3.34 o 
  13   1   1        6.48        7.51      1.30 o 
 -14   2   1        3.78        4.55      2.10 o 
 -13   2   1       40.15       40.62      2.01 o 
 -12   2   1      118.57      121.90      3.58 o 
 -11   2   1      106.05      101.69      3.06 o 
 -10   2   1      485.68      467.99      9.61 o 
  -9   2   1      758.58      755.65     14.60 o 
  -8   2   1      188.98      187.72      6.18 o 
  -7   2   1       62.53       60.84      2.72 o 
  -6   2   1       12.01       19.29      1.48 o 
  -5   2   1      869.33      837.43     22.75 o 
  -4   2   1      362.30      403.88     10.88 o 
  -3   2   1     1412.35     1360.17     27.29 o 
  -2   2   1      217.93      211.87      6.18 o 
  -1   2   1        8.14        8.18      0.29 o 
   0   2   1     1277.61     1281.03     17.92 o 
   1   2   1    28040.64    20665.91    310.83 o 
   2   2   1    11032.49    11098.76    172.18 o 
   3   2   1      529.29      526.10      8.52 o 
   4   2   1      525.61      553.48     10.40 o 
   5   2   1      948.62      967.43     18.27 o 
   6   2   1      591.46      640.81     12.50 o 
   7   2   1       86.40       79.05      2.27 o 
   8   2   1      208.82      198.02      4.63 o 
   9   2   1       86.14       87.76      2.71 o 
  10   2   1       35.83       40.19      1.75 o 
  11   2   1       10.44       11.01      1.22 o 
  12   2   1        0.77        0.27      1.11 o 
  13   2   1       15.26       14.82      2.35 o 
 -14   3   1        2.55        5.09      1.85 o 
 -13   3   1        2.61        1.24      1.48 o 
 -12   3   1       37.95       38.74      1.92 o 
 -11   3   1       38.57       37.40      1.83 o 
 -10   3   1      105.81       99.67      4.45 o 
  -9   3   1      431.21      401.90     11.87 o 
  -8   3   1      534.47      514.68     14.59 o 
  -7   3   1      371.78      377.91     10.88 o 
  -6   3   1       21.00       20.28      1.48 o 
  -5   3   1      274.95      274.78      7.91 o 
  -4   3   1      209.71      180.42      3.91 o 
  -3   3   1     1132.58     1182.87     18.36 o 
  -2   3   1      269.77      247.20      3.62 o 
  -1   3   1      143.72      125.12      1.75 o 
   0   3   1      363.67      357.34      5.15 o 
   1   3   1     1229.00     1203.53     15.14 o 
   2   3   1     1834.13     1959.73     26.99 o 
   3   3   1     2921.70     3102.97     48.23 o 
   4   3   1     2842.69     3009.23     46.90 o 
   5   3   1       43.88       37.18      2.23 o 
   6   3   1      109.49      120.98      2.88 o 
   7   3   1      369.44      350.87      7.34 o 
   8   3   1      153.89      146.66      5.44 o 
   9   3   1       41.92       37.10      2.47 o 
  10   3   1       33.47       32.26      1.65 o 
  11   3   1       37.35       38.39      2.60 o 
  12   3   1       16.34       15.31      1.48 o 
  13   3   1       16.03       18.79      3.34 o 
 -13   4   1       16.30       18.75      1.65 o 
 -12   4   1       87.05       82.12      2.88 o 
 -11   4   1       16.16       16.32      1.98 o 
 -10   4   1       35.22       36.85      2.47 o 
  -9   4   1       60.40       59.36      3.22 o 
  -8   4   1       45.58       45.75      2.47 o 
  -7   4   1      326.28      344.27     10.14 o 
  -6   4   1      111.14      108.08      3.96 o 
  -5   4   1       39.28       48.26      1.57 o 
  -4   4   1       63.99       72.33      1.56 o 
  -3   4   1       37.03       38.54      0.80 o 
  -2   4   1      325.51      313.98      4.65 o 
  -1   4   1       98.16      102.88      1.31 o 
   0   4   1     2049.22     2031.84     25.63 o 
   1   4   1      547.09      601.99      7.81 o 
   2   4   1     1639.13     1669.47     21.17 o 
   3   4   1     2079.34     2230.04     40.15 o 
   4   4   1     1415.96     1470.84     23.28 o 
   5   4   1      228.01      215.42      4.61 o 
   6   4   1      116.40      120.94      2.88 o 
   7   4   1      159.07      145.83      3.48 o 
   8   4   1       18.86       17.68      1.13 o 
   9   4   1      208.96      205.28      6.93 o 
  10   4   1       15.73       18.80      1.98 o 
  11   4   1        7.80        7.79      1.22 o 
  12   4   1       16.69       17.57      1.57 o 
  13   4   1       22.51       24.43      1.83 o 
 -13   5   1       13.51       17.03      1.65 o 
 -12   5   1        0.69        2.72      1.48 o 
 -11   5   1      143.58      140.97      5.69 o 
 -10   5   1       18.11       16.08      1.98 o 
  -9   5   1      170.00      157.30      5.69 o 
  -8   5   1      137.26      138.50      4.95 o 
  -7   5   1       85.30       79.14      3.46 o 
  -6   5   1      465.08      453.65     20.78 o 
  -5   5   1      335.20      344.09      5.90 o 
  -4   5   1       79.83       74.18      1.33 o 
  -3   5   1       20.12       24.41      0.65 o 
  -2   5   1     1466.78     1420.36     19.93 o 
  -1   5   1       22.46       25.90      0.50 o 
   0   5   1      193.37      207.54      2.85 o 
   1   5   1      290.90      331.23      4.50 o 
   2   5   1      457.73      469.90      6.58 o 
   3   5   1        0.02        2.46      0.46 o 
   4   5   1     1231.31     1212.82     19.44 o 
   5   5   1       20.37       21.52      1.01 o 
   6   5   1      204.47      200.39      4.36 o 
   7   5   1      228.04      221.60     10.63 o 
   8   5   1       26.34       25.55      1.30 o 
   9   5   1       11.65        8.41      1.48 o 
  10   5   1       34.32       31.90      2.72 o 
  11   5   1       68.28       69.50      3.96 o 
  12   5   1        2.47        3.41      1.13 o 
 -13   6   1       71.57       86.56      4.70 o 
 -12   6   1       14.08       13.11      1.98 o 
 -11   6   1        1.56        0.49      1.48 o 
 -10   6   1      108.23       98.93      4.45 o 
  -9   6   1       23.39       25.72      2.23 o 
  -8   6   1      163.83      149.38      5.44 o 
  -7   6   1      210.12      190.44      6.43 o 
  -6   6   1      431.73      431.08     12.37 o 
  -5   6   1        8.17        9.20      0.66 o 
  -4   6   1      352.11      346.86      5.18 o 
  -3   6   1      128.20      135.87      2.18 o 
  -2   6   1       79.03       80.97      1.40 o 
  -1   6   1      313.67      315.85      3.89 o 
   0   6   1      963.02      987.58     12.61 o 
   1   6   1      322.41      367.80      4.89 o 
   2   6   1      335.56      359.68      4.85 o 
   3   6   1       96.56       95.01      1.68 o 
   4   6   1       74.26       75.30      2.89 o 
   5   6   1      111.82      116.21      2.78 o 
   6   6   1      635.98      615.97     12.06 o 
   7   6   1       17.10       16.38      1.13 o 
   8   6   1       49.93       46.74      1.72 o 
   9   6   1       47.52       44.52      2.72 o 
  10   6   1       14.77       12.12      1.73 o 
  11   6   1        8.72       10.63      1.98 o 
  12   6   1       11.51        9.15      1.98 o 
 -12   7   1       33.21       37.35      3.22 o 
 -11   7   1       39.57       43.78      3.22 o 
 -10   7   1        1.32        1.24      1.24 o 
  -9   7   1        4.25        7.67      1.48 o 
  -8   7   1      173.08      164.47      5.94 o 
  -7   7   1      190.55      180.55      6.18 o 
  -6   7   1       44.07       47.98      2.47 o 
  -5   7   1       78.00       84.19      2.53 o 
  -4   7   1       90.44      103.52      2.78 o 
  -3   7   1      197.28      198.85      3.84 o 
  -2   7   1      948.54      960.05     14.19 o 
  -1   7   1      164.81      166.91      2.21 o 
   0   7   1      200.47      230.14      2.94 o 
   1   7   1      169.30      180.06      2.58 o 
   2   7   1      451.57      426.86      5.74 o 
   3   7   1       45.06       39.77      1.12 o 
   4   7   1      126.85      125.71      4.95 o 
   5   7   1      101.67       99.25      2.43 o 
   6   7   1      200.05      182.30      4.19 o 
   7   7   1       30.88       29.93      2.23 o 
   8   7   1       63.21       68.26      3.46 o 
   9   7   1       23.88       27.95      2.47 o 
  10   7   1        6.31        3.96      1.48 o 
  11   7   1       55.91       56.14      3.71 o 
 -11   8   1       32.20       35.12      2.97 o 
 -10   8   1        9.76        9.40      1.73 o 
  -9   8   1       16.43       16.82      1.98 o 
  -8   8   1        2.56        2.72      1.24 o 
  -7   8   1       21.18       21.27      1.98 o 
  -6   8   1       33.34       30.67      2.23 o 
  -5   8   1       59.54       58.62      2.97 o 
  -4   8   1      375.11      362.58     10.39 o 
  -3   8   1       61.42       54.84      2.01 o 
  -2   8   1      126.12      126.15      3.27 o 
  -1   8   1      150.12      151.05      3.56 o 
   0   8   1      343.31      356.27      7.36 o 
   1   8   1      448.07      450.01      6.86 o 
   2   8   1      285.89      278.38      5.05 o 
   3   8   1       42.26       51.20      2.23 o 
   4   8   1      354.94      329.19      9.65 o 
   5   8   1        2.12       -0.25      0.99 o 
   6   8   1      142.89      146.91      5.19 o 
   7   8   1       63.77       65.05      3.22 o 
   8   8   1       24.29       28.44      2.23 o 
   9   8   1       30.93       30.92      2.47 o 
  10   8   1       32.83       36.11      2.72 o 
 -10   9   1       28.68       27.21      2.47 o 
  -9   9   1       25.23       21.52      2.23 o 
  -8   9   1       25.80       29.18      2.47 o 
  -7   9   1        4.19        2.97      1.24 o 
  -6   9   1       46.58       46.99      2.72 o 
  -5   9   1       17.48       17.56      1.73 o 
  -4   9   1        8.25        5.65      0.95 o 
  -3   9   1      153.38      158.45      5.07 o 
   5   9   1       72.77       79.89      3.46 o 
   6   9   1       25.72       26.22      2.23 o 
   7   9   1       17.48       17.56      1.98 o 
   8   9   1       13.41       13.36      1.98 o 
   9   9   1       11.30       11.13      1.73 o 
  -9  10   1        0.86       -1.24      1.24 o 
  -8  10   1       12.63       11.38      1.98 o 
  -7  10   1       79.85       78.65      3.96 o 
  -6 -12   2       43.63       47.98      3.46 o 
  -5 -12   2        6.30        8.83      1.40 o 
  -4 -12   2       18.81       21.78      1.75 o 
  -3 -12   2       16.42       10.90      1.40 o 
  -2 -12   2        0.70       -0.25      1.05 o 
  -1 -12   2        8.77        9.65      1.98 o 
   0 -12   2        0.80        0.63      0.95 o 
   1 -12   2        0.80        0.49      1.73 o 
   2 -12   2       10.36        7.43      1.40 o 
   3 -12   2       28.02       28.53      2.01 o 
   4 -12   2       42.03       42.20      2.43 o 
  -8 -11   2       43.07       46.19      4.08 o 
  -7 -11   2        9.33        8.16      1.30 o 
  -6 -11   2       12.05       12.74      1.40 o 
  -5 -11   2        6.47        6.03      1.22 o 
  -4 -11   2       29.93       27.76      1.83 o 
  -3 -11   2        8.03        8.91      1.22 o 
  -2 -11   2       10.03        9.62      1.30 o 
  -1 -11   2       69.79       69.62      2.62 o 
   0 -11   2       18.00       18.22      1.57 o 
   1 -11   2        1.08        0.87      1.11 o 
   2 -11   2       40.61       36.11      2.10 o 
   3 -11   2        4.08        4.33      1.22 o 
   4 -11   2       37.63       42.07      2.27 o 
   5 -11   2       76.39       77.24      3.09 o 
   6 -11   2        4.58        4.61      1.61 o 
  -9 -10   2       13.40       13.85      1.57 o 
  -8 -10   2       19.25       22.78      2.72 o 
  -7 -10   2       12.40       11.84      1.30 o 
  -6 -10   2       63.12       63.25      2.97 o 
  -5 -10   2       82.01       82.29      2.97 o 
  -4 -10   2       56.41       59.91      3.09 o 
  -3 -10   2        2.86        1.24      0.87 o 
  -2 -10   2       55.16       55.58      5.07 o 
  -1 -10   2       32.94       30.31      1.75 o 
   0 -10   2       49.89       46.29      2.35 o 
   1 -10   2       22.20       21.16      1.48 o 
   2 -10   2       87.05       91.32      3.34 o 
   3 -10   2       70.80       71.94      2.71 o 
   4 -10   2        1.55        1.98      1.05 o 
   5 -10   2       36.26       34.81      2.01 o 
   6 -10   2       58.09       66.53      5.19 o 
   7 -10   2       25.79       23.83      3.59 o 
   8 -10   2        4.52        5.72      2.23 o 
 -10  -9   2       21.47       20.96      1.65 o 
  -9  -9   2        1.04        0.47      0.95 o 
  -8  -9   2       41.62       43.11      2.01 o 
  -7  -9   2       77.48       70.75      2.53 o 
  -6  -9   2      112.06      113.11      3.41 o 
  -5  -9   2        3.73        1.36      0.87 o 
  -4  -9   2       23.42       27.07      1.73 o 
  -3  -9   2      137.91      135.57      3.76 o 
  -2  -9   2      189.10      191.63      4.72 o 
  -1  -9   2       77.76       80.01      2.62 o 
   0  -9   2       24.45       24.06      1.48 o 
   1  -9   2      217.91      215.56      5.16 o 
   2  -9   2      123.77      111.09      3.34 o 
   3  -9   2      163.14      156.87      4.11 o 
   4  -9   2      101.84      101.96      4.08 o 
   5  -9   2       29.69       30.55      1.83 o 
   6  -9   2       41.30       36.02      1.92 o 
   7  -9   2       68.97       71.77      2.80 o 
   8  -9   2       10.63        6.92      1.36 o 
   9  -9   2        4.05        1.61      3.59 o 
 -11  -8   2        7.02        4.95      1.22 o 
 -10  -8   2       13.43       14.07      2.72 o 
  -9  -8   2        5.88        7.70      1.13 o 
  -8  -8   2       34.47       33.37      1.85 o 
  -7  -8   2       16.95       14.63      1.30 o 
  -6  -8   2       51.76       47.17      2.01 o 
  -5  -8   2      357.20      347.63      7.51 o 
  -4  -8   2       69.25       74.77      2.47 o 
  -3  -8   2      458.42      444.90      9.18 o 
  -2  -8   2       48.49       45.06      1.83 o 
  -1  -8   2      598.78      594.02     16.08 o 
   0  -8   2      152.33      147.82      3.76 o 
   1  -8   2      256.32      263.75      5.95 o 
   2  -8   2       66.66       68.32      2.36 o 
   3  -8   2        6.95        8.13      1.05 o 
   4  -8   2       76.55       78.69      2.71 o 
   5  -8   2        2.03        0.62      1.36 o 
   6  -8   2       35.18       32.77      1.75 o 
   7  -8   2      110.63      103.80      3.23 o 
   8  -8   2       31.82       26.88      3.71 o 
   9  -8   2       11.30        9.77      1.40 o 
  10  -8   2        2.09        1.20      1.01 o 
 -12  -7   2       11.63       10.12      1.48 o 
 -11  -7   2        6.19        2.47      1.05 o 
 -10  -7   2       28.47       33.51      1.75 o 
  -9  -7   2        1.12        2.35      1.36 o 
  -8  -7   2      171.88      168.13      4.19 o 
  -7  -7   2       94.52       90.80      2.78 o 
  -6  -7   2       84.99       84.13      2.53 o 
  -5  -7   2       28.33       27.96      1.40 o 
  -4  -7   2       10.92        8.97      0.87 o 
  -3  -7   2      431.19      417.70      8.48 o 
  -2  -7   2      118.35      128.91      2.34 o 
  -1  -7   2      476.70      490.37      7.24 o 
   0  -7   2       72.58       80.73      1.95 o 
   1  -7   2      244.09      236.66      4.41 o 
   2  -7   2       36.27       39.34      1.14 o 
   3  -7   2      370.12      362.23      6.44 o 
   4  -7   2        3.62        1.69      0.66 o 
   5  -7   2      379.20      379.06      6.83 o 
   6  -7   2       56.60       51.36      1.77 o 
   7  -7   2      131.84      110.94      3.96 o 
   8  -7   2       34.31       31.66      1.92 o 
   9  -7   2       10.32        8.65      1.30 o 
  10  -7   2        8.19        9.28      1.40 o 
  11  -7   2        0.60       -0.76      1.01 o 
 -13  -6   2        2.41        2.97      1.73 o 
 -12  -6   2       23.60       28.32      1.75 o 
 -11  -6   2       48.54       52.32      2.27 o 
 -10  -6   2        0.90        1.12      1.24 o 
  -9  -6   2      119.81      117.13      4.20 o 
  -8  -6   2       73.23       73.03      3.59 o 
  -7  -6   2      200.20      197.57      7.17 o 
  -6  -6   2      183.36      176.70      3.46 o 
  -5  -6   2      201.46      201.77      3.30 o 
  -4  -6   2       14.67       16.11      0.80 o 
  -3  -6   2       36.88       32.86      1.30 o 
  -2  -6   2      237.28      265.64      4.09 o 
  -1  -6   2      292.83      262.13      3.98 o 
   0  -6   2      194.93      218.21      3.98 o 
   1  -6   2      801.16      810.15     11.80 o 
   2  -6   2      248.68      226.23      3.69 o 
   3  -6   2       12.78       13.54      0.70 o 
   4  -6   2       42.83       40.58      1.33 o 
   5  -6   2      846.42      833.31     13.59 o 
   6  -6   2      636.38      619.95      8.90 o 
   7  -6   2       21.58       24.99      1.05 o 
   8  -6   2       16.46       17.47      0.95 o 
   9  -6   2       19.83       18.02      2.32 o 
  10  -6   2       29.97       32.79      1.52 o 
  11  -6   2        3.62        3.71      1.22 o 
 -13  -5   2       41.86       46.94      2.18 o 
 -12  -5   2       27.30       28.32      1.75 o 
 -11  -5   2       13.71       14.17      1.22 o 
 -10  -5   2       66.85       65.29      2.36 o 
  -9  -5   2       26.64       25.58      1.12 o 
  -8  -5   2       59.42       58.42      1.40 o 
  -7  -5   2      547.11      547.02      7.74 o 
  -6  -5   2      356.68      358.34      4.77 o 
  -5  -5   2       28.25       32.59      0.95 o 
  -4  -5   2       81.69       94.03      1.42 o 
  -3  -5   2      631.23      625.38     11.68 o 
  -2  -5   2      132.15      144.03      2.37 o 
  -1  -5   2     1054.31     1091.53     17.49 o 
   0  -5   2      159.07      172.35      2.74 o 
   1  -5   2      293.33      289.77      4.33 o 
   2  -5   2      599.88      659.07      9.53 o 
   3  -5   2      357.56      353.52      5.50 o 
   4  -5   2      539.30      532.49     10.49 o 
   5  -5   2      125.67      132.95      3.32 o 
   6  -5   2      116.89      116.21      2.22 o 
   7  -5   2      122.96      111.26      2.19 o 
   8  -5   2        7.16        7.38      0.70 o 
   9  -5   2       18.05       18.51      0.99 o 
  10  -5   2       26.22       28.53      1.33 o 
  11  -5   2       14.10       14.96      1.16 o 
  12  -5   2       26.24       30.86      2.01 o 
 -14  -4   2       27.35       27.45      2.72 o 
 -13  -4   2       29.70       31.84      1.56 o 
 -12  -4   2       39.23       38.29      1.57 o 
 -11  -4   2      134.83      136.71      2.94 o 
 -10  -4   2       91.69       80.11      2.04 o 
  -9  -4   2      269.07      274.36      4.30 o 
  -8  -4   2      282.06      271.90      7.25 o 
  -7  -4   2       27.72       30.23      0.92 o 
  -6  -4   2      222.88      215.98      3.29 o 
  -5  -4   2      465.49      466.62      6.55 o 
  -4  -4   2     1037.55     1105.57     14.67 o 
  -3  -4   2       84.53       82.47      1.66 o 
  -2  -4   2       34.20       33.48      0.93 o 
  -1  -4   2      311.76      304.36      4.49 o 
   0  -4   2      161.66      182.43      2.86 o 
   1  -4   2     2217.81     2350.17     37.24 o 
   2  -4   2      322.84      351.20      6.53 o 
   3  -4   2     1635.75     1740.06     48.26 o 
   4  -4   2      179.83      194.50      5.04 o 
   5  -4   2      292.40      298.05      6.18 o 
   6  -4   2       21.10       25.28      1.01 o 
   7  -4   2        8.39        8.42      0.62 o 
   8  -4   2      151.48      148.74      2.68 o 
   9  -4   2       11.21       10.76      0.83 o 
  10  -4   2       38.39       40.27      1.61 o 
  11  -4   2        6.36        8.55      1.48 o 
  12  -4   2        9.09       11.07      1.14 o 
 -14  -3   2       26.80       30.44      1.57 o 
 -13  -3   2        8.64        8.92      1.00 o 
 -12  -3   2       27.02       28.82      1.38 o 
 -11  -3   2       47.19       47.34      1.57 o 
 -10  -3   2      157.15      151.05      2.74 o 
  -9  -3   2     1004.33      971.41     13.44 o 
  -8  -3   2      400.75      431.87      6.30 o 
  -7  -3   2      295.39      317.16      4.67 o 
  -6  -3   2      654.97      647.67     23.44 o 
  -5  -3   2      306.46      327.70      4.64 o 
  -4  -3   2      106.96      113.96      1.78 o 
  -3  -3   2      655.19      730.04      9.90 o 
  -2  -3   2     1243.76     1223.84     27.07 o 
  -1  -3   2      376.35      370.86      5.25 o 
   0  -3   2      471.77      508.32      7.19 o 
   1  -3   2     1602.35     1762.26     31.21 o 
   2  -3   2     2297.04     2321.94     32.25 o 
   3  -3   2       90.06       97.45      2.14 o 
   4  -3   2      947.66     1041.86     17.21 o 
   5  -3   2      288.87      272.72      4.10 o 
   6  -3   2      256.01      243.89      3.82 o 
   7  -3   2      132.65      132.25      2.41 o 
   8  -3   2       32.03       28.30      1.05 o 
   9  -3   2       25.69       24.34      1.21 o 
  10  -3   2       48.95       44.20      1.61 o 
  11  -3   2        7.65       10.31      1.21 o 
  12  -3   2        8.65       11.80      1.18 o 
  13  -3   2        5.58        6.35      1.15 o 
 -14  -2   2        5.33        5.23      0.86 o 
 -13  -2   2        0.08       -0.66      0.66 o 
 -12  -2   2       29.30       29.55      1.72 o 
 -11  -2   2      316.23      301.17      5.52 o 
 -10  -2   2      301.34      301.99      4.74 o 
  -9  -2   2      119.25      118.97      2.22 o 
  -8  -2   2      470.41      483.70      6.89 o 
  -7  -2   2       85.41       79.37      1.53 o 
  -6  -2   2     2050.51     2165.10     28.88 o 
  -5  -2   2       54.34       63.62      1.62 o 
  -4  -2   2      373.40      385.98      5.41 o 
  -3  -2   2      183.72      207.21      2.92 o 
  -2  -2   2     2831.67     2917.64     42.52 o 
  -1  -2   2       55.64       52.43      0.72 o 
   0  -2   2     2603.93     2519.20     30.87 o 
   1  -2   2     3008.28     2978.85     74.36 o 
   2  -2   2     8648.45     8779.10    107.11 o 
   3  -2   2      843.94      825.17     10.37 o 
   4  -2   2     1383.97     1392.06     28.95 o 
   5  -2   2      244.64      245.50      3.73 o 
   6  -2   2       33.61       27.72      1.64 o 
   7  -2   2      498.94      476.43      8.06 o 
   8  -2   2      488.21      461.19      6.81 o 
   9  -2   2      143.42      132.06      2.47 o 
  10  -2   2       35.82       36.25      1.47 o 
  11  -2   2        1.95        0.84      0.84 o 
  12  -2   2        5.93        5.41      0.94 o 
  13  -2   2        5.02        4.40      0.98 o 
 -14  -1   2        5.22        6.43      1.13 o 
 -13  -1   2        9.59        9.53      1.78 o 
 -12  -1   2       49.77       48.58      1.61 o 
 -11  -1   2        5.07        4.73      1.17 o 
 -10  -1   2       31.88       32.75      2.30 o 
  -9  -1   2      311.33      310.68      6.46 o 
  -8  -1   2      359.58      353.05      5.85 o 
  -7  -1   2       26.43       30.45      0.94 o 
  -6  -1   2     1999.65     2078.27     31.08 o 
  -5  -1   2      978.07     1059.13     16.24 o 
  -4  -1   2      766.61      716.02     10.95 o 
  -3  -1   2      950.85     1027.96     15.97 o 
  -2  -1   2     3377.24     3469.03     46.47 o 
  -1  -1   2      138.98      148.49      1.81 o 
   0  -1   2      717.52      727.48     10.15 o 
   1  -1   2     2091.63     1987.24     24.47 o 
   2  -1   2      834.69      796.56      9.75 o 
   3  -1   2       68.97       83.47      2.04 o 
   4  -1   2        5.91        3.26      0.43 o 
   5  -1   2      526.63      534.64      7.36 o 
   6  -1   2        8.58        9.57      0.57 o 
   7  -1   2       18.34       18.69      0.94 o 
   8  -1   2      312.00      298.53      4.63 o 
   9  -1   2      196.45      201.28      3.43 o 
  10  -1   2       10.73       11.28      0.94 o 
  11  -1   2       17.28       16.68      1.43 o 
  12  -1   2        4.71        5.93      1.36 o 
  13  -1   2        6.70        6.04      1.30 o 
 -14   0   2        7.46        7.10      1.36 o 
 -13   0   2       12.57       11.46      1.22 o 
 -12   0   2        8.59       10.08      1.85 o 
 -11   0   2      229.01      230.75      5.24 o 
 -10   0   2      390.05      379.77      6.42 o 
  -9   0   2       99.77       95.62      2.09 o 
  -8   0   2      461.41      467.74      7.68 o 
  -7   0   2      363.73      376.58      6.09 o 
  -6   0   2      154.82      196.25      7.55 o 
  -5   0   2       69.23       62.73      1.60 o 
  -4   0   2      200.78      162.64      3.23 o 
  -3   0   2        6.92        6.67      0.87 o 
  -2   0   2      493.90      470.98     16.94 o 
  -1   0   2       30.08       29.51      0.54 o 
   0   0   2        8.00        8.89      0.67 o 
   1   0   2      109.63      119.55      2.08 o 
   2   0   2     3843.64     3631.90     66.10 o 
   3   0   2       99.82       85.06      1.36 o 
   4   0   2       65.14       76.30      1.36 o 
   5   0   2        8.87        8.58      0.49 o 
   6   0   2       32.10       33.78      0.87 o 
   7   0   2      430.89      435.01      7.14 o 
   8   0   2        3.66        2.06      0.57 o 
   9   0   2      101.45       94.40      2.80 o 
  10   0   2       12.50       12.33      1.13 o 
  11   0   2        9.13       10.03      1.61 o 
  12   0   2        2.79        2.49      1.36 o 
  13   0   2        8.51        9.87      2.35 o 
 -14   1   2        5.58        6.15      1.13 o 
 -13   1   2        9.45       12.01      1.22 o 
 -12   1   2       51.25       47.84      2.01 o 
 -11   1   2        4.58        4.00      2.35 o 
 -10   1   2       31.28       33.36      4.58 o 
  -9   1   2      312.58      306.61      6.46 o 
  -8   1   2      371.67      362.09      7.16 o 
  -7   1   2       25.26       27.95      1.73 o 
  -6   1   2     2016.29     2075.78     54.41 o 
  -5   1   2      970.94     1050.38     27.95 o 
  -4   1   2      754.01      750.62     19.29 o 
  -3   1   2      945.71     1014.77     26.96 o 
  -2   1   2     3374.92     3472.66     89.78 o 
  -1   1   2      135.32      143.58      2.00 o 
   0   1   2      714.46      725.94     10.70 o 
   1   1   2     2093.90     2023.25     33.16 o 
   2   1   2      799.27      755.81     14.60 o 
   3   1   2       70.58       85.08      2.72 o 
   4   1   2        6.65        4.87      1.11 o 
   5   1   2      536.32      542.49      8.47 o 
   6   1   2        7.98        7.81      0.57 o 
   7   1   2       16.62       19.77      1.05 o 
   8   1   2      311.78      298.94      6.46 o 
   9   1   2      199.62      192.03      4.63 o 
  10   1   2       11.22       10.80      1.13 o 
  11   1   2       17.41       19.27      1.48 o 
  12   1   2        4.90        3.46      1.05 o 
  13   1   2        6.60        4.55      1.13 o 
 -14   2   2        5.03        3.52      1.13 o 
 -13   2   2        0.02       -0.12      0.87 o 
 -12   2   2       28.17       28.50      1.65 o 
 -11   2   2      314.58      304.75      6.64 o 
 -10   2   2      304.01      307.38      6.54 o 
  -9   2   2      121.07      118.22      4.45 o 
  -8   2   2      470.91      465.46     13.60 o 
  -7   2   2       85.80       77.66      3.22 o 
  -6   2   2     2059.56     2143.30     56.64 o 
  -5   2   2       50.28       62.57      2.47 o 
  -4   2   2      390.73      407.34     10.88 o 
  -3   2   2      181.61      202.29      4.36 o 
  -2   2   2     2826.12     2810.94     92.87 o 
  -1   2   2       60.66       56.10      0.85 o 
   0   2   2     2588.32     2538.14     35.23 o 
   1   2   2     2967.08     3073.70     41.84 o 
   2   2   2     8617.42     8646.39    136.70 o 
   3   2   2      861.19      842.62     15.56 o 
   4   2   2     1384.86     1375.72     25.79 o 
   5   2   2      251.11      245.01      9.27 o 
   6   2   2       34.10       29.12      1.36 o 
   7   2   2      504.19      475.71      7.76 o 
   8   2   2      493.08      463.25      7.71 o 
   9   2   2      137.69      129.11      3.50 o 
  10   2   2       35.55       37.52      1.92 o 
  11   2   2        1.85        1.85      1.05 o 
  12   2   2        6.16        7.40      1.22 o 
  13   2   2        4.77        6.16      1.30 o 
 -14   3   2       26.60       34.96      2.10 o 
 -13   3   2        8.17       10.10      1.30 o 
 -12   3   2       25.71       28.46      1.75 o 
 -11   3   2       47.83       53.67      3.22 o 
 -10   3   2      159.40      155.07      5.69 o 
  -9   3   2     1006.95      970.00     26.71 o 
  -8   3   2      404.88      443.94     12.61 o 
  -7   3   2      296.05      310.88      9.40 o 
  -6   3   2      652.99      660.35     17.81 o 
  -5   3   2      307.17      328.69      9.40 o 
  -4   3   2      111.14      116.40      2.71 o 
  -3   3   2      672.42      735.36     12.17 o 
  -2   3   2     1240.54     1238.08     20.16 o 
  -1   3   2      375.99      363.72      5.50 o 
   0   3   2      466.87      501.10      6.49 o 
   1   3   2     1619.05     1804.97     24.96 o 
   2   3   2     2273.65     2320.47     32.38 o 
   3   3   2       85.47       91.18      1.85 o 
   4   3   2      949.32     1039.33     19.50 o 
   5   3   2      288.72      266.55      5.51 o 
   6   3   2      256.66      244.92      5.24 o 
   7   3   2      129.94      128.31      3.23 o 
   8   3   2       32.51       29.09      1.40 o 
   9   3   2       26.16       22.68      2.60 o 
  10   3   2       47.98       45.33      2.01 o 
  11   3   2        7.33        6.82      1.22 o 
  12   3   2        8.46        8.36      1.61 o 
  13   3   2        5.58        6.90      1.36 o 
 -14   4   2       27.22       30.52      2.01 o 
 -13   4   2       30.13       34.38      1.92 o 
 -12   4   2       39.55       43.78      3.22 o 
 -11   4   2      133.39      132.32      5.44 o 
 -10   4   2       94.27       87.55      3.96 o 
  -9   4   2      271.79      276.26      8.90 o 
  -8   4   2      286.03      272.55      8.41 o 
  -7   4   2       27.50       33.14      1.98 o 
  -6   4   2      222.79      212.45      6.68 o 
  -5   4   2      470.32      469.18      9.75 o 
  -4   4   2     1022.07     1063.38     18.05 o 
  -3   4   2       87.91       85.09      1.80 o 
  -2   4   2       33.23       32.98      0.90 o 
  -1   4   2      319.24      311.22      4.70 o 
   0   4   2      159.03      179.37      2.72 o 
   1   4   2     2243.07     2376.13     29.91 o 
   2   4   2      319.71      353.92      5.18 o 
   3   4   2     1649.47     1745.65     27.44 o 
   4   4   2      188.54      199.50      8.88 o 
   5   4   2      303.52      310.26      8.53 o 
   6   4   2       20.19       22.49      1.13 o 
   7   4   2        7.63        9.21      1.11 o 
   8   4   2      148.49      144.48      3.66 o 
   9   4   2       11.33        9.46      1.05 o 
  10   4   2       37.52       35.43      2.60 o 
  11   4   2        6.00        6.76      1.22 o 
  12   4   2        8.78        9.99      1.40 o 
 -13   5   2       41.93       42.79      3.22 o 
 -12   5   2       27.18       27.45      2.47 o 
 -11   5   2       13.99       10.63      1.98 o 
 -10   5   2       70.02       65.79      3.46 o 
  -9   5   2       25.83       25.23      2.23 o 
  -8   5   2       60.03       58.12      2.97 o 
  -7   5   2      548.89      532.98     15.33 o 
  -6   5   2      353.93      352.15      7.75 o 
  -5   5   2       27.78       32.72      1.04 o 
  -4   5   2       80.38       91.16      2.03 o 
  -3   5   2      644.33      637.69     10.70 o 
  -2   5   2      136.24      143.86      2.43 o 
  -1   5   2     1063.46     1093.58     12.93 o 
   0   5   2      155.20      168.67      2.40 o 
   1   5   2      285.63      279.34      3.84 o 
   2   5   2      596.46      655.81      8.54 o 
   3   5   2      371.91      372.50      6.05 o 
   4   5   2      528.72      518.37     10.23 o 
   5   5   2      129.36      133.97      3.13 o 
   6   5   2      121.50      119.47      2.96 o 
   7   5   2      121.90      111.57      2.96 o 
   8   5   2        7.20        7.12      0.95 o 
   9   5   2       17.36       18.87      2.10 o 
  10   5   2       25.85       22.75      2.23 o 
  11   5   2       14.20       14.70      2.60 o 
  12   5   2       25.66       31.43      2.10 o 
 -13   6   2        2.38       -0.25      1.73 o 
 -12   6   2       24.13       24.24      2.47 o 
 -11   6   2       48.04       48.72      3.22 o 
 -10   6   2        0.90       -1.24      1.24 o 
  -9   6   2      120.56      116.49      4.70 o 
  -8   6   2       70.18       68.26      3.22 o 
  -7   6   2      196.67      187.47      6.43 o 
  -6   6   2      182.04      176.17     10.02 o 
  -5   6   2      203.28      206.33      3.98 o 
  -4   6   2       14.46       17.32      0.80 o 
  -3   6   2       35.05       32.65      1.04 o 
  -2   6   2      236.88      265.25      4.24 o 
  -1   6   2      280.70      255.27      3.50 o 
   0   6   2      195.05      216.84      3.01 o 
   1   6   2      814.13      829.82     10.59 o 
   2   6   2      251.54      231.82      3.20 o 
   3   6   2       12.57       14.24      0.60 o 
   4   6   2       45.66       42.29      1.73 o 
   5   6   2      848.78      823.30     15.83 o 
   6   6   2      631.01      605.16     12.06 o 
   7   6   2       21.84       24.32      1.30 o 
   8   6   2       15.25       18.50      1.30 o 
   9   6   2       20.14       20.36      1.30 o 
  10   6   2       29.96       30.42      2.72 o 
  11   6   2        3.52        5.44      1.73 o 
 -12   7   2       11.47       12.37      1.98 o 
 -11   7   2        6.16        3.71      1.48 o 
 -10   7   2       28.04       35.37      2.72 o 
  -9   7   2        1.11        1.98      1.24 o 
  -8   7   2      170.30      156.80      5.94 o 
  -7   7   2      100.88       97.94      3.96 o 
  -6   7   2       85.45       88.79      3.71 o 
  -5   7   2       28.54       28.69      1.98 o 
  -4   7   2       10.29       10.20      1.36 o 
  -3   7   2      426.68      418.27      6.55 o 
  -2   7   2      120.32      128.76      2.33 o 
  -1   7   2      474.82      486.55      6.71 o 
   0   7   2       75.29       82.54      1.22 o 
   1   7   2      242.49      241.50      3.38 o 
   2   7   2       34.92       38.61      1.54 o 
   3   7   2      372.26      370.83      7.26 o 
   4   7   2        3.26        2.47      0.59 o 
   5   7   2      376.29      379.70      7.69 o 
   6   7   2       52.76       46.10      1.72 o 
   7   7   2      135.28      121.52      3.13 o 
   8   7   2       34.69       34.63      2.47 o 
   9   7   2       10.02        9.40      1.73 o 
  10   7   2        7.63        7.91      1.73 o 
  11   7   2        0.58        0.49      1.24 o 
 -11   8   2        7.43        8.66      1.98 o 
 -10   8   2       13.41       12.12      1.98 o 
  -9   8   2        5.64        6.18      1.48 o 
  -8   8   2       33.43       33.64      2.47 o 
  -7   8   2       17.50       12.61      1.73 o 
  -6   8   2       50.31       50.70      2.72 o 
  -5   8   2      365.31      363.07     10.39 o 
  -4   8   2       70.04       70.68      2.47 o 
  -3   8   2      457.23      446.45     10.88 o 
  -2   8   2       47.45       48.62      1.72 o 
  -1   8   2      592.88      614.41     10.53 o 
   0   8   2      153.17      148.53      3.02 o 
   1   8   2      260.35      278.06      4.98 o 
   2   8   2       66.53       71.59      1.61 o 
   3   8   2        6.32        9.07      0.77 o 
   4   8   2       74.90       76.42      3.22 o 
   5   8   2        2.26        1.73      0.99 o 
   6   8   2       35.77       37.35      2.47 o 
   7   8   2      108.72      103.38      4.45 o 
   8   8   2       33.45       27.70      2.47 o 
   9   8   2       11.59       10.39      1.73 o 
  10   8   2        1.99        1.98      1.48 o 
 -10   9   2       22.24       16.82      2.23 o 
  -9   9   2        1.08       -0.25      1.48 o 
  -8   9   2       41.75       44.02      2.97 o 
  -7   9   2       78.53       69.25      3.46 o 
  -6   9   2      114.02      119.46      4.70 o 
  -5   9   2        3.80        2.18      0.95 o 
  -4   9   2       23.15       24.27      1.55 o 
  -3   9   2      139.23      149.24      4.95 o 
  -2   9   2      188.62      190.48      4.57 o 
  -1   9   2       78.11       85.08      3.22 o 
   6   9   2       42.17       40.07      2.47 o 
   7   9   2       69.54       70.73      3.46 o 
   8   9   2       10.79        7.91      1.48 o 
   9   9   2        3.87        4.20      1.48 o 
  -9  10   2       13.45        9.65      1.98 o 
  -8  10   2       19.60       22.75      2.23 o 
  -7  10   2       12.83       15.83      1.98 o 
  -6  10   2       64.00       68.01      3.46 o 
  -5  10   2       79.84       81.12      3.71 o 
  -6 -12   3        0.08        0.38      1.13 o 
  -5 -12   3       50.81       53.86      2.53 o 
  -4 -12   3        5.44        7.56      1.30 o 
  -3 -12   3        2.38        0.37      1.05 o 
  -2 -12   3        4.37        3.22      1.05 o 
  -1 -12   3        8.42        7.91      1.30 o 
   0 -12   3        8.53       10.93      1.40 o 
   1 -12   3       26.54       27.36      1.92 o 
   2 -12   3        0.02        1.20      2.10 o 
   3 -12   3        4.73        6.93      1.40 o 
  -8 -11   3        7.80        5.72      1.30 o 
  -7 -11   3       12.92       13.71      1.48 o 
  -6 -11   3       28.55       26.63      1.83 o 
  -5 -11   3       52.88       50.40      2.27 o 
  -4 -11   3       25.27       23.84      1.65 o 
  -3 -11   3       60.16       62.87      2.53 o 
  -2 -11   3       33.85       36.14      2.35 o 
  -1 -11   3       39.24       40.90      2.01 o 
   0 -11   3       25.49       28.13      1.83 o 
   1 -11   3        8.12        7.59      2.10 o 
   2 -11   3       32.12       30.77      1.92 o 
   3 -11   3       37.87       36.78      2.18 o 
   4 -11   3        2.44        2.10      1.22 o 
   5 -11   3       20.29       20.15      1.83 o 
   6 -11   3       32.95       37.79      2.36 o 
  -9 -10   3       26.64       22.26      2.47 o 
  -8 -10   3        9.55        9.15      1.30 o 
  -7 -10   3       11.15       13.11      1.30 o 
  -6 -10   3       23.36       22.06      1.57 o 
  -5 -10   3       51.76       50.76      4.70 o 
  -4 -10   3      125.75      116.52      3.41 o 
  -3 -10   3        2.09        1.36      0.87 o 
  -2 -10   3       25.67       25.24      1.85 o 
  -1 -10   3       39.70       38.38      1.83 o 
   0 -10   3       45.14       43.01      2.10 o 
   1 -10   3       97.87       93.92      3.06 o 
   2 -10   3       12.01       12.40      3.09 o 
   3 -10   3       54.31       52.25      2.60 o 
   4 -10   3       50.98       56.74      3.59 o 
   5 -10   3        4.19        4.58      1.22 o 
   6 -10   3        5.64        6.53      2.10 o 
   7 -10   3        5.50        7.91      1.98 o 
 -11  -9   3        1.33        2.23      1.73 o 
 -10  -9   3       25.60       23.50      2.47 o 
  -9  -9   3       39.85       48.67      2.18 o 
  -8  -9   3       16.72       18.49      1.48 o 
  -7  -9   3       49.92       56.30      3.96 o 
  -6  -9   3       79.50       76.01      2.61 o 
  -5  -9   3       20.53       17.12      1.30 o 
  -4  -9   3        2.84        1.24      1.24 o 
  -3  -9   3      281.55      263.64      6.03 o 
  -2  -9   3      370.71      355.90      7.78 o 
  -1  -9   3       56.87       55.66      2.10 o 
   0  -9   3       11.28       11.12      1.22 o 
   1  -9   3       66.76       68.55      2.45 o 
   2  -9   3       22.54       17.84      1.40 o 
   3  -9   3       52.02       48.57      2.18 o 
   4  -9   3       12.23       12.55      1.40 o 
   5  -9   3       30.35       30.00      3.46 o 
   6  -9   3       37.61       38.54      4.70 o 
   7  -9   3        5.98        5.17      1.22 o 
   8  -9   3        7.93        4.25      1.30 o 
 -12  -8   3        0.34       -1.24      1.24 o 
 -11  -8   3       48.76       57.13      3.71 o 
 -10  -8   3       57.05       62.90      2.45 o 
  -9  -8   3       21.26       20.96      1.57 o 
  -8  -8   3       31.99       29.77      1.65 o 
  -7  -8   3       33.29       38.07      1.83 o 
  -6  -8   3       28.17       26.37      1.57 o 
  -5  -8   3      294.79      291.46      6.38 o 
  -4  -8   3      918.39      912.05     17.49 o 
  -3  -8   3       13.31       11.56      1.85 o 
  -2  -8   3       12.07       12.28      1.85 o 
  -1  -8   3      112.11      111.44      3.15 o 
   0  -8   3      559.50      551.90     11.19 o 
   1  -8   3      103.91      103.96      2.97 o 
   2  -8   3       42.78       41.15      2.84 o 
   3  -8   3       60.46       60.53      2.27 o 
   4  -8   3        1.13        0.62      0.87 o 
   5  -8   3        2.22       -0.25      0.87 o 
   6  -8   3       71.09       62.02      6.18 o 
   7  -8   3       19.40       16.79      1.73 o 
   8  -8   3       55.32       53.06      2.45 o 
   9  -8   3        2.01       -0.02      1.13 o 
 -12  -7   3       23.18       25.23      2.47 o 
 -11  -7   3       16.44       16.33      1.40 o 
 -10  -7   3       29.29       28.62      1.98 o 
  -9  -7   3       49.63       51.02      2.01 o 
  -8  -7   3       70.76       73.51      2.53 o 
  -7  -7   3       76.95       74.64      2.36 o 
  -6  -7   3      200.49      206.75      4.71 o 
  -5  -7   3       49.96       46.83      1.83 o 
  -4  -7   3      123.42      136.08      3.31 o 
  -3  -7   3       75.27       75.23      2.36 o 
  -2  -7   3      415.92      415.54      6.18 o 
  -1  -7   3       59.34       59.70      1.57 o 
   0  -7   3       74.21       80.39      2.50 o 
   1  -7   3      147.63      137.65      2.94 o 
   2  -7   3      215.09      212.11      4.13 o 
   3  -7   3      279.90      271.58      7.17 o 
   4  -7   3      231.06      226.43      4.46 o 
   5  -7   3       61.35       64.58      1.95 o 
   6  -7   3       27.48       28.15      4.07 o 
   7  -7   3       21.14       20.68      1.23 o 
   8  -7   3        8.79        9.87      0.94 o 
   9  -7   3       12.50       10.72      1.48 o 
  10  -7   3        2.62        1.33      1.98 o 
 -13  -6   3       19.31       18.80      2.23 o 
 -12  -6   3       15.54       16.32      1.98 o 
 -11  -6   3       17.99       18.60      1.40 o 
 -10  -6   3      106.16      111.84      3.23 o 
  -9  -6   3       69.48       64.46      2.18 o 
  -8  -6   3       47.58       47.57      1.83 o 
  -7  -6   3       86.08       91.58      2.61 o 
  -6  -6   3       20.22       18.97      1.73 o 
  -5  -6   3       38.33       35.80      1.33 o 
  -4  -6   3      504.74      500.67      8.34 o 
  -3  -6   3      447.21      521.18      8.49 o 
  -2  -6   3      115.49      128.77      2.22 o 
  -1  -6   3      107.13      105.71      2.36 o 
   0  -6   3       72.07       70.77      1.44 o 
   1  -6   3       10.25       12.84      0.71 o 
   2  -6   3      369.72      387.58      6.68 o 
   3  -6   3      160.05      152.60      3.13 o 
   4  -6   3        1.24        0.60      0.61 o 
   5  -6   3      155.53      132.61      2.95 o 
   6  -6   3       43.74       41.22      1.52 o 
   7  -6   3       95.38       97.67      2.13 o 
   8  -6   3       28.05       28.69      1.20 o 
   9  -6   3       78.53       79.10      2.40 o 
  10  -6   3       29.70       31.73      1.56 o 
  11  -6   3       12.63       14.71      1.95 o 
 -14  -5   3        7.47        9.89      1.98 o 
 -13  -5   3       18.05       19.79      2.23 o 
 -12  -5   3       28.20       32.97      2.60 o 
 -11  -5   3       26.23       25.07      1.57 o 
 -10  -5   3       18.22       16.83      1.22 o 
  -9  -5   3       36.35       37.54      1.27 o 
  -8  -5   3      379.78      367.64      6.09 o 
  -7  -5   3      261.76      250.19      3.84 o 
  -6  -5   3      104.88      110.83      1.86 o 
  -5  -5   3      174.44      189.88      2.61 o 
  -4  -5   3      876.11      952.87     14.95 o 
  -3  -5   3       13.99       15.20      0.85 o 
  -2  -5   3      657.40      767.37     10.97 o 
  -1  -5   3       16.95       18.62      0.69 o 
   0  -5   3      496.29      566.14      8.24 o 
   1  -5   3       37.13       39.03      0.99 o 
   2  -5   3      105.89      111.23      2.46 o 
   3  -5   3      404.67      422.96      7.21 o 
   4  -5   3       60.29       66.06      2.09 o 
   5  -5   3      547.56      562.44      9.33 o 
   6  -5   3       21.49       21.26      0.92 o 
   7  -5   3       74.92       71.20      1.82 o 
   8  -5   3       51.88       48.81      1.45 o 
   9  -5   3       34.44       32.92      1.52 o 
  10  -5   3       12.74       14.85      1.16 o 
  11  -5   3       38.41       41.71      2.18 o 
 -14  -4   3        9.81        8.66      1.73 o 
 -13  -4   3       19.45       24.98      2.23 o 
 -12  -4   3       51.37       54.25      1.71 o 
 -11  -4   3       15.80       17.33      1.00 o 
 -10  -4   3      337.77      313.70      5.42 o 
  -9  -4   3       16.54       15.33      0.94 o 
  -8  -4   3      346.92      359.96      5.28 o 
  -7  -4   3       46.72       46.05      1.08 o 
  -6  -4   3       54.40       48.18      1.00 o 
  -5  -4   3      689.45      715.78     11.52 o 
  -4  -4   3       83.19       92.28      1.53 o 
  -3  -4   3      153.65      176.18      3.13 o 
  -2  -4   3      801.54      833.02     11.52 o 
  -1  -4   3      333.08      402.03      5.79 o 
   0  -4   3     1213.77     1219.11     17.11 o 
   1  -4   3      367.16      409.69      5.95 o 
   2  -4   3      415.14      416.91      6.30 o 
   3  -4   3     1881.35     1879.07     29.85 o 
   4  -4   3      109.05       99.46      2.44 o 
   5  -4   3      230.32      232.50      4.32 o 
   6  -4   3       13.62       11.67      1.11 o 
   7  -4   3      144.38      137.50      2.86 o 
   8  -4   3       51.80       54.76      1.48 o 
   9  -4   3       53.32       53.53      1.76 o 
  10  -4   3       65.05       60.37      2.00 o 
  11  -4   3        2.11        2.65      1.36 o 
  12  -4   3       19.08       24.18      1.56 o 
 -14  -3   3       28.17       27.51      1.75 o 
 -13  -3   3       57.33       60.29      1.85 o 
 -12  -3   3       34.47       30.90      1.33 o 
 -11  -3   3       38.69       40.67      2.36 o 
 -10  -3   3        8.35       10.88      1.11 o 
  -9  -3   3       57.01       58.86      1.39 o 
  -8  -3   3      365.97      355.27      5.23 o 
  -7  -3   3      183.58      194.77      3.50 o 
  -6  -3   3       95.03      107.90      1.82 o 
  -5  -3   3       85.79       85.95      1.44 o 
  -4  -3   3      825.68      905.17     12.08 o 
  -3  -3   3     1502.65     1559.88     18.92 o 
  -2  -3   3      252.82      241.69      2.85 o 
  -1  -3   3      905.91      943.04     11.81 o 
   0  -3   3      634.89      610.15      7.62 o 
   1  -3   3      906.51     1013.34     14.17 o 
   2  -3   3      428.71      455.55      5.90 o 
   3  -3   3     2382.83     2497.40     33.90 o 
   4  -3   3       84.38       90.01      1.90 o 
   5  -3   3      116.93      107.24      2.33 o 
   6  -3   3       36.19       33.20      1.02 o 
   7  -3   3       81.21       78.33      1.69 o 
   8  -3   3       97.12       83.39      1.82 o 
   9  -3   3      104.98       98.47      2.88 o 
  10  -3   3       47.81       50.96      1.80 o 
  11  -3   3       18.24       17.04      1.23 o 
  12  -3   3        7.49        8.26      1.14 o 
 -15  -2   3       11.99       14.60      1.57 o 
 -14  -2   3       12.51       11.80      1.85 o 
 -13  -2   3        6.75        7.28      0.86 o 
 -12  -2   3       12.32       12.81      0.94 o 
 -11  -2   3       77.87       73.88      1.68 o 
 -10  -2   3      398.23      387.27      5.78 o 
  -9  -2   3      320.70      336.20      5.01 o 
  -8  -2   3      206.24      215.82      3.32 o 
  -7  -2   3      120.77      142.41      3.39 o 
  -6  -2   3      208.35      193.16      3.00 o 
  -5  -2   3      510.07      507.95      8.16 o 
  -4  -2   3      832.77      873.52     11.65 o 
  -3  -2   3      930.93     1016.23     13.57 o 
  -2  -2   3      621.67      593.35      6.83 o 
  -1  -2   3      178.01      158.63      1.89 o 
   0  -2   3     1726.03     1706.12     23.61 o 
   1  -2   3      212.50      233.07      3.84 o 
   2  -2   3      386.49      363.91      4.67 o 
   3  -2   3      389.47      408.74      5.84 o 
   4  -2   3      140.26      150.08      2.44 o 
   5  -2   3      160.83      163.96      2.38 o 
   6  -2   3       36.27       32.99      0.99 o 
   7  -2   3      226.23      211.57      3.52 o 
   8  -2   3       89.34       87.92      2.14 o 
   9  -2   3       61.50       58.79      1.80 o 
  10  -2   3        3.57        3.05      0.86 o 
  11  -2   3        9.73        9.99      1.04 o 
  12  -2   3        0.35       -0.33      0.75 o 
 -15  -1   3        1.44        4.95      1.73 o 
 -14  -1   3        7.34        9.76      3.59 o 
 -13  -1   3        4.06        4.63      0.75 o 
 -12  -1   3        3.78        4.71      1.34 o 
 -11  -1   3       65.24       65.11      1.80 o 
 -10  -1   3       81.04       82.67      1.95 o 
  -9  -1   3       93.52       87.95      1.95 o 
  -8  -1   3      122.17      113.23      2.23 o 
  -7  -1   3     2014.66     2125.61     31.79 o 
  -6  -1   3      358.47      379.82      5.95 o 
  -5  -1   3      853.67      965.43     14.42 o 
  -4  -1   3      449.08      457.92      6.99 o 
  -3  -1   3      377.48      357.40      5.82 o 
  -2  -1   3     9770.30     9430.54    366.37 o 
  -1  -1   3     2219.01     2124.83     29.52 o 
   0  -1   3     2750.64     2771.49     31.52 o 
   1  -1   3     2829.14     2923.36     38.33 o 
   2  -1   3      254.57      226.54      3.03 o 
   3  -1   3      378.53      352.99      4.63 o 
   4  -1   3       13.15       13.02      0.61 o 
   5  -1   3      105.30      104.31      1.66 o 
   6  -1   3      319.46      311.30      4.11 o 
   7  -1   3      299.90      281.33      4.38 o 
   8  -1   3      100.87       99.23      2.04 o 
   9  -1   3       17.55       19.03      1.09 o 
  10  -1   3        9.58        9.67      0.94 o 
  11  -1   3       20.16       19.97      1.57 o 
  12  -1   3        7.03        8.30      1.40 o 
 -15   0   3       25.50       32.15      2.97 o 
 -14   0   3        6.55        7.37      1.13 o 
 -13   0   3       43.22       39.90      2.84 o 
 -12   0   3       50.52       45.90      1.90 o 
 -11   0   3       14.26       14.49      1.72 o 
 -10   0   3        0.83        0.37      0.61 o 
  -9   0   3      522.74      510.51      8.18 o 
  -8   0   3       12.09       11.54      0.61 o 
  -7   0   3     1744.94     1908.30     28.60 o 
  -6   0   3        1.39        2.62      0.29 o 
  -5   0   3     4979.50     4956.91     73.63 o 
  -4   0   3      186.84      189.23      3.76 o 
  -3   0   3     3137.21     3086.15     56.75 o 
  -2   0   3     2859.88     2836.74     36.15 o 
  -1   0   3    23563.98    20783.81    942.72 o 
   0   0   3        8.74        7.30      0.29 o 
   1   0   3      747.98      693.62      9.87 o 
   2   0   3     1275.55     1200.69     16.26 o 
   3   0   3      118.39      120.39      2.14 o 
   4   0   3      154.64      159.16      2.50 o 
   5   0   3      175.51      157.69      2.53 o 
   6   0   3       69.32       73.59      1.48 o 
   7   0   3      251.84      245.82      4.43 o 
   8   0   3      718.49      711.78     13.99 o 
   9   0   3       34.92       32.43      1.65 o 
  10   0   3       37.23       37.40      1.83 o 
  11   0   3       29.57       33.03      1.92 o 
  12   0   3        6.32        8.43      1.30 o 
 -15   1   3        1.57        3.46      1.73 o 
 -14   1   3        8.01        8.94      1.85 o 
 -13   1   3        4.12        5.44      0.99 o 
 -12   1   3        4.09        2.54      0.95 o 
 -11   1   3       63.82       63.53      2.47 o 
 -10   1   3       81.09       83.14      3.09 o 
  -9   1   3       92.08       87.41      2.43 o 
  -8   1   3      120.27      117.97      4.20 o 
  -7   1   3     2019.43     2115.85     55.65 o 
  -6   1   3      354.44      369.50     10.63 o 
  -5   1   3      852.47      942.55     25.47 o 
  -4   1   3      452.58      466.70     12.61 o 
  -3   1   3      395.69      377.17      9.89 o 
  -2   1   3     9773.67     9806.02    139.91 o 
  -1   1   3     2233.17     2129.36     25.72 o 
   0   1   3     2708.37     2778.85     40.42 o 
   1   1   3     2856.19     2984.76     42.99 o 
   2   1   3      254.41      231.00      6.43 o 
   3   1   3      360.62      332.96      5.47 o 
   4   1   3       11.02       10.78      1.13 o 
   5   1   3      104.95      105.32      2.09 o 
   6   1   3      321.91      300.97      5.19 o 
   7   1   3      299.18      286.10      5.00 o 
   8   1   3      100.05       94.57      2.23 o 
   9   1   3       18.11       18.58      1.22 o 
  10   1   3        8.86        9.90      1.22 o 
  11   1   3       20.03       19.49      1.61 o 
  12   1   3        6.50        8.09      1.36 o 
 -15   2   3       12.38       17.44      1.85 o 
 -14   2   3       12.70       13.24      1.40 o 
 -13   2   3        6.51        8.24      1.13 o 
 -12   2   3       13.35       14.49      1.30 o 
 -11   2   3       74.44       74.46      2.43 o 
 -10   2   3      391.36      374.45     11.62 o 
  -9   2   3      323.86      329.93     10.14 o 
  -8   2   3      203.89      207.26      6.68 o 
  -7   2   3      121.30      134.05      4.70 o 
  -6   2   3      202.26      190.69      5.94 o 
  -5   2   3      519.52      522.35     14.10 o 
  -4   2   3      824.87      830.51     23.00 o 
  -3   2   3      917.46      970.44     16.38 o 
  -2   2   3      633.09      603.07      9.10 o 
  -1   2   3      168.53      148.34      2.16 o 
   0   2   3     1726.81     1689.84     24.82 o 
   1   2   3      214.45      237.48      4.14 o 
   2   2   3      381.72      359.46      5.28 o 
   3   2   3      380.04      393.72     11.75 o 
   4   2   3      143.92      151.77      3.41 o 
   5   2   3      158.14      159.57      3.67 o 
   6   2   3       37.94       36.72      1.14 o 
   7   2   3      230.82      217.24      3.94 o 
   8   2   3       84.19       81.22      2.04 o 
   9   2   3       61.93       58.36      1.76 o 
  10   2   3        3.85        3.37      0.99 o 
  11   2   3        9.65        8.99      1.30 o 
  12   2   3        0.28       -0.80      1.11 o 
 -14   3   3       28.00       25.57      3.83 o 
 -13   3   3       57.13       60.85      2.43 o 
 -12   3   3       33.50       29.02      1.72 o 
 -11   3   3       38.31       37.59      2.72 o 
 -10   3   3        8.72        8.66      1.48 o 
  -9   3   3       54.19       54.41      2.97 o 
  -8   3   3      366.44      366.04     10.63 o 
  -7   3   3      187.76      188.21      6.18 o 
  -6   3   3      100.00      115.25      3.96 o 
  -5   3   3       86.42       87.06      2.97 o 
  -4   3   3      818.52      889.51     14.97 o 
  -3   3   3     1495.10     1518.16     28.47 o 
  -2   3   3      247.76      233.09      3.69 o 
  -1   3   3      923.88      964.24     12.62 o 
   0   3   3      633.52      608.31      7.26 o 
   1   3   3      887.09      997.53     14.21 o 
   2   3   3      443.89      469.14      9.14 o 
   3   3   3     2348.98     2479.93     39.00 o 
   4   3   3       78.66       84.49      2.18 o 
   5   3   3      120.86      114.52      4.08 o 
   6   3   3       34.21       34.39      1.40 o 
   7   3   3       78.69       76.47      2.72 o 
   8   3   3       97.04       82.05      2.04 o 
   9   3   3      102.98       96.82      2.43 o 
  10   3   3       47.25       44.80      2.10 o 
  11   3   3       18.88       16.50      1.48 o 
  12   3   3        7.58        8.91      1.40 o 
 -14   4   3        9.78       11.20      1.73 o 
 -13   4   3       19.51       19.79      1.61 o 
 -12   4   3       52.67       54.16      3.46 o 
 -11   4   3       14.76       15.09      1.98 o 
 -10   4   3      331.65      318.30      9.89 o 
  -9   4   3       18.32       15.58      1.73 o 
  -8   4   3      347.86      351.69     10.63 o 
  -7   4   3       46.64       47.49      2.47 o 
  -6   4   3       55.31       49.96      2.23 o 
  -5   4   3      693.23      729.54     12.22 o 
  -4   4   3       86.28       95.83      1.95 o 
  -3   4   3      158.04      181.77      3.53 o 
  -2   4   3      793.11      812.70     12.10 o 
  -1   4   3      322.95      389.09      4.79 o 
   0   4   3     1216.73     1214.78     15.51 o 
   1   4   3      355.77      397.36      5.28 o 
   2   4   3      414.05      425.98      8.89 o 
   3   4   3     1859.77     1933.01     29.96 o 
   4   4   3      114.14       99.65      2.53 o 
   5   4   3      229.03      231.56      4.98 o 
   6   4   3       13.10       12.47      0.95 o 
   7   4   3      138.61      134.85      3.41 o 
   8   4   3       52.53       55.68      2.23 o 
   9   4   3       51.25       48.25      1.66 o 
  10   4   3       64.56       56.64      2.45 o 
  11   4   3        2.09        0.74      1.05 o 
  12   4   3       19.48       24.93      1.83 o 
 -14   5   3        7.27        8.66      1.40 o 
 -13   5   3       18.42       19.04      2.23 o 
 -12   5   3       28.73       31.41      2.72 o 
 -11   5   3       25.81       23.25      2.23 o 
 -10   5   3       18.24       14.59      1.73 o 
  -9   5   3       36.18       38.83      2.72 o 
  -8   5   3      371.44      358.37     10.88 o 
  -7   5   3      265.41      254.00      7.91 o 
  -6   5   3      107.28      110.06      3.26 o 
  -5   5   3      173.03      185.24      3.65 o 
  -4   5   3      865.29      931.97     15.77 o 
  -3   5   3       15.07       16.14      0.75 o 
  -2   5   3      690.25      792.17     14.21 o 
  -1   5   3       18.81       20.02      0.77 o 
   0   5   3      501.25      567.57      7.41 o 
   1   5   3       34.03       35.78      0.73 o 
   2   5   3      101.27      109.92      1.71 o 
   3   5   3      403.63      423.91      8.78 o 
   4   5   3       59.10       67.54      1.83 o 
   5   5   3      534.85      537.37     10.84 o 
   6   5   3       22.50       20.41      1.22 o 
   7   5   3       71.27       65.83      2.18 o 
   8   5   3       52.49       47.74      1.90 o 
   9   5   3       35.24       36.65      1.83 o 
  10   5   3       12.76       15.50      1.18 o 
  11   5   3       38.29       42.75      2.18 o 
 -13   6   3       19.38       19.79      2.47 o 
 -12   6   3       14.69       13.11      1.98 o 
 -11   6   3       18.20       14.84      1.98 o 
 -10   6   3      105.21      109.56      4.70 o 
  -9   6   3       68.97       65.05      3.22 o 
  -8   6   3       48.93       46.00      2.72 o 
  -7   6   3       84.21       90.14      2.71 o 
  -6   6   3       20.17       18.79      1.16 o 
  -5   6   3       38.12       36.59      1.18 o 
  -4   6   3      510.20      505.48     10.53 o 
  -3   6   3      442.58      516.04      7.93 o 
  -2   6   3      113.47      126.35      2.28 o 
  -1   6   3      104.36      101.05      1.88 o 
   0   6   3       65.63       63.36      1.15 o 
   1   6   3       10.90       15.01      0.53 o 
   2   6   3      374.80      393.40      5.80 o 
   3   6   3      157.53      152.43      3.07 o 
   4   6   3        0.89        2.44      0.59 o 
   5   6   3      155.05      135.20      3.59 o 
   6   6   3       46.31       42.95      1.65 o 
   7   6   3       96.06       93.57      2.71 o 
   8   6   3       28.02       27.01      1.48 o 
   9   6   3       79.68       80.07      2.61 o 
  10   6   3       29.58       30.21      1.75 o 
  11   6   3       12.75       13.91      1.61 o 
 -12   7   3       23.48       26.22      2.47 o 
 -11   7   3       15.77       13.85      1.98 o 
 -10   7   3       29.52       25.97      2.23 o 
  -9   7   3       49.90       50.45      2.97 o 
  -8   7   3       69.72       73.95      3.46 o 
  -7   7   3       76.03       74.44      3.46 o 
  -6   7   3      201.90      199.59      6.68 o 
  -5   7   3       49.66       48.97      2.47 o 
  -4   7   3      119.43      128.90      2.87 o 
  -3   7   3       77.63       78.64      1.99 o 
  -2   7   3      412.31      407.08      6.45 o 
  -1   7   3       58.06       58.49      1.35 o 
   0   7   3       73.11       80.84      1.96 o 
   1   7   3      150.33      144.62      2.63 o 
   2   7   3      209.20      211.36      3.77 o 
   3   7   3      280.72      273.75      4.86 o 
   4   7   3      229.46      234.25      4.98 o 
   5   7   3       57.99       57.11      2.01 o 
   6   7   3       26.72       25.56      1.48 o 
   7   7   3       22.35       22.83      1.30 o 
   8   7   3        9.14       10.30      1.01 o 
   9   7   3       12.50        9.15      1.73 o 
  10   7   3        2.72        2.72      1.48 o 
 -12   8   3        0.27       -0.99      1.48 o 
 -11   8   3       48.72       55.65      3.46 o 
 -10   8   3       59.12       65.29      3.46 o 
  -9   8   3       20.60       22.01      2.23 o 
  -8   8   3       31.43       28.19      2.47 o 
  -7   8   3       33.61       29.43      2.23 o 
  -6   8   3       26.27       24.98      2.23 o 
  -5   8   3      289.99      289.73      6.83 o 
  -4   8   3      911.30      905.42     18.93 o 
  -3   8   3       12.73        9.22      1.13 o 
  -2   8   3       12.35       13.37      1.05 o 
  -1   8   3      114.43      119.98      2.58 o 
   0   8   3      548.36      566.97     12.49 o 
   1   8   3      103.05      104.73      2.78 o 
   2   8   3       45.25       44.98      1.55 o 
   3   8   3       64.15       70.36      1.92 o 
   4   8   3        1.37        1.36      1.61 o 
   5   8   3        1.94        2.23      0.99 o 
   6   8   3       71.58       63.07      3.22 o 
   7   8   3       17.81       17.31      1.98 o 
   8   8   3       53.91       53.42      3.22 o 
   9   8   3        1.67        0.25      1.24 o 
 -11   9   3        1.25       -1.48      1.48 o 
 -10   9   3       25.74       28.19      2.72 o 
  -9   9   3       40.52       41.06      2.97 o 
  -8   9   3       17.36       16.57      1.98 o 
  -7   9   3       48.92       56.39      3.22 o 
  -6   9   3       81.23       75.31      2.72 o 
  -5   9   3       20.52       15.84      1.48 o 
  -4   9   3        2.56        2.18      0.95 o 
  -3   9   3      275.07      273.62      6.23 o 
  -2   9   3      367.58      370.18      8.06 o 
  -1   9   3       54.55       50.16      1.90 o 
   0   9   3       12.12       11.38      1.24 o 
   7   9   3        6.31        7.91      1.73 o 
   8   9   3        8.25        7.42      1.73 o 
  -9  10   3       27.00       22.75      2.47 o 
  -8  10   3        9.26        5.69      1.73 o 
  -7  10   3       10.74       16.08      1.98 o 
  -6  10   3       22.82       20.53      1.98 o 
  -5  10   3       50.29       48.97      2.97 o 
  -4  10   3      129.33      121.68      4.45 o 
  -5 -12   4        1.35        0.62      1.05 o 
  -4 -12   4       36.41       37.07      3.83 o 
  -3 -12   4       28.48       31.62      1.92 o 
  -2 -12   4       26.68       30.92      1.92 o 
  -1 -12   4        1.74        1.73      1.05 o 
   0 -12   4        8.57        9.60      1.40 o 
   1 -12   4        1.86        0.52      1.11 o 
   2 -12   4       26.34       23.34      1.85 o 
  -8 -11   4       26.59       34.38      2.97 o 
  -7 -11   4       19.15       23.99      2.47 o 
  -6 -11   4       11.15       14.59      1.61 o 
  -5 -11   4       24.83       26.74      1.83 o 
  -4 -11   4       20.30       23.94      1.75 o 
  -3 -11   4        4.49        4.26      1.13 o 
  -2 -11   4       34.04       33.61      1.92 o 
  -1 -11   4       59.13       55.67      5.56 o 
   0 -11   4       18.81       17.96      2.35 o 
   1 -11   4        4.36        5.03      1.73 o 
   2 -11   4        9.11       10.14      1.40 o 
   3 -11   4       10.47        8.77      1.40 o 
   4 -11   4       24.43       25.97      4.70 o 
   5 -11   4       16.42       17.44      1.75 o 
 -10 -10   4       37.42       42.79      3.22 o 
  -9 -10   4        2.54        1.48      1.48 o 
  -8 -10   4       15.05       19.29      2.23 o 
  -7 -10   4       12.76       14.08      1.73 o 
  -6 -10   4       27.04       29.76      3.59 o 
  -5 -10   4       52.96       48.40      2.47 o 
  -4 -10   4      226.82      227.52      5.51 o 
  -3 -10   4      132.66      127.22      5.32 o 
  -2 -10   4       47.02       43.44      2.10 o 
  -1 -10   4        3.61        2.84      0.87 o 
   0 -10   4        7.95        7.26      1.13 o 
   1 -10   4       54.95       52.50      2.18 o 
   2 -10   4        7.23        5.31      1.73 o 
   3 -10   4       23.04       20.29      1.61 o 
   4 -10   4        1.84        2.84      1.22 o 
   5 -10   4        3.60        2.70      2.10 o 
   6 -10   4        9.94        9.34      1.98 o 
   7 -10   4       15.27       13.57      1.75 o 
 -11  -9   4       12.29       11.13      1.98 o 
 -10  -9   4        6.75        5.19      1.73 o 
  -9  -9   4        0.99        0.49      1.24 o 
  -8  -9   4       16.66       16.56      2.23 o 
  -7  -9   4       14.78       14.17      1.36 o 
  -6  -9   4       75.63       75.17      2.72 o 
  -5  -9   4        5.61        7.39      1.13 o 
  -4  -9   4      118.54      115.56      5.94 o 
  -3  -9   4      177.19      177.51      4.46 o 
  -2  -9   4       46.65       47.28      2.84 o 
  -1  -9   4      117.51      113.03      3.83 o 
   0  -9   4      106.81      107.41      3.15 o 
   1  -9   4       56.78       53.14      2.18 o 
   2  -9   4       21.68       21.73      1.57 o 
   3  -9   4       23.71       24.30      1.65 o 
   4  -9   4       21.33       19.70      1.57 o 
   5  -9   4       12.55       13.46      1.48 o 
   6  -9   4        2.07        2.47      1.22 o 
   7  -9   4       16.12       14.27      3.22 o 
   8  -9   4        1.98        0.92      1.30 o 
 -12  -8   4       31.53       34.87      2.97 o 
 -11  -8   4       10.02       13.36      1.98 o 
 -10  -8   4       17.87       18.55      2.23 o 
  -9  -8   4       33.64       34.38      2.72 o 
  -8  -8   4       32.60       31.49      4.08 o 
  -7  -8   4        3.24        2.10      0.87 o 
  -6  -8   4       41.58       44.43      1.83 o 
  -5  -8   4      192.42      185.48      4.36 o 
  -4  -8   4       63.00       58.14      2.18 o 
  -3  -8   4      183.68      187.58      4.46 o 
  -2  -8   4       74.49       72.72      2.36 o 
  -1  -8   4      156.68      145.11      4.45 o 
   0  -8   4      249.73      238.47      5.42 o 
   1  -8   4       28.89       28.28      1.65 o 
   2  -8   4       79.37       78.18      2.62 o 
   3  -8   4       30.90       29.70      1.75 o 
   4  -8   4      115.58      119.00      3.50 o 
   5  -8   4        5.54        3.88      1.13 o 
   6  -8   4       16.56       17.03      1.98 o 
   7  -8   4       14.84       14.91      2.23 o 
   8  -8   4       14.42       13.40      1.57 o 
   9  -8   4       19.68       18.63      1.92 o 
 -13  -7   4       52.38       61.83      3.71 o 
 -12  -7   4        3.73        0.74      1.48 o 
 -11  -7   4       19.03       19.29      2.23 o 
 -10  -7   4        8.27        8.66      1.73 o 
  -9  -7   4       31.63       29.64      1.61 o 
  -8  -7   4      128.41      130.65      3.48 o 
  -7  -7   4      224.97      220.96      7.05 o 
  -6  -7   4      157.77      153.60      3.76 o 
  -5  -7   4       80.89       85.27      2.43 o 
  -4  -7   4       27.61       27.53      1.30 o 
  -3  -7   4      171.59      179.50      3.46 o 
  -2  -7   4       74.86       79.89      1.82 o 
  -1  -7   4      247.80      251.53      4.65 o 
   0  -7   4      489.85      472.01      8.00 o 
   1  -7   4      220.85      198.29      3.89 o 
   2  -7   4       91.23       87.33      2.19 o 
   3  -7   4       19.40       17.66      1.09 o 
   4  -7   4      291.53      266.82      5.08 o 
   5  -7   4       16.46       16.85      1.09 o 
   6  -7   4      144.01      147.95      3.33 o 
   7  -7   4       19.27       19.52      1.23 o 
   8  -7   4       14.68       14.00      1.12 o 
   9  -7   4        0.27       -0.68      1.13 o 
  10  -7   4       19.13       18.63      1.83 o 
 -13  -6   4        5.94        5.19      1.73 o 
 -12  -6   4       15.99       18.80      1.98 o 
 -11  -6   4       30.45       30.42      2.47 o 
 -10  -6   4        9.95       11.44      1.13 o 
  -9  -6   4      370.01      354.96      7.51 o 
  -8  -6   4      267.03      255.47      5.59 o 
  -7  -6   4      125.87      118.17      3.06 o 
  -6  -6   4       28.05       27.29      3.59 o 
  -5  -6   4      186.31      182.34      5.81 o 
  -4  -6   4       42.43       44.25      1.18 o 
  -3  -6   4      166.92      175.38      3.46 o 
  -2  -6   4       62.07       63.30      1.25 o 
  -1  -6   4       66.62       62.79      1.87 o 
   0  -6   4      206.31      212.35      3.98 o 
   1  -6   4      846.33      848.82     13.68 o 
   2  -6   4      311.78      295.53      5.45 o 
   3  -6   4       68.70       73.84      1.90 o 
   4  -6   4      272.67      268.47      5.02 o 
   5  -6   4       23.78       23.98      1.29 o 
   6  -6   4       65.81       60.89      1.86 o 
   7  -6   4       12.36       11.48      0.83 o 
   8  -6   4       34.37       33.68      1.52 o 
   9  -6   4        2.82        1.59      0.80 o 
  10  -6   4        9.34        9.12      1.04 o 
 -14  -5   4        3.28        4.45      1.73 o 
 -13  -5   4        9.54        8.16      1.73 o 
 -12  -5   4       34.46       35.37      2.72 o 
 -11  -5   4       14.63       13.85      1.73 o 
 -10  -5   4       26.31       22.73      2.47 o 
  -9  -5   4       12.29       11.85      1.11 o 
  -8  -5   4      114.44      109.17      4.58 o 
  -7  -5   4      357.00      347.17      5.61 o 
  -6  -5   4       13.58       14.44      0.58 o 
  -5  -5   4       39.90       39.88      0.72 o 
  -4  -5   4       61.99       66.90      1.49 o 
  -3  -5   4      216.89      221.11      3.29 o 
  -2  -5   4      104.19      117.18      3.95 o 
  -1  -5   4      706.30      722.07     11.74 o 
   0  -5   4       78.06       70.32      2.70 o 
   1  -5   4      122.42      119.64      2.47 o 
   2  -5   4      140.13      134.62      3.11 o 
   3  -5   4        1.05        2.07      0.90 o 
   4  -5   4       34.25       37.48      1.29 o 
   5  -5   4      570.83      545.65      9.24 o 
   6  -5   4       72.69       74.94      2.00 o 
   7  -5   4       37.76       38.05      1.54 o 
   8  -5   4       33.38       30.78      1.47 o 
   9  -5   4        8.39        8.27      1.00 o 
  10  -5   4       33.41       36.37      1.66 o 
  11  -5   4        0.06        1.19      0.90 o 
 -14  -4   4        3.75        3.96      1.48 o 
 -13  -4   4       17.82       15.83      1.98 o 
 -12  -4   4       28.52       31.05      1.65 o 
 -11  -4   4       12.34       13.29      0.90 o 
 -10  -4   4       39.85       37.79      1.65 o 
  -9  -4   4      297.38      283.36      4.85 o 
  -8  -4   4       46.31       47.50      1.17 o 
  -7  -4   4        6.55        5.00      0.42 o 
  -6  -4   4      549.20      543.07      7.59 o 
  -5  -4   4       16.72       19.25      0.55 o 
  -4  -4   4      424.73      445.28      5.60 o 
  -3  -4   4       57.09       57.05      1.07 o 
  -2  -4   4      601.36      657.71      8.11 o 
  -1  -4   4       56.56       57.63      1.04 o 
   0  -4   4     1249.40     1305.36     16.05 o 
   1  -4   4      419.80      435.14      6.19 o 
   2  -4   4      355.45      372.56      5.42 o 
   3  -4   4      458.43      482.21      8.00 o 
   4  -4   4      190.09      190.08      3.51 o 
   5  -4   4       29.27       28.39      1.18 o 
   6  -4   4      113.29       96.16      2.28 o 
   7  -4   4      130.74      127.72      2.47 o 
   8  -4   4      123.58      123.70      2.90 o 
   9  -4   4       59.19       61.14      2.00 o 
  10  -4   4       41.08       43.07      1.80 o 
  11  -4   4       18.91       20.57      1.43 o 
 -14  -3   4        1.18        0.37      1.11 o 
 -13  -3   4       16.61       17.31      1.40 o 
 -12  -3   4       41.46       40.83      1.75 o 
 -11  -3   4       35.71       36.75      1.43 o 
 -10  -3   4       77.46       76.33      2.43 o 
  -9  -3   4      133.28      126.97      2.25 o 
  -8  -3   4      214.99      213.88      3.82 o 
  -7  -3   4      193.05      185.68      2.86 o 
  -6  -3   4      212.46      214.63      3.19 o 
  -5  -3   4      223.13      221.88      3.23 o 
  -4  -3   4      162.56      155.33      2.08 o 
  -3  -3   4       16.48       15.41      0.33 o 
  -2  -3   4      397.95      409.28      4.75 o 
  -1  -3   4      388.18      429.28      5.58 o 
   0  -3   4       47.01       47.55      0.85 o 
   1  -3   4      121.67      127.35      2.47 o 
   2  -3   4       33.42       37.85      0.89 o 
   3  -3   4      544.17      563.58      7.94 o 
   4  -3   4      171.91      178.77      2.83 o 
   5  -3   4      118.63      122.59      2.16 o 
   6  -3   4      215.54      208.53      3.43 o 
   7  -3   4       18.09       16.49      1.25 o 
   8  -3   4       15.54       13.24      1.00 o 
   9  -3   4      153.24      151.30      4.20 o 
  10  -3   4       24.23       25.14      1.38 o 
  11  -3   4       52.81       59.55      2.09 o 
 -15  -2   4       14.02       20.78      2.23 o 
 -14  -2   4       36.58       38.39      2.01 o 
 -13  -2   4       37.76       39.54      1.92 o 
 -12  -2   4       81.36       83.47      2.09 o 
 -11  -2   4      409.19      403.76      6.71 o 
 -10  -2   4      241.25      243.40      3.81 o 
  -9  -2   4       20.04       19.66      0.96 o 
  -8  -2   4      214.02      227.77      3.46 o 
  -7  -2   4      231.39      260.42      3.80 o 
  -6  -2   4       60.24       81.48      1.60 o 
  -5  -2   4      639.73      755.10     10.21 o 
  -4  -2   4      220.98      215.27      2.83 o 
  -3  -2   4       18.83       17.77      0.42 o 
  -2  -2   4      574.01      624.86     10.13 o 
  -1  -2   4     1787.32     1867.38     21.17 o 
   0  -2   4     1723.67     1710.17     21.03 o 
   1  -2   4      986.76     1000.19     12.58 o 
   2  -2   4      514.20      542.24      6.85 o 
   3  -2   4      190.41      168.73      2.68 o 
   4  -2   4       92.54       87.83      1.93 o 
   5  -2   4       17.96       18.55      0.79 o 
   6  -2   4       70.39       68.37      1.52 o 
   7  -2   4        4.78        4.69      0.60 o 
   8  -2   4       45.57       44.22      1.57 o 
   9  -2   4       80.28       81.92      2.28 o 
  10  -2   4       18.30       19.70      1.29 o 
  11  -2   4        2.33        0.42      0.91 o 
  12  -2   4        9.24        9.12      1.48 o 
 -15  -1   4       13.79       16.82      2.23 o 
 -14  -1   4        3.65        3.01      0.95 o 
 -13  -1   4        5.68        5.78      0.95 o 
 -12  -1   4      216.21      213.15      4.03 o 
 -11  -1   4       45.96       44.30      1.41 o 
 -10  -1   4      225.18      214.58      3.85 o 
  -9  -1   4      124.48      117.77      2.28 o 
  -8  -1   4       71.38       62.98      1.41 o 
  -7  -1   4       69.41       69.88      1.41 o 
  -6  -1   4      960.12     1027.13     15.37 o 
  -5  -1   4      171.32      190.06      3.04 o 
  -4  -1   4      213.07      191.28      3.76 o 
  -3  -1   4      133.10      131.52      7.30 o 
  -2  -1   4     3452.64     3484.88     58.94 o 
  -1  -1   4     6379.18     6314.13     71.59 o 
   0  -1   4      176.41      174.74      2.18 o 
   1  -1   4      446.19      442.40      5.50 o 
   2  -1   4      445.32      438.25      5.98 o 
   3  -1   4       43.29       43.52      0.92 o 
   4  -1   4      346.59      363.98      5.21 o 
   5  -1   4       19.18       18.53      0.77 o 
   6  -1   4      100.99       91.70      1.59 o 
   7  -1   4      107.92      109.54      1.92 o 
   8  -1   4       20.35       19.10      1.09 o 
   9  -1   4       12.98       10.70      0.94 o 
  10  -1   4       36.10       30.55      1.75 o 
  11  -1   4        3.22        3.83      1.22 o 
  12  -1   4        6.90        6.17      1.30 o 
 -15   0   4        0.28        0.49      1.24 o 
 -14   0   4        1.88        1.98      1.48 o 
 -13   0   4       43.84       42.48      1.83 o 
 -12   0   4       12.53       12.66      1.13 o 
 -11   0   4        0.01        0.69      0.51 o 
 -10   0   4      351.35      339.46      5.70 o 
  -9   0   4       48.38       48.45      1.27 o 
  -8   0   4      185.16      191.07      3.32 o 
  -7   0   4       29.55       27.36      0.97 o 
  -6   0   4      265.35      364.35      9.74 o 
  -5   0   4        1.07        1.19      0.74 o 
  -4   0   4     4246.81     4414.04    127.50 o 
  -3   0   4     1647.01     1765.11     24.68 o 
  -2   0   4    15383.45    15736.34    201.62 o 
  -1   0   4      211.03      230.99      3.10 o 
   0   0   4      194.09      171.89      2.36 o 
   1   0   4      600.96      561.72      7.33 o 
   2   0   4      196.48      181.43      3.19 o 
   3   0   4      711.96      664.36     10.23 o 
   4   0   4        5.74        7.27      0.46 o 
   5   0   4      166.78      153.58      2.53 o 
   6   0   4        0.50        1.30      0.37 o 
   7   0   4       29.05       24.55      1.09 o 
   8   0   4        1.58        0.86      0.66 o 
   9   0   4       39.69       37.98      1.92 o 
  10   0   4        6.90        8.19      1.48 o 
  11   0   4        1.67        1.48      1.05 o 
  12   0   4        0.08       -0.60      1.36 o 
 -15   1   4       14.08       17.56      2.23 o 
 -14   1   4        3.14       -0.25      1.48 o 
 -13   1   4        5.72        6.08      0.95 o 
 -12   1   4      212.62      221.14      5.06 o 
 -11   1   4       47.15       45.14      1.72 o 
 -10   1   4      225.36      209.47      4.71 o 
  -9   1   4      126.12      122.37      2.96 o 
  -8   1   4       73.87       61.09      2.72 o 
  -7   1   4       71.66       68.01      2.72 o 
  -6   1   4      959.78      996.96     27.21 o 
  -5   1   4      173.65      187.72      5.69 o 
  -4   1   4      220.43      191.43      5.69 o 
  -3   1   4      128.30      131.05      2.50 o 
  -2   1   4     3443.03     3496.09     44.20 o 
  -1   1   4     6326.65     6251.76     68.70 o 
   0   1   4      181.56      180.69      2.45 o 
   1   1   4      435.49      426.09      6.38 o 
   2   1   4      448.71      456.78      8.21 o 
   3   1   4       42.24       43.45      1.36 o 
   4   1   4      337.96      358.74      5.90 o 
   5   1   4       16.75       16.38      0.75 o 
   6   1   4      100.38       91.50      2.04 o 
   7   1   4      110.21      108.08      2.43 o 
   8   1   4       20.48       20.12      1.09 o 
   9   1   4       13.54       11.11      1.28 o 
  10   1   4       35.47       32.36      1.83 o 
  11   1   4        2.96        2.93      2.10 o 
  12   1   4        6.65        7.85      1.36 o 
 -15   2   4       13.87       16.57      2.23 o 
 -14   2   4       36.53       40.92      2.35 o 
 -13   2   4       36.34       35.05      1.83 o 
 -12   2   4       83.02       82.67      2.61 o 
 -11   2   4      415.25      400.46      8.29 o 
 -10   2   4      234.77      235.95      7.91 o 
  -9   2   4       19.18       18.55      1.73 o 
  -8   2   4      215.33      223.09      7.17 o 
  -7   2   4      229.35      255.24      7.91 o 
  -6   2   4       57.58       76.67      2.97 o 
  -5   2   4      642.08      745.18     20.28 o 
  -4   2   4      218.84      207.51      4.61 o 
  -3   2   4       18.94       15.63      0.52 o 
  -2   2   4      580.02      639.65      8.40 o 
  -1   2   4     1767.80     1850.69     24.52 o 
   0   2   4     1703.55     1713.21     25.09 o 
   1   2   4     1002.39     1033.62     15.00 o 
   2   2   4      503.86      532.25     10.92 o 
   3   2   4      195.23      178.03      3.76 o 
   4   2   4       92.18       90.71      2.36 o 
   5   2   4       16.72       17.10      0.94 o 
   6   2   4       68.91       71.21      2.39 o 
   7   2   4        3.72        4.35      0.66 o 
   8   2   4       43.24       40.96      1.47 o 
   9   2   4       82.40       80.26      2.19 o 
  10   2   4       18.01       18.47      1.73 o 
  11   2   4        2.38        3.42      1.13 o 
  12   2   4        9.06        8.26      2.60 o 
 -14   3   4        1.12        0.49      1.05 o 
 -13   3   4       17.11       18.52      1.48 o 
 -12   3   4       43.13       43.13      1.90 o 
 -11   3   4       34.33       35.61      2.47 o 
 -10   3   4       78.28       76.92      3.71 o 
  -9   3   4      133.75      128.61      4.70 o 
  -8   3   4      213.07      205.28      6.68 o 
  -7   3   4      187.30      184.26      5.94 o 
  -6   3   4      219.97      218.39      6.68 o 
  -5   3   4      222.86      221.67      4.96 o 
  -4   3   4      164.15      151.73      2.89 o 
  -3   3   4       13.47       13.52      1.37 o 
  -2   3   4      383.37      395.51      5.48 o 
  -1   3   4      403.12      450.36      5.99 o 
   0   3   4       44.01       44.31      0.95 o 
   1   3   4      129.47      136.37      2.02 o 
   2   3   4       33.02       36.94      1.14 o 
   3   3   4      544.37      580.06     11.02 o 
   4   3   4      166.08      174.59      3.93 o 
   5   3   4      113.34      118.88      3.06 o 
   6   3   4      212.27      201.59      4.63 o 
   7   3   4       17.09       15.26      0.94 o 
   8   3   4       15.96       15.25      1.36 o 
   9   3   4      154.27      153.08      3.33 o 
  10   3   4       23.98       27.28      1.71 o 
  11   3   4       53.20       58.07      2.53 o 
 -14   4   4        3.53        2.97      1.13 o 
 -13   4   4       18.11       16.08      2.23 o 
 -12   4   4       27.26       30.42      2.47 o 
 -11   4   4       14.09       17.31      1.98 o 
 -10   4   4       37.59       33.64      2.47 o 
  -9   4   4      288.07      277.74      8.90 o 
  -8   4   4       48.26       50.45      2.72 o 
  -7   4   4        5.98        5.19      0.99 o 
  -6   4   4      553.09      556.02     11.48 o 
  -5   4   4       12.57       16.27      1.30 o 
  -4   4   4      431.52      437.02      6.76 o 
  -3   4   4       54.04       54.21      1.19 o 
  -2   4   4      590.06      642.82      8.76 o 
  -1   4   4       52.80       55.83      1.51 o 
   0   4   4     1235.20     1283.49     15.25 o 
   1   4   4      410.73      436.16      7.61 o 
   2   4   4      366.43      384.16      6.40 o 
   3   4   4      448.60      470.78      9.36 o 
   4   4   4      180.84      180.40      4.11 o 
   5   4   4       27.81       29.26      1.30 o 
   6   4   4      115.01       95.90      2.71 o 
   7   4   4      132.35      126.62      3.41 o 
   8   4   4      124.03      123.81      2.76 o 
   9   4   4       59.66       59.80      1.95 o 
  10   4   4       41.71       43.46      1.70 o 
  11   4   4       19.14       21.92      1.75 o 
 -14   5   4        2.97        0.99      1.73 o 
 -13   5   4        8.84        6.43      1.73 o 
 -12   5   4       34.43       36.60      2.97 o 
 -11   5   4       15.67       15.83      1.98 o 
 -10   5   4       25.47       25.72      2.23 o 
  -9   5   4       14.28       17.56      1.73 o 
  -8   5   4      112.85      108.82      4.45 o 
  -7   5   4      348.48      341.71      7.67 o 
  -6   5   4       14.53       15.83      0.90 o 
  -5   5   4       40.33       41.44      1.31 o 
  -4   5   4       60.64       62.82      1.44 o 
  -3   5   4      205.80      202.04      3.48 o 
  -2   5   4      104.80      115.33      2.16 o 
  -1   5   4      707.28      735.24      8.70 o 
   0   5   4       72.53       66.25      1.30 o 
   1   5   4      121.06      121.95      1.84 o 
   2   5   4      137.56      130.05      2.55 o 
   3   5   4        1.77        1.11      0.52 o 
   4   5   4       33.42       35.93      2.72 o 
   5   5   4      567.42      546.77     10.75 o 
   6   5   4       72.26       72.42      2.36 o 
   7   5   4       38.59       42.08      1.83 o 
   8   5   4       32.86       31.30      1.65 o 
   9   5   4        8.76        6.99      1.12 o 
  10   5   4       33.93       32.01      1.57 o 
  11   5   4        0.08        0.78      1.13 o 
 -13   6   4        6.03        5.69      1.73 o 
 -12   6   4       14.91       15.09      2.23 o 
 -11   6   4       29.54       31.90      2.72 o 
 -10   6   4        9.85        8.41      1.73 o 
  -9   6   4      367.20      357.38     11.13 o 
  -8   6   4      267.64      248.81      8.16 o 
  -7   6   4      124.76      117.23      4.45 o 
  -6   6   4       27.80       25.97      1.40 o 
  -5   6   4      183.52      180.27      3.49 o 
  -4   6   4       42.01       41.85      1.34 o 
  -3   6   4      166.83      172.20      2.98 o 
  -2   6   4       57.89       55.36      1.32 o 
  -1   6   4       70.73       65.03      1.01 o 
   0   6   4      204.00      211.87      2.75 o 
   1   6   4      842.25      844.72     12.11 o 
   2   6   4      319.23      309.56      4.63 o 
   3   6   4       68.76       73.47      1.74 o 
   4   6   4      269.76      269.82      5.68 o 
   5   6   4       23.93       21.59      1.30 o 
   6   6   4       65.54       56.24      2.01 o 
   7   6   4       11.99        8.56      0.95 o 
   8   6   4       33.24       32.85      1.65 o 
   9   6   4        2.77        1.36      0.87 o 
  10   6   4        8.78        9.52      1.09 o 
 -13   7   4       51.06       50.70      3.71 o 
 -12   7   4        3.74        0.74      1.73 o 
 -11   7   4       20.37       21.27      2.47 o 
 -10   7   4        8.27        6.43      1.48 o 
  -9   7   4       32.88       29.18      2.47 o 
  -8   7   4      129.16      129.84      4.95 o 
  -7   7   4      220.50      218.39      7.17 o 
  -6   7   4      157.46      162.49      5.69 o 
  -5   7   4       80.87       81.04      2.84 o 
  -4   7   4       26.70       26.15      1.18 o 
  -3   7   4      172.68      182.52      3.90 o 
  -2   7   4       73.38       75.50      1.89 o 
  -1   7   4      252.28      253.98      5.70 o 
   0   7   4      488.90      462.27      9.85 o 
   1   7   4      220.76      197.61      3.62 o 
   2   7   4       92.15       90.00      1.97 o 
   3   7   4       20.19       18.56      0.90 o 
   4   7   4      290.31      263.84      5.68 o 
   5   7   4       16.37       18.08      1.13 o 
   6   7   4      140.78      140.45      4.33 o 
   7   7   4       18.89       19.33      1.30 o 
   8   7   4       14.45       13.22      1.24 o 
   9   7   4        0.26       -0.63      0.77 o 
  10   7   4       19.10       23.50      2.47 o 
 -12   8   4       31.38       29.93      2.97 o 
 -11   8   4        9.24       10.88      1.98 o 
 -10   8   4       18.30       15.33      1.98 o 
  -9   8   4       35.51       41.55      2.72 o 
  -8   8   4       32.37       33.39      2.47 o 
  -7   8   4        3.10        4.95      1.48 o 
  -6   8   4       42.18       41.17      2.08 o 
  -5   8   4      186.38      176.86      5.69 o 
  -4   8   4       60.35       51.13      2.08 o 
  -3   8   4      184.36      184.32      4.95 o 
  -2   8   4       72.41       70.00      5.44 o 
  -1   8   4      157.93      153.47      3.80 o 
   0   8   4      243.95      235.78      5.46 o 
   1   8   4       31.76       31.55      1.48 o 
   2   8   4       75.93       75.15      2.25 o 
   3   8   4       32.08       32.89      1.37 o 
   4   8   4      117.35      120.15      3.06 o 
   5   8   4        6.10        5.90      1.36 o 
   6   8   4       16.17       11.87      1.73 o 
   7   8   4       15.33       13.36      1.73 o 
   8   8   4       13.64       14.10      1.98 o 
   9   8   4       19.61       26.22      2.47 o 
 -11   9   4       12.39       10.88      2.23 o 
 -10   9   4        6.33        4.45      1.73 o 
  -9   9   4        0.87        2.97      1.48 o 
  -8   9   4       16.81       16.82      1.98 o 
  -7   9   4       13.24       12.28      2.84 o 
  -6   9   4       74.58       76.30      4.70 o 
  -5   9   4        5.77        8.21      2.84 o 
  -4   9   4      115.82      115.89      3.38 o 
  -3   9   4      175.34      184.10      4.57 o 
  -2   9   4       46.37       42.74      1.90 o 
  -1   9   4      118.10      119.74      3.20 o 
   0   9   4      103.28      104.12      2.85 o 
   1   9   4       58.60       57.63      2.47 o 
 -10  10   4       36.72       40.31      3.22 o 
  -9  10   4        2.80        1.98      1.73 o 
  -8  10   4       15.32       19.79      2.23 o 
  -7  10   4       12.59       12.12      1.98 o 
  -6  10   4       26.48       27.69      1.90 o 
  -5  10   4       52.89       52.19      2.97 o 
  -4  10   4      222.17      224.07      7.42 o 
  -3  10   4      131.58      141.96      4.95 o 
  -8  11   4       26.12       30.42      2.72 o 
  -5 -12   5       14.32       17.07      2.47 o 
  -4 -12   5        2.89        3.39      1.13 o 
  -3 -12   5       32.51       35.81      2.18 o 
  -2 -12   5       50.44       57.79      4.08 o 
  -1 -12   5        0.93        0.27      1.11 o 
   0 -12   5       11.71       12.74      1.57 o 
   1 -12   5        3.01        3.53      1.19 o 
  -8 -11   5       13.93       18.55      2.47 o 
  -7 -11   5       11.11       11.62      1.98 o 
  -6 -11   5        0.76        0.49      1.48 o 
  -5 -11   5       15.64       15.98      1.57 o 
  -4 -11   5       20.22       21.76      1.61 o 
  -3 -11   5       17.57       21.45      1.57 o 
  -2 -11   5        7.20        5.01      1.22 o 
  -1 -11   5       16.60       16.06      1.73 o 
   0 -11   5        9.06        8.29      1.22 o 
   1 -11   5        1.72        0.74      0.95 o 
   2 -11   5       33.24       37.78      2.18 o 
   3 -11   5        0.36        0.19      1.13 o 
   4 -11   5       26.19       31.85      2.18 o 
  -9 -10   5       10.01       14.84      1.98 o 
  -8 -10   5       14.19       12.86      1.98 o 
  -7 -10   5       27.74       32.15      2.47 o 
  -6 -10   5       34.18       33.08      1.83 o 
  -5 -10   5       69.25       73.80      2.71 o 
  -4 -10   5        4.41        5.53      1.13 o 
  -3 -10   5       75.96       78.58      2.71 o 
  -2 -10   5       77.75       78.61      2.80 o 
  -1 -10   5       26.82       27.38      1.65 o 
   0 -10   5        2.39        3.09      1.05 o 
   1 -10   5        4.47        5.21      1.05 o 
   2 -10   5       12.78       10.87      1.40 o 
   3 -10   5       30.38       33.30      2.01 o 
   4 -10   5       51.01       54.72      2.53 o 
   5 -10   5        4.82        3.12      1.48 o 
   6 -10   5        0.59        0.53      1.30 o 
 -11  -9   5        0.89        1.24      1.48 o 
 -10  -9   5        6.02        8.66      1.98 o 
  -9  -9   5       30.87       35.37      2.72 o 
  -8  -9   5       30.62       30.92      2.47 o 
  -7  -9   5       14.12       14.34      1.98 o 
  -6  -9   5       82.88       78.17      2.61 o 
  -5  -9   5      259.70      264.14      6.03 o 
  -4  -9   5       10.15       11.04      1.22 o 
  -3  -9   5      281.20      275.62      6.68 o 
  -2  -9   5       25.46       24.37      1.57 o 
  -1  -9   5       12.50       11.64      1.73 o 
   0  -9   5       90.21       83.15      3.83 o 
   1  -9   5      115.32      104.83      3.15 o 
   2  -9   5       33.95       34.15      1.92 o 
   3  -9   5        5.16        3.71      1.05 o 
   4  -9   5        5.71        7.05      1.22 o 
   5  -9   5      112.71      115.49      5.19 o 
   6  -9   5       18.28       20.28      2.23 o 
   7  -9   5        4.79        5.09      1.40 o 
 -12  -8   5        3.34        3.46      1.48 o 
 -11  -8   5        3.99        3.46      1.48 o 
 -10  -8   5       35.45       46.50      2.97 o 
  -9  -8   5       27.19       29.68      2.47 o 
  -8  -8   5       39.37       40.07      2.72 o 
  -7  -8   5       28.26       24.78      1.85 o 
  -6  -8   5      144.36      142.05      3.66 o 
  -5  -8   5       39.27       39.28      2.72 o 
  -4  -8   5      269.18      250.24      7.42 o 
  -3  -8   5      225.66      214.04      4.90 o 
  -2  -8   5       32.42       33.17      1.65 o 
  -1  -8   5      208.84      196.37      6.93 o 
   0  -8   5      177.57      172.98      4.37 o 
   1  -8   5       36.66       35.53      1.83 o 
   2  -8   5        7.18        5.45      1.05 o 
   3  -8   5      133.35      126.92      3.67 o 
   4  -8   5       15.05       17.33      1.40 o 
   5  -8   5       22.30       19.49      1.98 o 
   6  -8   5       31.81       28.34      1.92 o 
   7  -8   5       49.43       39.87      3.46 o 
   8  -8   5        3.78        2.52      1.30 o 
 -13  -7   5       11.59       10.88      1.98 o 
 -12  -7   5       65.95       74.94      3.96 o 
 -11  -7   5        3.15        4.95      1.48 o 
 -10  -7   5       11.10        8.16      1.48 o 
  -9  -7   5       15.71       17.56      1.98 o 
  -8  -7   5       20.66       20.78      1.98 o 
  -7  -7   5       18.92       17.33      1.22 o 
  -6  -7   5      173.71      169.85      4.01 o 
  -5  -7   5      120.47      126.97      3.23 o 
  -4  -7   5       96.32       92.70      2.53 o 
  -3  -7   5        8.37        9.06      0.71 o 
  -2  -7   5      267.95      263.45      4.88 o 
  -1  -7   5      337.96      334.95      5.96 o 
   0  -7   5      169.05      180.05      3.60 o 
   1  -7   5       80.83       77.59      2.45 o 
   2  -7   5      327.89      316.22      6.03 o 
   3  -7   5       24.55       20.96      1.14 o 
   4  -7   5       40.19       47.34      1.71 o 
   5  -7   5       59.14       56.43      1.86 o 
   6  -7   5       25.26       20.93      1.57 o 
   7  -7   5       36.39       34.31      1.67 o 
   8  -7   5        9.35        7.34      1.04 o 
   9  -7   5        4.11        2.41      0.95 o 
 -13  -6   5        8.13        6.18      1.73 o 
 -12  -6   5       35.65       37.10      2.72 o 
 -11  -6   5       16.49       16.82      1.98 o 
 -10  -6   5      176.80      180.55      6.18 o 
  -9  -6   5       72.13       71.48      3.46 o 
  -8  -6   5       14.26       13.85      1.13 o 
  -7  -6   5      206.85      210.49      4.71 o 
  -6  -6   5       62.38       61.67      3.09 o 
  -5  -6   5       20.71       19.83      1.13 o 
  -4  -6   5      177.83      173.29      3.24 o 
  -3  -6   5      412.39      420.34      6.16 o 
  -2  -6   5       19.44       22.78      0.94 o 
  -1  -6   5      187.80      173.85      3.37 o 
   0  -6   5      413.01      416.65      7.11 o 
   1  -6   5       58.11       53.61      1.57 o 
   2  -6   5       56.16       56.66      1.66 o 
   3  -6   5       93.87       95.44      2.28 o 
   4  -6   5      576.34      569.13      9.62 o 
   5  -6   5       47.76       50.29      1.71 o 
   6  -6   5       48.52       41.75      1.57 o 
   7  -6   5        4.72        5.52      1.30 o 
   8  -6   5        1.17        0.90      0.80 o 
   9  -6   5       23.26       23.50      1.87 o 
  10  -6   5       10.48       11.33      1.23 o 
 -14  -5   5       19.89       19.79      2.23 o 
 -13  -5   5       73.81       85.33      3.96 o 
 -12  -5   5        8.46        9.15      1.48 o 
 -11  -5   5       33.82       32.65      2.23 o 
 -10  -5   5       12.17       11.62      1.48 o 
  -9  -5   5       97.13      101.40      3.96 o 
  -8  -5   5      248.10      239.04      5.06 o 
  -7  -5   5       29.46       27.95      1.30 o 
  -6  -5   5      391.79      392.19      6.53 o 
  -5  -5   5      109.95      116.57      2.32 o 
  -4  -5   5       18.46       18.49      0.69 o 
  -3  -5   5       24.31       22.24      0.99 o 
  -2  -5   5      152.61      156.41      2.38 o 
  -1  -5   5      138.94      135.92      2.21 o 
   0  -5   5       93.30       87.06      1.58 o 
   1  -5   5      504.64      493.82      6.96 o 
   2  -5   5      360.95      367.00      6.35 o 
   3  -5   5        8.25        8.00      0.78 o 
   4  -5   5      190.93      189.87      4.53 o 
   5  -5   5      254.14      237.54      4.61 o 
   6  -5   5       28.45       30.46      1.38 o 
   7  -5   5      113.53      119.55      2.81 o 
   8  -5   5        3.84        2.64      0.86 o 
   9  -5   5       12.64       12.01      1.14 o 
  10  -5   5       12.75       11.30      1.23 o 
 -13  -4   5        4.52        4.70      1.48 o 
 -12  -4   5       14.99       16.32      1.73 o 
 -11  -4   5       27.18       28.19      2.23 o 
 -10  -4   5      128.10      126.37      3.23 o 
  -9  -4   5      430.63      433.36      6.99 o 
  -8  -4   5      292.03      290.35      4.80 o 
  -7  -4   5       34.29       36.51      0.92 o 
  -6  -4   5      130.42      119.85      1.78 o 
  -5  -4   5      341.76      341.45      4.36 o 
  -4  -4   5      163.68      175.60      2.29 o 
  -3  -4   5      161.26      168.35      2.06 o 
  -2  -4   5      119.41      121.06      1.92 o 
  -1  -4   5      213.67      253.32      3.84 o 
   0  -4   5      230.38      217.22      3.32 o 
   1  -4   5       57.22       67.75      2.22 o 
   2  -4   5      301.12      285.23      4.28 o 
   3  -4   5      176.12      163.66      2.74 o 
   4  -4   5       70.70       71.77      1.57 o 
   5  -4   5        1.88        0.82      1.09 o 
   6  -4   5       52.41       51.84      1.61 o 
   7  -4   5      200.61      190.58      4.72 o 
   8  -4   5        7.60        8.35      1.44 o 
   9  -4   5       61.46       65.94      2.09 o 
  10  -4   5       23.71       24.99      1.46 o 
 -14  -3   5        5.89        4.20      1.48 o 
 -13  -3   5        3.71        4.04      0.87 o 
 -12  -3   5       67.72       66.80      2.27 o 
 -11  -3   5       72.26       75.35      2.36 o 
 -10  -3   5      376.22      378.98      8.78 o 
  -9  -3   5      215.67      209.28      4.46 o 
  -8  -3   5       65.47       64.50      1.32 o 
  -7  -3   5      559.55      566.84      7.83 o 
  -6  -3   5      274.14      296.17      4.25 o 
  -5  -3   5      110.14      114.48      1.62 o 
  -4  -3   5      178.30      177.56      2.37 o 
  -3  -3   5      322.73      333.66      4.02 o 
  -2  -3   5      620.36      607.06      7.56 o 
  -1  -3   5      195.20      200.44      3.64 o 
   0  -3   5      862.89      866.10     14.00 o 
   1  -3   5      917.12      863.10     11.97 o 
   2  -3   5      871.50      875.86     11.85 o 
   3  -3   5      237.52      247.08      3.76 o 
   4  -3   5       38.61       40.88      1.56 o 
   5  -3   5       77.23       73.85      1.61 o 
   6  -3   5      142.46      146.46      3.04 o 
   7  -3   5       62.00       57.98      2.12 o 
   8  -3   5       67.03       64.39      2.04 o 
   9  -3   5       25.38       28.73      2.26 o 
  10  -3   5        4.40        3.79      1.00 o 
  11  -3   5       10.63       15.39      1.33 o 
 -15  -2   5       13.01       13.85      1.98 o 
 -14  -2   5       10.47        8.66      1.73 o 
 -13  -2   5        3.41        3.25      1.98 o 
 -12  -2   5       34.41       34.22      1.65 o 
 -11  -2   5      147.58      155.34      3.85 o 
 -10  -2   5      136.24      135.78      2.61 o 
  -9  -2   5      170.60      180.60      2.87 o 
  -8  -2   5       28.95       27.37      0.75 o 
  -7  -2   5      194.19      211.26      3.12 o 
  -6  -2   5       77.82       76.16      1.45 o 
  -5  -2   5      167.05      152.43      2.09 o 
  -4  -2   5     1026.90     1131.83     15.74 o 
  -3  -2   5      655.12      674.67      7.29 o 
  -2  -2   5     1097.12     1064.48     25.40 o 
  -1  -2   5      695.48      708.52     10.17 o 
   0  -2   5      339.68      353.03      4.48 o 
   1  -2   5     1028.55     1034.44     13.94 o 
   2  -2   5     1076.33     1054.12     14.22 o 
   3  -2   5      203.99      209.68      3.27 o 
   4  -2   5      233.71      223.53      3.49 o 
   5  -2   5      129.04      116.16      2.13 o 
   6  -2   5      354.76      332.85      4.55 o 
   7  -2   5      188.05      181.57      3.15 o 
   8  -2   5      129.01      131.99      2.99 o 
   9  -2   5       17.64       15.92      1.26 o 
  10  -2   5       76.29       83.16      2.47 o 
  11  -2   5        9.38        9.40      1.40 o 
 -15  -1   5        8.61       10.39      1.98 o 
 -14  -1   5        4.80        5.94      1.48 o 
 -13  -1   5       13.67       13.85      1.73 o 
 -12  -1   5       13.08       16.10      1.13 o 
 -11  -1   5       82.03       79.01      2.13 o 
 -10  -1   5       56.18       52.58      1.41 o 
  -9  -1   5      143.39      133.24      3.48 o 
  -8  -1   5      135.57      158.69      2.74 o 
  -7  -1   5      467.48      443.71      6.85 o 
  -6  -1   5       30.13       28.55      0.85 o 
  -5  -1   5        9.66       11.45      0.59 o 
  -4  -1   5     1283.54     1253.72     17.72 o 
  -3  -1   5      942.54      995.85     11.62 o 
  -2  -1   5      875.36      910.51     11.66 o 
  -1  -1   5       87.79       83.51      1.12 o 
   0  -1   5      967.89      927.48     10.73 o 
   1  -1   5      405.11      393.82      5.45 o 
   2  -1   5      575.99      594.59      8.25 o 
   3  -1   5      113.42      111.64      1.88 o 
   4  -1   5       65.02       56.09      1.20 o 
   5  -1   5       43.38       40.99      1.05 o 
   6  -1   5       55.68       52.79      1.19 o 
   7  -1   5       21.65       22.07      0.85 o 
   8  -1   5       40.53       35.96      1.46 o 
   9  -1   5        2.92        1.42      0.95 o 
  10  -1   5       71.80       72.59      2.80 o 
  11  -1   5       10.49       14.49      1.57 o 
 -15   0   5       26.94       38.34      2.97 o 
 -14   0   5        0.89        1.98      1.24 o 
 -13   0   5       11.59       12.12      1.73 o 
 -12   0   5      120.09      127.87      4.95 o 
 -11   0   5      119.86      115.07      4.08 o 
 -10   0   5       56.61       51.29      1.36 o 
  -9   0   5      259.56      258.19      4.32 o 
  -8   0   5      186.29      177.54      3.09 o 
  -7   0   5      440.50      469.26      8.66 o 
  -6   0   5       43.30       44.15      1.02 o 
  -5   0   5      222.02      323.52      6.19 o 
  -4   0   5      209.39      230.21      4.20 o 
  -3   0   5      398.24      504.18      6.94 o 
  -2   0   5     1835.18     1785.38     20.85 o 
  -1   0   5     2449.18     2557.67     34.98 o 
   0   0   5      222.95      257.35      3.53 o 
   1   0   5      445.78      423.58      6.73 o 
   2   0   5       25.18       30.54      0.80 o 
   3   0   5      852.68      915.10     17.23 o 
   4   0   5        6.79        4.08      0.52 o 
   5   0   5       28.91       27.21      1.00 o 
   6   0   5      184.65      183.91      3.52 o 
   7   0   5       96.69       95.86      2.33 o 
   8   0   5        5.81        4.01      0.75 o 
   9   0   5        2.28        0.67      0.75 o 
  10   0   5        1.28        0.42      2.60 o 
  11   0   5       17.90       19.76      1.73 o 
 -15   1   5        8.80        9.65      1.98 o 
 -14   1   5        4.32        4.70      1.48 o 
 -13   1   5       14.95       12.86      1.98 o 
 -12   1   5       12.83       14.98      1.13 o 
 -11   1   5       86.39       90.14      2.50 o 
 -10   1   5       56.95       53.50      1.78 o 
  -9   1   5      141.55      134.13      3.34 o 
  -8   1   5      133.89      157.05      5.19 o 
  -7   1   5      452.15      418.72     12.37 o 
  -6   1   5       28.36       24.73      1.48 o 
  -5   1   5        9.07       10.88      0.99 o 
  -4   1   5     1292.11     1287.32     21.19 o 
  -3   1   5      938.73      975.60     14.61 o 
  -2   1   5      865.23      910.80     12.57 o 
  -1   1   5       81.00       78.65      1.12 o 
   0   1   5      980.10      938.91     12.02 o 
   1   1   5      399.21      386.99      5.80 o 
   2   1   5      592.76      612.17     11.45 o 
   3   1   5      108.38      109.69      2.62 o 
   4   1   5       64.00       58.25      1.43 o 
   5   1   5       42.00       40.38      1.29 o 
   6   1   5       59.22       54.69      1.57 o 
   7   1   5       22.21       23.26      1.18 o 
   8   1   5       40.00       37.70      1.47 o 
   9   1   5        2.99        1.95      0.75 o 
  10   1   5       72.64       76.73      2.88 o 
  11   1   5       10.21       13.49      1.57 o 
 -15   2   5       13.77       20.53      2.47 o 
 -14   2   5       10.14        9.40      1.98 o 
 -13   2   5        3.21        1.73      1.48 o 
 -12   2   5       35.39       33.93      2.60 o 
 -11   2   5      149.40      156.73      3.91 o 
 -10   2   5      142.25      140.23      5.19 o 
  -9   2   5      169.93      175.10      6.18 o 
  -8   2   5       27.90       23.74      1.98 o 
  -7   2   5      195.13      210.47      6.68 o 
  -6   2   5       80.76       76.92      2.97 o 
  -5   2   5      172.33      155.57      3.66 o 
  -4   2   5     1016.18     1104.75     18.84 o 
  -3   2   5      654.72      690.68     10.22 o 
  -2   2   5     1080.52     1099.14     18.33 o 
  -1   2   5      704.59      729.38     10.75 o 
   0   2   5      329.67      340.64      7.96 o 
   1   2   5     1006.30     1028.20     18.92 o 
   2   2   5     1080.48     1052.65     33.64 o 
   3   2   5      210.75      215.24      3.71 o 
   4   2   5      243.27      230.45      4.04 o 
   5   2   5      129.02      117.54      2.47 o 
   6   2   5      354.49      329.22      5.71 o 
   7   2   5      189.78      182.08      3.62 o 
   8   2   5      127.67      130.45      2.90 o 
   9   2   5       16.69       15.56      1.14 o 
  10   2   5       76.66       78.16      2.80 o 
  11   2   5        9.14        9.15      2.84 o 
 -15   3   5       14.42       20.53      2.47 o 
 -14   3   5        5.18        6.93      1.73 o 
 -13   3   5        3.32        3.51      1.11 o 
 -12   3   5       68.41       69.75      3.71 o 
 -11   3   5       71.31       71.23      3.71 o 
 -10   3   5      377.43      375.93     11.62 o 
  -9   3   5      220.05      210.22      6.93 o 
  -8   3   5       70.77       72.47      3.22 o 
  -7   3   5      559.09      559.44     15.83 o 
  -6   3   5      268.35      286.83     12.61 o 
  -5   3   5      107.06      111.44      2.66 o 
  -4   3   5      177.75      174.58      3.89 o 
  -3   3   5      336.43      350.54      5.26 o 
  -2   3   5      613.72      598.26     12.27 o 
  -1   3   5      189.06      199.29      3.86 o 
   0   3   5      870.83      891.76     13.99 o 
   1   3   5      924.99      895.35     15.24 o 
   2   3   5      854.22      856.34     14.05 o 
   3   3   5      241.01      250.81     11.38 o 
   4   3   5       36.26       36.74      1.48 o 
   5   3   5       81.62       78.23      1.80 o 
   6   3   5      143.54      144.01      2.99 o 
   7   3   5       59.38       55.17      1.76 o 
   8   3   5       67.35       67.48      2.00 o 
   9   3   5       25.45       25.70      1.38 o 
  10   3   5        4.71        4.49      0.98 o 
  11   3   5       10.50       12.80      1.57 o 
 -14   4   5        5.56        6.68      1.98 o 
 -13   4   5        4.14        3.71      1.73 o 
 -12   4   5       14.57       15.83      2.23 o 
 -11   4   5       28.34       33.14      2.47 o 
 -10   4   5      131.67      129.60      4.95 o 
  -9   4   5      423.16      416.24     12.61 o 
  -8   4   5      289.52      286.89      8.90 o 
  -7   4   5       34.40       35.00      1.98 o 
  -6   4   5      125.83      120.54      3.34 o 
  -5   4   5      341.71      331.70      5.35 o 
  -4   4   5      152.04      160.37      2.86 o 
  -3   4   5      154.43      158.91      2.80 o 
  -2   4   5      117.08      120.98      1.89 o 
  -1   4   5      221.35      270.09      3.96 o 
   0   4   5      230.17      221.85      2.80 o 
   1   4   5       60.17       72.42      1.46 o 
   2   4   5      307.47      292.24      5.10 o 
   3   4   5      181.51      168.83      4.45 o 
   4   4   5       70.85       74.08      2.10 o 
   5   4   5        1.48        1.24      0.70 o 
   6   4   5       52.66       53.67      1.92 o 
   7   4   5      203.20      196.09      3.85 o 
   8   4   5        7.44        7.00      0.94 o 
   9   4   5       60.77       64.95      2.04 o 
  10   4   5       23.98       25.47      2.45 o 
 -14   5   5       19.51       18.55      2.47 o 
 -13   5   5       72.70       70.49      3.96 o 
 -12   5   5        7.49        7.17      1.73 o 
 -11   5   5       33.61       32.40      2.47 o 
 -10   5   5       12.25       12.12      1.73 o 
  -9   5   5       96.84       93.98      4.20 o 
  -8   5   5      252.99      241.39      7.67 o 
  -7   5   5       30.61       30.16      1.85 o 
  -6   5   5      388.50      390.56      7.57 o 
  -5   5   5      112.10      121.00      2.30 o 
  -4   5   5       16.49       15.32      0.69 o 
  -3   5   5       22.63       21.33      1.11 o 
  -2   5   5      149.97      151.61      2.07 o 
  -1   5   5      136.30      136.73      1.97 o 
   0   5   5       94.08       88.54      1.42 o 
   1   5   5      496.26      485.35      6.51 o 
   2   5   5      362.94      363.75      6.32 o 
   3   5   5        8.67        7.81      0.61 o 
   4   5   5      189.91      186.43      4.28 o 
   5   5   5      262.96      246.74      5.33 o 
   6   5   5       27.93       28.45      1.48 o 
   7   5   5      113.24      118.85      3.41 o 
   8   5   5        3.81        1.88      1.08 o 
   9   5   5       12.64       12.72      1.09 o 
  10   5   5       13.07       12.74      1.18 o 
 -13   6   5        8.27        5.19      1.98 o 
 -12   6   5       35.62       32.89      2.72 o 
 -11   6   5       15.80       11.62      1.98 o 
 -10   6   5      174.35      173.13      6.43 o 
  -9   6   5       72.38       64.55      3.46 o 
  -8   6   5       14.14       14.10      1.73 o 
  -7   6   5      209.12      209.98      6.93 o 
  -6   6   5       62.51       63.03      2.15 o 
  -5   6   5       20.59       21.98      1.07 o 
  -4   6   5      183.29      176.79      3.11 o 
  -3   6   5      411.28      411.30      7.46 o 
  -2   6   5       19.36       21.61      0.87 o 
  -1   6   5      182.17      177.37      2.54 o 
   0   6   5      411.71      413.42      5.59 o 
   1   6   5       57.43       53.57      1.49 o 
   2   6   5       54.56       55.22      1.25 o 
   3   6   5       91.31       89.51      2.12 o 
   4   6   5      577.49      557.81     11.10 o 
   5   6   5       47.11       50.39      1.83 o 
   6   6   5       49.05       47.67      1.83 o 
   7   6   5        5.19        5.99      0.95 o 
   8   6   5        1.16        0.69      1.61 o 
   9   6   5       23.46       23.81      1.33 o 
  10   6   5       10.48       12.56      2.73 o 
 -13   7   5       11.44        8.90      2.23 o 
 -12   7   5       65.08       58.86      3.96 o 
 -11   7   5        3.27        1.48      1.48 o 
 -10   7   5       11.38       10.88      1.98 o 
  -9   7   5       15.49       14.59      1.73 o 
  -8   7   5       22.05       25.47      2.47 o 
  -7   7   5       19.72       19.63      1.48 o 
  -6   7   5      169.88      164.13      4.51 o 
  -5   7   5      122.09      124.79      3.56 o 
  -4   7   5       96.73       94.12      2.85 o 
  -3   7   5        7.43        7.24      0.95 o 
  -2   7   5      267.64      267.20      6.05 o 
  -1   7   5      340.77      328.92      7.36 o 
   0   7   5      171.15      175.43      4.33 o 
   1   7   5       76.29       70.61      2.60 o 
   2   7   5      333.93      319.83      5.65 o 
   3   7   5       24.01       22.79      1.17 o 
   4   7   5       39.59       48.98      4.33 o 
   5   7   5       55.08       55.41      4.58 o 
   6   7   5       25.41       21.89      1.40 o 
   7   7   5       36.22       38.67      1.83 o 
   8   7   5        9.23        7.53      1.13 o 
   9   7   5        4.21        2.02      1.24 o 
 -12   8   5        3.34        0.99      1.73 o 
 -11   8   5        4.20        4.45      1.73 o 
 -10   8   5       33.68       37.84      2.97 o 
  -9   8   5       27.60       26.71      2.47 o 
  -8   8   5       39.79       42.79      2.97 o 
  -7   8   5       29.43       27.30      1.78 o 
  -6   8   5      143.54      139.32      4.04 o 
  -5   8   5       39.71       42.43      2.08 o 
  -4   8   5      266.21      253.53      6.05 o 
  -3   8   5      222.67      210.02      5.10 o 
  -2   8   5       31.67       29.58      1.55 o 
  -1   8   5      203.71      186.86      4.68 o 
   0   8   5      183.77      188.27      6.31 o 
   1   8   5       36.49       35.42      1.55 o 
   2   8   5        7.45        8.40      1.48 o 
   3   8   5      136.12      137.72      3.62 o 
   4   8   5       14.07       16.82      1.48 o 
   5   8   5       21.92       22.90      1.48 o 
   6   8   5       31.42       29.83      1.57 o 
   7   8   5       49.07       38.34      2.72 o 
   8   8   5        3.66        2.47      1.48 o 
 -11   9   5        0.89       -0.74      1.73 o 
 -10   9   5        6.40        9.40      1.98 o 
  -9   9   5       30.17       30.92      2.72 o 
  -8   9   5       30.80       31.16      2.47 o 
  -7   9   5       15.41       16.21      1.61 o 
  -6   9   5       80.67       77.08      2.85 o 
  -5   9   5      259.98      264.73      6.47 o 
  -4   9   5        9.62        9.88      1.30 o 
  -3   9   5      280.48      275.66      7.67 o 
  -2   9   5       27.01       24.20      1.55 o 
  -1   9   5       12.43       11.34      1.13 o 
   0   9   5       90.93       87.45      2.61 o 
   1   9   5      114.10      109.30      5.07 o 
   2   9   5       33.70       31.66      1.98 o 
  -9  10   5        9.24        9.89      1.98 o 
  -8  10   5       13.79       16.32      2.23 o 
  -7  10   5       27.83       28.19      2.47 o 
  -6  10   5       34.22       34.51      2.60 o 
  -5  10   5       70.11       72.17      2.67 o 
  -4  10   5        3.88        6.43      1.73 o 
  -3  10   5       75.02       75.43      3.46 o 
  -2  10   5       76.53       79.39      3.46 o 
  -8  11   5       13.90       13.60      2.23 o 
  -7  11   5       10.30       11.38      1.98 o 
  -6  11   5        0.67       -1.48      1.48 o 
  -4 -12   6        6.42        7.42      1.98 o 
  -3 -12   6        0.16       -1.48      1.48 o 
  -2 -12   6       11.89        9.89      1.40 o 
  -1 -12   6       27.67       30.65      2.01 o 
  -7 -11   6       14.96       16.32      2.23 o 
  -6 -11   6        0.61       -1.24      1.24 o 
  -5 -11   6        7.33       13.11      1.98 o 
  -4 -11   6       52.53       51.94      3.46 o 
  -3 -11   6       29.87       31.61      2.01 o 
  -2 -11   6       31.56       29.58      3.09 o 
  -1 -11   6        4.58        6.06      1.22 o 
   0 -11   6        0.74        0.37      1.05 o 
   1 -11   6       19.75       22.44      2.60 o 
   2 -11   6       17.73       14.68      1.65 o 
   3 -11   6        4.50        4.19      2.47 o 
  -9 -10   6       17.57       17.31      2.23 o 
  -8 -10   6       16.68       17.81      2.23 o 
  -7 -10   6       23.07       25.23      2.47 o 
  -6 -10   6       19.75       23.50      2.47 o 
  -5 -10   6       26.10       28.19      2.47 o 
  -4 -10   6       38.26       37.94      2.01 o 
  -3 -10   6        7.75        8.18      1.13 o 
  -2 -10   6       60.75       62.24      2.36 o 
  -1 -10   6       22.29       25.13      1.75 o 
   0 -10   6       30.32       28.23      1.75 o 
   1 -10   6        4.34        4.59      1.05 o 
   2 -10   6        3.00        1.61      1.05 o 
   3 -10   6       39.84       46.68      2.45 o 
   4 -10   6        3.17        1.98      2.60 o 
   5 -10   6        4.91        4.33      1.40 o 
 -11  -9   6       43.28       41.80      3.22 o 
 -10  -9   6       15.32       16.57      2.23 o 
  -9  -9   6       13.97       15.33      1.98 o 
  -8  -9   6       42.92       49.96      3.22 o 
  -7  -9   6       85.56       80.87      4.20 o 
  -6  -9   6      139.45      139.00      5.44 o 
  -5  -9   6       37.58       36.65      1.83 o 
  -4  -9   6       84.63       80.43      2.71 o 
  -3  -9   6       23.53       22.80      1.40 o 
  -2  -9   6       36.72       37.57      1.83 o 
  -1  -9   6       32.50       33.51      1.98 o 
   0  -9   6       38.19       37.66      2.84 o 
   1  -9   6       59.32       55.38      2.35 o 
   2  -9   6        0.19        0.99      0.87 o 
   3  -9   6        1.83        2.13      1.24 o 
   4  -9   6       17.51       15.12      1.57 o 
   5  -9   6       20.34       23.50      1.92 o 
   6  -9   6       24.94       29.40      2.10 o 
 -12  -8   6       10.02       11.13      1.98 o 
 -11  -8   6        6.77        7.91      1.73 o 
 -10  -8   6       41.04       44.02      2.97 o 
  -9  -8   6      100.96      116.98      4.95 o 
  -8  -8   6        1.94        2.47      1.24 o 
  -7  -8   6       54.45       52.43      2.97 o 
  -6  -8   6      139.10      135.78      5.19 o 
  -5  -8   6      507.99      502.10     10.31 o 
  -4  -8   6       43.36       39.99      1.75 o 
  -3  -8   6       83.88       79.30      2.53 o 
  -2  -8   6      278.47      273.66      6.03 o 
  -1  -8   6      126.97      124.78      5.32 o 
   0  -8   6       25.53       25.24      1.57 o 
   1  -8   6       16.38       16.39      1.30 o 
   2  -8   6       78.47       83.34      4.45 o 
   3  -8   6       47.81       51.60      2.27 o 
   4  -8   6       44.39       50.21      2.27 o 
   5  -8   6       18.04       15.17      1.48 o 
   6  -8   6       19.28       16.75      1.75 o 
   7  -8   6        3.25        0.51      1.85 o 
 -13  -7   6       51.70       69.25      3.96 o 
 -12  -7   6        5.33        5.19      1.48 o 
 -11  -7   6       92.02      103.63      4.45 o 
 -10  -7   6       43.34       43.78      2.72 o 
  -9  -7   6       41.40       41.80      2.72 o 
  -8  -7   6       64.88       61.09      3.22 o 
  -7  -7   6       62.07       58.37      2.97 o 
  -6  -7   6       49.53       45.45      1.98 o 
  -5  -7   6       41.39       44.93      1.65 o 
  -4  -7   6      114.83      118.67      3.06 o 
  -3  -7   6      168.01      162.55      3.35 o 
  -2  -7   6       39.91       39.95      1.38 o 
  -1  -7   6       82.67       84.90      2.29 o 
   0  -7   6      335.78      330.15      8.05 o 
   1  -7   6      110.81      110.61      2.93 o 
   2  -7   6      230.05      230.42      4.56 o 
   3  -7   6       62.08       63.17      1.95 o 
   4  -7   6        2.38        2.73      0.82 o 
   5  -7   6       68.33       64.70      2.45 o 
   6  -7   6       20.16       27.19      2.47 o 
   7  -7   6        8.47        7.98      1.41 o 
   8  -7   6        0.39        0.01      0.90 o 
 -13  -6   6        5.30        4.45      1.48 o 
 -12  -6   6       31.36       34.38      2.72 o 
 -11  -6   6       63.78       63.07      3.22 o 
 -10  -6   6       31.03       32.65      2.47 o 
  -9  -6   6       43.86       47.98      2.72 o 
  -8  -6   6      141.20      128.11      4.70 o 
  -7  -6   6       36.90       38.34      2.47 o 
  -6  -6   6       24.98       28.65      2.60 o 
  -5  -6   6      146.57      151.80      4.08 o 
  -4  -6   6      171.79      173.09      4.59 o 
  -3  -6   6       11.47       12.32      0.75 o 
  -2  -6   6      451.04      445.42      7.48 o 
  -1  -6   6       52.77       49.57      2.24 o 
   0  -6   6      101.13       93.04      2.87 o 
   1  -6   6      224.30      214.80      4.23 o 
   2  -6   6      213.84      206.95      4.09 o 
   3  -6   6       10.15       10.05      1.13 o 
   4  -6   6       94.00       97.84      2.47 o 
   5  -6   6       18.08       16.09      1.40 o 
   6  -6   6       18.95       17.12      3.34 o 
   7  -6   6        3.20        2.80      0.86 o 
   8  -6   6       49.34       49.06      1.90 o 
   9  -6   6        4.67        6.16      1.14 o 
 -12  -5   6       45.51       50.70      2.97 o 
 -11  -5   6      161.72      153.09      5.69 o 
 -10  -5   6        8.74        7.17      1.48 o 
  -9  -5   6      351.22      349.47     10.39 o 
  -8  -5   6      140.06      145.18      5.19 o 
  -7  -5   6      139.22      138.75      4.95 o 
  -6  -5   6      140.00      137.24      3.46 o 
  -5  -5   6       34.85       40.05      1.07 o 
  -4  -5   6      137.65      141.78      2.98 o 
  -3  -5   6      258.06      241.36      3.64 o 
  -2  -5   6       38.39       36.18      0.98 o 
  -1  -5   6      225.75      228.01      3.53 o 
   0  -5   6      427.70      404.19      5.87 o 
   1  -5   6       35.77       41.33      1.10 o 
   2  -5   6      239.70      243.47      3.85 o 
   3  -5   6      483.26      457.58      6.68 o 
   4  -5   6      413.71      395.86      6.98 o 
   5  -5   6        0.42        0.68      0.66 o 
   6  -5   6       19.90       19.13      1.85 o 
   7  -5   6       32.21       33.54      1.71 o 
   8  -5   6       13.09       12.77      1.14 o 
   9  -5   6        9.53       12.21      1.29 o 
 -12  -4   6       13.24       11.62      1.48 o 
 -11  -4   6      217.13      212.70      6.68 o 
 -10  -4   6      240.39      245.84      7.67 o 
  -9  -4   6      186.17      183.49      4.11 o 
  -8  -4   6        0.23        0.62      0.52 o 
  -7  -4   6       86.93       80.28      1.44 o 
  -6  -4   6      293.10      308.38      4.00 o 
  -5  -4   6      242.43      253.81      3.32 o 
  -4  -4   6      142.82      159.54      2.16 o 
  -3  -4   6      132.76      155.08      2.17 o 
  -2  -4   6      669.75      670.87      9.16 o 
  -1  -4   6      548.85      567.86      7.87 o 
   0  -4   6       76.94       71.17      1.35 o 
   1  -4   6      295.29      298.15      4.40 o 
   2  -4   6      146.05      141.75      2.43 o 
   3  -4   6      229.36      238.28      3.76 o 
   4  -4   6      311.91      298.30      4.66 o 
   5  -4   6       12.25       11.84      0.77 o 
   6  -4   6       21.60       21.00      3.09 o 
   7  -4   6        1.71        0.99      0.71 o 
   8  -4   6       56.25       54.64      1.90 o 
   9  -4   6        6.40        5.53      1.04 o 
  10  -4   6       12.13       15.43      1.38 o 
 -13  -3   6       18.52       15.58      1.73 o 
 -12  -3   6      135.24      136.17      3.50 o 
 -11  -3   6       33.12       32.90      1.57 o 
 -10  -3   6        2.75        1.24      0.70 o 
  -9  -3   6      579.78      545.84     14.84 o 
  -8  -3   6      236.76      243.99      5.07 o 
  -7  -3   6      144.56      145.81      2.30 o 
  -6  -3   6       44.38       49.70      0.85 o 
  -5  -3   6      338.79      323.88      4.15 o 
  -4  -3   6      365.25      367.02      5.36 o 
  -3  -3   6       59.04       60.28      0.98 o 
  -2  -3   6        8.69       13.28      0.46 o 
  -1  -3   6      469.03      513.31      8.33 o 
   0  -3   6      169.84      164.11      2.58 o 
   1  -3   6      913.93      940.63     12.74 o 
   2  -3   6      364.81      341.08      5.02 o 
   3  -3   6       17.88       16.78      0.70 o 
   4  -3   6       40.30       37.84      1.08 o 
   5  -3   6       85.60       82.55      1.76 o 
   6  -3   6      132.69      119.00      2.71 o 
   7  -3   6      103.94      105.67      2.66 o 
   8  -3   6       18.26       17.99      1.29 o 
   9  -3   6       23.67       23.57      1.44 o 
  10  -3   6        1.67        0.82      0.86 o 
 -15  -2   6        3.64        5.69      1.73 o 
 -14  -2   6       42.84       46.00      2.97 o 
 -13  -2   6       28.94       25.23      2.23 o 
 -12  -2   6       74.01       68.01      3.22 o 
 -11  -2   6      175.86      160.47      3.93 o 
 -10  -2   6      224.81      224.99      4.81 o 
  -9  -2   6       82.04       81.01      2.35 o 
  -8  -2   6       89.58       85.22      1.93 o 
  -7  -2   6      301.31      275.07      9.38 o 
  -6  -2   6       80.15       77.37      2.84 o 
  -5  -2   6       23.37       20.88      1.61 o 
  -4  -2   6       49.14       56.49      2.11 o 
  -3  -2   6     1103.45     1133.84     17.86 o 
  -2  -2   6        1.96        1.21      0.34 o 
  -1  -2   6     1093.27     1116.77     13.76 o 
   0  -2   6      929.85      923.67     12.77 o 
   1  -2   6      604.41      641.69      8.77 o 
   2  -2   6       49.03       46.92      1.05 o 
   3  -2   6      208.47      195.15      3.60 o 
   4  -2   6      175.02      171.08      2.78 o 
   5  -2   6       14.84       14.40      0.70 o 
   6  -2   6      203.26      195.98      3.31 o 
   7  -2   6       68.46       69.27      1.72 o 
   8  -2   6      123.41      121.02      2.61 o 
   9  -2   6       15.85       16.86      1.23 o 
  10  -2   6       22.94       26.80      3.71 o 
 -15  -1   6        1.18        1.73      1.48 o 
 -14  -1   6       12.40       11.62      1.73 o 
 -13  -1   6        7.59       11.13      1.73 o 
 -12  -1   6       12.20       15.33      1.73 o 
 -11  -1   6       14.24       17.36      1.13 o 
 -10  -1   6       49.92       46.10      2.84 o 
  -9  -1   6       92.15       96.23      2.97 o 
  -8  -1   6      843.71      805.76     12.23 o 
  -7  -1   6      264.35      260.64      4.18 o 
  -6  -1   6       85.93       80.62      2.16 o 
  -5  -1   6      116.79      124.16      2.00 o 
  -4  -1   6      138.90      183.79      2.54 o 
  -3  -1   6     1824.33     1949.70     21.15 o 
  -2  -1   6     2101.81     2101.76     27.14 o 
  -1  -1   6     2573.63     2588.26     35.93 o 
   0  -1   6      147.10      126.43      1.85 o 
   1  -1   6      553.36      500.95      6.99 o 
   2  -1   6        1.77        2.77      0.59 o 
   3  -1   6       86.23       97.28      1.76 o 
   4  -1   6       25.45       24.38      0.78 o 
   5  -1   6      198.99      194.20      3.21 o 
   6  -1   6      163.93      151.17      2.48 o 
   7  -1   6       43.03       39.86      1.47 o 
   8  -1   6       88.92       90.30      2.38 o 
   9  -1   6       18.02       19.73      1.57 o 
  10  -1   6       79.80       87.95      3.15 o 
 -15   0   6       14.58       20.53      2.47 o 
 -14   0   6       26.55       35.86      2.72 o 
 -13   0   6       14.67       16.57      1.98 o 
 -12   0   6      126.82      117.73      4.70 o 
 -11   0   6       81.20       80.63      3.71 o 
 -10   0   6       89.12       91.26      3.71 o 
  -9   0   6      200.25      202.45      3.50 o 
  -8   0   6      700.47      737.44     19.60 o 
  -7   0   6      141.26      145.31      2.46 o 
  -6   0   6     1506.97     1541.96     20.78 o 
  -5   0   6       40.97       54.43      1.87 o 
  -4   0   6     2115.62     2216.16     36.77 o 
  -3   0   6     1692.00     1775.41     23.58 o 
  -2   0   6     1536.88     1677.75     21.37 o 
  -1   0   6      166.65      152.23      2.56 o 
   0   0   6      718.94      718.59     10.22 o 
   1   0   6      468.10      514.40      7.42 o 
   2   0   6        0.53        2.84      0.50 o 
   3   0   6       97.61       76.93      1.66 o 
   4   0   6       25.43       22.27      0.80 o 
   5   0   6       92.93       85.16      1.72 o 
   6   0   6      233.18      221.70      3.65 o 
   7   0   6      437.08      408.00      7.04 o 
   8   0   6       38.39       38.85      1.57 o 
   9   0   6      106.88      106.80      2.76 o 
  10   0   6        0.80        2.10      1.22 o 
  11   0   6        1.10        2.47      1.40 o 
 -15   1   6        0.99       -0.49      1.24 o 
 -14   1   6       12.54       14.10      1.98 o 
 -13   1   6        7.19        9.40      1.73 o 
 -12   1   6       12.50       13.60      1.73 o 
 -11   1   6       14.07       19.04      1.73 o 
 -10   1   6       50.75       47.83      1.60 o 
  -9   1   6       94.03       93.76      2.43 o 
  -8   1   6      842.40      776.84     21.76 o 
  -7   1   6      264.81      256.72      7.91 o 
  -6   1   6       90.55       83.93      3.22 o 
  -5   1   6      111.91      117.76      2.69 o 
  -4   1   6      139.93      185.84      3.55 o 
  -3   1   6     1807.82     1932.06     29.90 o 
  -2   1   6     2110.72     2162.65     30.57 o 
  -1   1   6     2574.39     2583.03     34.55 o 
   0   1   6      143.45      125.03      2.10 o 
   1   1   6      559.94      503.50      8.23 o 
   2   1   6        1.32        1.24      0.52 o 
   3   1   6       85.85      100.45      2.45 o 
   4   1   6       25.23       22.34      0.94 o 
   5   1   6      199.82      197.81      3.66 o 
   6   1   6      165.27      161.80      5.58 o 
   7   1   6       40.31       36.72      1.43 o 
   8   1   6       88.12       89.01      2.86 o 
   9   1   6       18.09       20.56      2.05 o 
  10   1   6       79.57       83.07      2.52 o 
 -15   2   6        3.56        5.44      1.98 o 
 -14   2   6       44.27       51.94      3.22 o 
 -13   2   6       29.53       24.98      2.47 o 
 -12   2   6       73.52       66.78      3.46 o 
 -11   2   6      174.12      167.46      3.98 o 
 -10   2   6      225.79      217.64      7.42 o 
  -9   2   6       78.78       77.91      3.46 o 
  -8   2   6       89.32       76.18      3.46 o 
  -7   2   6      304.37      289.12      8.41 o 
  -6   2   6       80.37       76.18      1.87 o 
  -5   2   6       26.31       26.74      0.90 o 
  -4   2   6       47.81       58.70      2.00 o 
  -3   2   6     1095.51     1151.74     23.17 o 
  -2   2   6        1.47        1.20      0.28 o 
  -1   2   6     1081.70     1102.47     22.62 o 
   0   2   6      933.83      954.64     13.73 o 
   1   2   6      596.73      623.85     10.35 o 
   2   2   6       48.28       44.47      1.22 o 
   3   2   6      212.00      199.22      3.56 o 
   4   2   6      169.84      164.44      3.19 o 
   5   2   6       13.54       14.28      1.09 o 
   6   2   6      203.69      197.86      3.81 o 
   7   2   6       66.29       68.17      1.95 o 
   8   2   6      124.61      120.42      2.85 o 
   9   2   6       16.63       18.75      1.23 o 
  10   2   6       22.76       27.79      1.57 o 
 -15   3   6        6.25        6.68      1.98 o 
 -14   3   6       24.54       25.47      2.47 o 
 -13   3   6       19.39       17.81      2.23 o 
 -12   3   6      132.97      131.58      5.44 o 
 -11   3   6       33.61       29.93      2.72 o 
 -10   3   6        2.56       -0.25      1.24 o 
  -9   3   6      574.66      530.26     15.58 o 
  -8   3   6      239.39      236.44      7.67 o 
  -7   3   6      145.84      145.23      3.66 o 
  -6   3   6       41.66       45.60      2.59 o 
  -5   3   6      336.39      321.42      6.33 o 
  -4   3   6      372.03      377.15      6.71 o 
  -3   3   6       61.86       63.41      1.13 o 
  -2   3   6        8.87       13.55      0.57 o 
  -1   3   6      461.89      518.56      8.75 o 
   0   3   6      176.11      167.52      4.33 o 
   1   3   6      913.07      922.81     32.28 o 
   2   3   6      361.49      344.16      8.25 o 
   3   3   6       16.93       17.17      1.48 o 
   4   3   6       40.03       40.57      1.52 o 
   5   3   6       80.93       77.78      2.59 o 
   6   3   6      132.69      118.40      2.62 o 
   7   3   6      104.89      111.31      2.62 o 
   8   3   6       18.71       20.56      1.23 o 
   9   3   6       23.16       24.27      1.33 o 
  10   3   6        1.80        0.75      1.16 o 
 -14   4   6       18.93       23.74      2.72 o 
 -13   4   6       33.62       41.30      2.97 o 
 -12   4   6       13.29       15.58      2.23 o 
 -11   4   6      216.36      192.66      7.17 o 
 -10   4   6      240.76      244.60      8.16 o 
  -9   4   6      188.83      180.79      6.43 o 
  -8   4   6        0.18        0.99      1.24 o 
  -7   4   6       84.93       76.92      3.22 o 
  -6   4   6      292.60      303.02      6.69 o 
  -5   4   6      243.98      245.03      4.15 o 
  -4   4   6      148.57      158.98      2.80 o 
  -3   4   6      133.97      153.64      2.40 o 
  -2   4   6      663.64      666.79     13.49 o 
  -1   4   6      546.51      563.83      9.26 o 
   0   4   6       74.48       68.84      1.70 o 
   1   4   6      295.05      294.32      5.18 o 
   2   4   6      148.00      144.90      2.87 o 
   3   4   6      231.46      239.37      5.16 o 
   4   4   6      317.11      305.79      6.38 o 
   5   4   6       12.65       13.89      1.13 o 
   6   4   6       21.45       21.08      1.14 o 
   7   4   6        1.95        2.39      0.71 o 
   8   4   6       55.04       53.25      2.26 o 
   9   4   6        6.12        6.78      1.00 o 
  10   4   6       11.96       13.15      1.23 o 
 -14   5   6        6.02        9.15      1.98 o 
 -13   5   6       23.48       25.72      2.72 o 
 -12   5   6       45.69       51.69      3.46 o 
 -11   5   6      159.29      156.80      6.18 o 
 -10   5   6        8.22        6.93      1.48 o 
  -9   5   6      347.62      343.53     10.88 o 
  -8   5   6      140.69      145.18      5.44 o 
  -7   5   6      148.50      149.08      4.08 o 
  -6   5   6      138.06      130.84      3.62 o 
  -5   5   6       34.57       37.15      1.30 o 
  -4   5   6      135.51      138.02      2.92 o 
  -3   5   6      266.98      249.27      4.63 o 
  -2   5   6       38.96       36.46      0.80 o 
  -1   5   6      234.39      239.06      3.50 o 
   0   5   6      431.95      408.65      5.46 o 
   1   5   6       36.89       42.92      1.27 o 
   2   5   6      239.79      242.01      4.49 o 
   3   5   6      482.24      458.25      9.18 o 
   4   5   6      412.55      395.25      8.13 o 
   5   5   6        0.30       -0.37      0.70 o 
   6   5   6       20.27       20.44      1.40 o 
   7   5   6       32.47       32.98      1.43 o 
   8   5   6       12.88       13.46      1.14 o 
   9   5   6        9.64       10.80      1.07 o 
 -13   6   6        5.23        3.96      1.98 o 
 -12   6   6       31.79       24.98      2.72 o 
 -11   6   6       63.80       58.37      3.46 o 
 -10   6   6       31.01       32.15      2.72 o 
  -9   6   6       45.42       45.75      2.97 o 
  -8   6   6      140.54      125.15      4.95 o 
  -7   6   6       37.06       35.28      1.83 o 
  -6   6   6       25.03       26.03      1.65 o 
  -5   6   6      143.02      143.89      3.91 o 
  -4   6   6      168.85      163.48      4.33 o 
  -3   6   6       13.28       13.43      1.61 o 
  -2   6   6      444.32      434.83      7.79 o 
  -1   6   6       55.49       50.00      1.41 o 
   0   6   6       98.07       88.72      1.71 o 
   1   6   6      228.85      222.96      3.52 o 
   2   6   6      215.13      206.66      3.37 o 
   3   6   6       10.07        9.65      0.83 o 
   4   6   6       97.95       96.11      5.07 o 
   5   6   6       18.33       16.09      1.22 o 
   6   6   6       19.13       19.84      1.40 o 
   7   6   6        3.19        0.99      0.87 o 
   8   6   6       49.93       50.31      1.89 o 
   9   6   6        4.71        7.28      1.07 o 
 -13   7   6       51.27       57.38      3.96 o 
 -12   7   6        5.36        0.49      1.48 o 
 -11   7   6       90.88       91.01      4.45 o 
 -10   7   6       42.69       39.08      2.97 o 
  -9   7   6       40.94       45.01      2.97 o 
  -8   7   6       66.36       63.71      2.61 o 
  -7   7   6       60.73       56.60      2.47 o 
  -6   7   6       48.43       43.18      2.08 o 
  -5   7   6       40.02       42.51      1.96 o 
  -4   7   6      115.26      120.26      3.38 o 
  -3   7   6      170.20      172.34      4.33 o 
  -2   7   6       39.49       38.66      2.60 o 
  -1   7   6       81.87       82.32      2.61 o 
   0   7   6      341.24      336.02      7.42 o 
   1   7   6      109.02      102.43      3.03 o 
   2   7   6      226.66      227.63      5.46 o 
   3   7   6       63.18       64.97      1.79 o 
   4   7   6        2.14        2.91      0.77 o 
   5   7   6       68.97       61.87      2.18 o 
   6   7   6       20.47       22.37      1.48 o 
   7   7   6        8.74        9.22      1.13 o 
   8   7   6        0.36       -0.37      0.87 o 
 -12   8   6       10.12        9.65      2.23 o 
 -11   8   6        6.93        8.66      1.98 o 
 -10   8   6       40.28       35.61      2.72 o 
  -9   8   6       98.73      105.11      4.70 o 
  -8   8   6        1.84        0.99      1.24 o 
  -7   8   6       53.93       54.91      2.32 o 
  -6   8   6      141.05      137.79      3.98 o 
  -5   8   6      507.15      514.10     11.22 o 
  -4   8   6       42.46       39.63      1.90 o 
  -3   8   6       84.89       83.03      2.97 o 
  -2   8   6      280.55      276.86      6.41 o 
  -1   8   6      124.26      128.41      3.45 o 
   0   8   6       24.10       25.26      1.48 o 
   1   8   6       17.31       16.76      1.13 o 
   2   8   6       79.07       83.59      3.22 o 
   3   8   6       46.03       48.97      2.47 o 
   4   8   6       43.24       50.21      2.72 o 
   5   8   6       18.70       19.54      1.73 o 
   6   8   6       19.55       23.25      1.98 o 
   7   8   6        3.38        2.68      0.95 o 
 -11   9   6       42.70       40.56      3.22 o 
 -10   9   6       15.53       18.05      2.23 o 
  -9   9   6       14.14       13.11      1.98 o 
  -8   9   6       43.60       46.74      2.97 o 
  -7   9   6       86.74       94.23      4.20 o 
  -6   9   6      137.36      140.11      4.15 o 
  -5   9   6       36.24       34.67      2.08 o 
  -4   9   6       85.70       83.49      2.85 o 
  -3   9   6       23.97       23.84      1.55 o 
  -2   9   6       34.81       31.99      1.72 o 
  -1   9   6       33.14       33.67      1.85 o 
   0   9   6       38.36       39.66      2.23 o 
   1   9   6       60.45       60.80      2.08 o 
   2   9   6        0.21       -0.74      0.99 o 
   3   9   6        1.84        1.24      0.99 o 
  -9  10   6       17.59       14.59      2.23 o 
  -8  10   6       16.16       16.08      2.23 o 
  -7  10   6       23.75       23.50      2.23 o 
  -6  10   6       20.97       22.26      2.23 o 
  -5  10   6       27.15       25.48      1.78 o 
  -4  10   6       38.36       37.30      1.90 o 
  -3  10   6        6.92        6.68      1.48 o 
  -2  10   6       60.91       60.59      2.97 o 
  -1  10   6       22.10       23.74      1.98 o 
  -7  11   6       14.83       13.60      1.98 o 
  -6  11   6        0.83        2.23      1.48 o 
  -5  11   6        8.03        8.90      1.98 o 
  -7 -11   7       10.40        6.93      1.73 o 
  -6 -11   7       21.49       27.21      2.72 o 
  -5 -11   7       10.69       13.11      2.23 o 
  -4 -11   7        2.70        4.45      1.73 o 
  -3 -11   7       12.18       11.38      1.98 o 
  -2 -11   7        0.58       -0.25      1.48 o 
  -1 -11   7       22.18       20.29      1.75 o 
   0 -11   7        6.09        8.32      2.10 o 
   1 -11   7        3.66        3.35      1.73 o 
  -9 -10   7        5.41        3.96      1.48 o 
  -8 -10   7       24.37       23.25      2.47 o 
  -7 -10   7       27.24       30.17      2.72 o 
  -6 -10   7        3.45        0.49      1.24 o 
  -5 -10   7       38.31       36.36      2.72 o 
  -4 -10   7       56.49       51.94      3.46 o 
  -3 -10   7        0.54        0.49      1.24 o 
  -2 -10   7       23.73       24.59      1.65 o 
  -1 -10   7        4.95        2.84      1.05 o 
   0 -10   7       22.41       24.49      2.47 o 
   1 -10   7       38.36       35.49      2.10 o 
   2 -10   7        3.19        2.64      1.13 o 
   3 -10   7        4.47        5.56      1.40 o 
   4 -10   7       33.98       38.53      3.59 o 
 -10  -9   7        8.72        7.67      1.73 o 
  -9  -9   7       29.91       28.44      2.47 o 
  -8  -9   7        2.25        2.23      1.48 o 
  -7  -9   7       72.06       68.76      3.71 o 
  -6  -9   7       83.49       84.09      4.20 o 
  -5  -9   7       54.87       56.14      3.22 o 
  -4  -9   7       15.95       18.80      1.98 o 
  -3  -9   7        6.34        8.61      1.13 o 
  -2  -9   7       27.40       25.48      3.09 o 
  -1  -9   7        4.75        3.22      1.05 o 
   0  -9   7        6.83        7.51      1.13 o 
   1  -9   7       20.01       21.26      2.23 o 
   2  -9   7       70.06       72.33      4.08 o 
   3  -9   7        4.19        4.20      1.22 o 
   4  -9   7        1.22       -0.32      1.13 o 
   5  -9   7        3.70        5.07      1.40 o 
 -12  -8   7        8.21        8.90      1.98 o 
 -11  -8   7       39.41       37.84      2.97 o 
 -10  -8   7       12.16       13.36      1.98 o 
  -9  -8   7       64.66       63.07      3.46 o 
  -8  -8   7       75.85       80.87      3.96 o 
  -7  -8   7       60.62       63.81      3.46 o 
  -6  -8   7       55.91       56.39      3.22 o 
  -5  -8   7       37.07       36.60      2.72 o 
  -4  -8   7      106.67       98.53      5.19 o 
  -3  -8   7      168.40      171.77      5.19 o 
  -2  -8   7      143.91      136.99      5.44 o 
  -1  -8   7       34.37       36.63      1.75 o 
   0  -8   7        5.56        6.68      1.05 o 
   1  -8   7        2.19        1.98      0.87 o 
   2  -8   7       22.11       22.20      4.45 o 
   3  -8   7       33.66       34.38      2.10 o 
   4  -8   7       26.29       27.96      2.47 o 
   5  -8   7        0.96       -0.25      1.05 o 
   6  -8   7        5.34        3.31      1.30 o 
 -12  -7   7       21.81       26.46      2.47 o 
 -11  -7   7        9.67        8.66      1.73 o 
 -10  -7   7       46.11       47.24      2.97 o 
  -9  -7   7       39.12       41.06      2.72 o 
  -8  -7   7      139.62      132.32      5.19 o 
  -7  -7   7      102.46      111.30      4.45 o 
  -6  -7   7      111.02      108.57      4.45 o 
  -5  -7   7      475.98      466.95     13.60 o 
  -4  -7   7        6.48        6.74      1.11 o 
  -3  -7   7      478.16      487.22      8.33 o 
  -2  -7   7        8.83        9.82      0.80 o 
  -1  -7   7      340.42      346.91      8.49 o 
   0  -7   7      203.30      186.83      3.84 o 
   1  -7   7       61.40       60.77      1.90 o 
   2  -7   7       11.70        9.71      0.94 o 
   3  -7   7        8.24        9.87      1.04 o 
   4  -7   7       66.43       62.31      2.60 o 
   5  -7   7      154.37      150.35      4.28 o 
   6  -7   7       26.42       22.44      1.75 o 
   7  -7   7        7.40        7.55      1.40 o 
 -11  -6   7       17.48       18.05      1.98 o 
 -10  -6   7      159.00      166.70      5.94 o 
  -9  -6   7       34.64       40.07      2.47 o 
  -8  -6   7       55.96       51.44      2.72 o 
  -7  -6   7       13.94       14.84      1.48 o 
  -6  -6   7      142.53      150.12      5.19 o 
  -5  -6   7       36.65       44.27      2.47 o 
  -4  -6   7      171.77      170.91      3.29 o 
  -3  -6   7      108.55      110.74      2.42 o 
  -2  -6   7       47.95       47.19      1.47 o 
  -1  -6   7      595.04      594.10      9.80 o 
   0  -6   7       45.46       46.88      1.22 o 
   1  -6   7      195.56      188.37      3.36 o 
   2  -6   7        9.40        9.94      0.90 o 
   3  -6   7      375.71      374.77     10.24 o 
   4  -6   7        9.47       11.43      1.22 o 
   5  -6   7       32.02       27.74      1.75 o 
   6  -6   7       17.17       13.85      1.48 o 
   7  -6   7       33.70       34.00      2.84 o 
   8  -6   7        6.72        5.70      1.09 o 
 -11  -5   7       27.66       27.21      2.23 o 
 -10  -5   7       96.25       99.42      3.96 o 
  -9  -5   7       14.65       13.36      1.48 o 
  -8  -5   7      884.71      832.49     22.26 o 
  -7  -5   7       46.21       42.79      2.23 o 
  -6  -5   7       15.09       14.84      1.48 o 
  -5  -5   7       14.73       19.19      0.69 o 
  -4  -5   7       97.86      104.54      2.17 o 
  -3  -5   7       52.11       55.53      1.15 o 
  -2  -5   7      519.26      513.28      7.21 o 
  -1  -5   7      189.29      188.96      2.98 o 
   0  -5   7       84.23       76.33      1.53 o 
   1  -5   7      612.00      604.63     10.09 o 
   2  -5   7      144.32      139.69      2.55 o 
   3  -5   7      106.40      105.82      2.13 o 
   4  -5   7       64.10       62.87      1.85 o 
   5  -5   7       81.94       85.96      2.80 o 
   6  -5   7        3.72        2.07      1.73 o 
   7  -5   7       26.22       25.33      1.43 o 
   8  -5   7        1.66        1.41      0.90 o 
   9  -5   7        9.42        9.05      1.18 o 
 -10  -4   7      360.12      345.51     10.14 o 
  -9  -4   7      136.13      135.04      4.70 o 
  -8  -4   7       45.42       44.56      1.27 o 
  -7  -4   7      205.39      190.26      3.50 o 
  -6  -4   7        6.53        6.95      0.51 o 
  -5  -4   7       62.53       59.31      0.98 o 
  -4  -4   7      113.22      110.03      1.62 o 
  -3  -4   7        3.85        3.72      0.42 o 
  -2  -4   7      372.37      378.37      5.37 o 
  -1  -4   7      716.35      719.17      9.87 o 
   0  -4   7      233.79      234.79      4.27 o 
   1  -4   7        9.77       12.52      0.62 o 
   2  -4   7      172.88      158.25      2.72 o 
   3  -4   7      149.63      140.47      2.59 o 
   4  -4   7      103.42      103.49      2.10 o 
   5  -4   7       54.06       54.03      1.66 o 
   6  -4   7        0.29       -0.42      0.66 o 
   7  -4   7       37.95       35.95      1.73 o 
   8  -4   7       23.36       26.99      1.52 o 
   9  -4   7       35.40       38.48      1.80 o 
 -12  -3   7       51.64       53.92      2.97 o 
 -11  -3   7      137.73      145.43      4.95 o 
 -10  -3   7      144.84      137.51      4.70 o 
  -9  -3   7       79.08       71.15      4.58 o 
  -8  -3   7      294.11      279.30      4.81 o 
  -7  -3   7      310.57      313.05      5.42 o 
  -6  -3   7      157.62      176.65      2.82 o 
  -5  -3   7      169.81      177.30      2.76 o 
  -4  -3   7      142.09      150.09      2.08 o 
  -3  -3   7       65.50       68.10      1.11 o 
  -2  -3   7      548.31      557.11      8.12 o 
  -1  -3   7      138.43      140.99      2.28 o 
   0  -3   7      771.24      768.35     10.46 o 
   1  -3   7     1016.97      980.79     13.29 o 
   2  -3   7      139.00      132.28      2.34 o 
   3  -3   7      174.05      171.07      3.28 o 
   4  -3   7       89.27       89.43      1.85 o 
   5  -3   7      154.71      150.96      3.13 o 
   6  -3   7       73.58       74.23      2.04 o 
   7  -3   7       55.76       54.73      1.63 o 
   8  -3   7       14.02       15.50      1.23 o 
   9  -3   7        3.23        3.79      1.00 o 
 -15  -2   7       37.75       48.48      3.22 o 
 -14  -2   7       40.02       43.28      2.97 o 
 -13  -2   7       55.48       71.97      3.46 o 
 -12  -2   7      179.64      173.37      6.18 o 
 -11  -2   7      368.00      373.70     11.13 o 
 -10  -2   7      194.76      188.95      5.94 o 
  -9  -2   7      484.47      475.38      9.36 o 
  -8  -2   7      104.16      101.05      2.06 o 
  -7  -2   7      150.89      152.15      4.82 o 
  -6  -2   7      135.07      131.02      3.03 o 
  -5  -2   7      215.99      213.04      4.44 o 
  -4  -2   7     1547.89     1696.75     26.85 o 
  -3  -2   7      346.08      324.94      4.41 o 
  -2  -2   7      638.54      640.96      7.93 o 
  -1  -2   7      251.69      249.98      3.34 o 
   0  -2   7      388.69      398.34      5.63 o 
   1  -2   7      627.44      644.34      8.99 o 
   2  -2   7      278.45      287.86      4.32 o 
   3  -2   7       97.90       96.37      1.85 o 
   4  -2   7       68.52       67.37      1.51 o 
   5  -2   7      113.03      107.12      2.47 o 
   6  -2   7       33.98       31.79      1.46 o 
   7  -2   7       18.61       18.18      1.02 o 
   8  -2   7       18.11       20.09      1.33 o 
   9  -2   7       32.48       34.16      2.10 o 
  10  -2   7        2.95        3.83      1.22 o 
 -15  -1   7        7.40        7.17      1.73 o 
 -14  -1   7        0.52        0.00      1.24 o 
 -13  -1   7      153.74      155.81      5.94 o 
 -12  -1   7       24.06       24.98      2.23 o 
 -11  -1   7       79.56       84.09      3.71 o 
 -10  -1   7       64.68       60.10      2.97 o 
  -9  -1   7      239.77      230.75      7.17 o 
  -8  -1   7      269.48      259.73      5.31 o 
  -7  -1   7     1094.90     1095.34     17.59 o 
  -6  -1   7      430.43      446.99      6.54 o 
  -5  -1   7      307.31      308.91      4.58 o 
  -4  -1   7     1162.66     1206.87     15.92 o 
  -3  -1   7     2066.37     2145.30     30.23 o 
  -2  -1   7      163.29      165.38      2.80 o 
  -1  -1   7       41.24       44.07      1.02 o 
   0  -1   7     1564.81     1570.40     21.92 o 
   1  -1   7      111.13       98.11      2.00 o 
   2  -1   7      175.28      166.21      3.68 o 
   3  -1   7       31.30       32.34      1.04 o 
   4  -1   7      103.22      100.35      2.19 o 
   5  -1   7       47.45       44.38      1.38 o 
   6  -1   7       85.75       82.53      2.19 o 
   7  -1   7        3.76        3.40      0.80 o 
   8  -1   7       87.74       87.61      2.37 o 
   9  -1   7        6.75        8.24      1.15 o 
  10  -1   7       11.77       12.06      1.57 o 
 -15   0   7        1.68        1.73      1.73 o 
 -14   0   7        2.40        4.45      1.48 o 
 -13   0   7       16.64       21.52      2.23 o 
 -12   0   7        0.54        1.24      1.24 o 
 -11   0   7      798.41      785.50     22.01 o 
 -10   0   7       40.59       36.36      2.47 o 
  -9   0   7      536.89      565.63     15.83 o 
  -8   0   7      112.16      107.09      3.96 o 
  -7   0   7       20.87       24.33      1.37 o 
  -6   0   7      413.62      411.62      8.90 o 
  -5   0   7     1366.96     1536.66     30.93 o 
  -4   0   7      499.04      508.19     13.24 o 
  -3   0   7      478.89      447.48      7.34 o 
  -2   0   7     1002.04      953.68     13.43 o 
  -1   0   7       36.73       39.08      0.87 o 
   0   0   7       83.21       79.51      1.50 o 
   1   0   7      178.88      156.78      2.57 o 
   2   0   7      477.05      492.01      8.07 o 
   3   0   7       40.49       48.23      1.23 o 
   4   0   7      326.72      303.23      6.82 o 
   5   0   7        7.16        6.71      0.60 o 
   6   0   7       92.49       95.27      2.55 o 
   7   0   7        0.38        0.53      0.66 o 
   8   0   7      121.61      131.44      3.09 o 
   9   0   7        8.72       10.76      1.09 o 
  10   0   7       57.12       57.63      2.53 o 
 -15   1   7        7.50        4.95      1.73 o 
 -14   1   7        0.60        1.48      1.48 o 
 -13   1   7      152.07      159.28      6.18 o 
 -12   1   7       24.97       25.23      2.23 o 
 -11   1   7       74.97       82.61      3.96 o 
 -10   1   7       63.34       58.62      2.97 o 
  -9   1   7      243.79      228.28      7.42 o 
  -8   1   7      268.23      269.09      8.16 o 
  -7   1   7     1096.55     1098.17     22.56 o 
  -6   1   7      434.49      451.49      9.68 o 
  -5   1   7      305.13      311.75      6.83 o 
  -4   1   7     1140.92     1155.33     25.84 o 
  -3   1   7     2084.66     2194.55     46.74 o 
  -2   1   7      162.87      159.97      2.51 o 
  -1   1   7       40.92       45.61      0.96 o 
   0   1   7     1556.50     1560.96     21.95 o 
   1   1   7      109.26      101.66      2.12 o 
   2   1   7      173.15      161.39      3.67 o 
   3   1   7       31.45       31.66      1.36 o 
   4   1   7      104.84      103.16      2.71 o 
   5   1   7       47.69       45.24      1.47 o 
   6   1   7       83.16       86.48      2.19 o 
   7   1   7        3.87        4.65      0.94 o 
   8   1   7       88.11       87.27      2.38 o 
   9   1   7        7.09        7.48      1.04 o 
  10   1   7       11.44       12.72      1.27 o 
 -15   2   7       37.19       45.75      3.46 o 
 -14   2   7       39.71       38.09      2.97 o 
 -13   2   7       56.00       69.99      3.96 o 
 -12   2   7      179.77      176.34      6.68 o 
 -11   2   7      366.63      367.27     11.38 o 
 -10   2   7      194.51      166.94      6.18 o 
  -9   2   7      476.64      482.53     13.85 o 
  -8   2   7      102.79       92.75      3.71 o 
  -7   2   7      148.87      148.33      3.98 o 
  -6   2   7      141.49      131.93      3.45 o 
  -5   2   7      212.18      201.59      6.18 o 
  -4   2   7     1555.15     1557.05     33.18 o 
  -3   2   7      343.97      322.58      5.14 o 
  -2   2   7      620.95      616.51     14.08 o 
  -1   2   7      252.75      243.32      3.73 o 
   0   2   7      390.04      396.05      6.72 o 
   1   2   7      625.21      647.86     10.63 o 
   2   2   7      276.92      286.92      5.13 o 
   3   2   7       99.94       98.56      2.53 o 
   4   2   7       67.46       64.89      1.71 o 
   5   2   7      111.99      108.28      2.47 o 
   6   2   7       33.79       34.07      1.53 o 
   7   2   7       17.91       16.55      1.22 o 
   8   2   7       18.64       20.32      1.39 o 
   9   2   7       32.99       35.48      1.66 o 
  10   2   7        2.88        2.64      1.09 o 
 -15   3   7        0.48        0.00      1.73 o 
 -14   3   7       20.22       18.05      2.47 o 
 -13   3   7       17.98       21.76      2.23 o 
 -12   3   7       50.94       54.41      3.22 o 
 -11   3   7      138.10      134.54      5.44 o 
 -10   3   7      144.03      131.82      5.19 o 
  -9   3   7       79.32       70.49      3.46 o 
  -8   3   7      288.78      253.51      8.41 o 
  -7   3   7      303.22      312.30      7.25 o 
  -6   3   7      160.57      179.50      4.58 o 
  -5   3   7      177.51      179.27      4.40 o 
  -4   3   7      136.84      144.47      6.31 o 
  -3   3   7       60.86       64.67      1.40 o 
  -2   3   7      555.21      580.80     10.00 o 
  -1   3   7      133.82      142.17      3.49 o 
   0   3   7      781.63      748.30     15.73 o 
   1   3   7     1018.94      950.94     19.88 o 
   2   3   7      142.86      136.93      2.72 o 
   3   3   7      171.56      167.03      3.19 o 
   4   3   7       88.35       88.95      2.09 o 
   5   3   7      151.22      146.92      4.31 o 
   6   3   7       70.47       69.90      1.95 o 
   7   3   7       57.24       55.83      1.80 o 
   8   3   7       14.44       17.02      1.18 o 
   9   3   7        3.28        2.89      1.00 o 
 -14   4   7        2.34        2.47      1.73 o 
 -13   4   7       14.28       16.82      2.23 o 
 -12   4   7       43.81       39.57      2.97 o 
 -11   4   7       46.88       39.82      2.72 o 
 -10   4   7      359.56      337.84     10.63 o 
  -9   4   7      140.91      146.42      5.44 o 
  -8   4   7       44.38       41.69      2.08 o 
  -7   4   7      211.41      193.82      8.29 o 
  -6   4   7        5.55        6.88      1.24 o 
  -5   4   7       61.39       54.44      2.84 o 
  -4   4   7      118.09      108.63      2.40 o 
  -3   4   7        3.93        3.05      0.49 o 
  -2   4   7      364.66      368.38      6.68 o 
  -1   4   7      715.04      709.89     15.49 o 
   0   4   7      235.40      238.92      5.46 o 
   1   4   7       10.26       12.57      1.04 o 
   2   4   7      172.65      160.53      3.16 o 
   3   4   7      147.41      144.74      3.50 o 
   4   4   7      105.35      104.01      2.33 o 
   5   4   7       52.60       51.03      1.61 o 
   6   4   7        0.31       -0.61      0.66 o 
   7   4   7       37.70       37.88      1.57 o 
   8   4   7       23.02       24.46      1.93 o 
   9   4   7       36.12       38.41      1.71 o 
 -14   5   7       19.96       16.57      2.47 o 
 -13   5   7       17.78       19.04      2.47 o 
 -12   5   7       22.98       22.26      2.47 o 
 -11   5   7       27.78       27.95      2.47 o 
 -10   5   7       96.25       98.93      4.45 o 
  -9   5   7       14.19       12.12      1.73 o 
  -8   5   7      874.49      818.11     17.63 o 
  -7   5   7       47.01       40.90      2.01 o 
  -6   5   7       17.86       19.36      1.37 o 
  -5   5   7       16.98       20.95      1.30 o 
  -4   5   7       98.35      101.87      3.03 o 
  -3   5   7       52.37       55.09      1.49 o 
  -2   5   7      521.99      511.05      8.59 o 
  -1   5   7      188.73      182.45      3.33 o 
   0   5   7       83.33       73.96      1.50 o 
   1   5   7      622.58      610.18     10.23 o 
   2   5   7      146.58      142.91      3.01 o 
   3   5   7      105.47      102.67      3.34 o 
   4   5   7       64.41       65.73      2.60 o 
   5   5   7       80.98       86.25      2.71 o 
   6   5   7        3.47        2.39      0.71 o 
   7   5   7       25.51       25.28      1.33 o 
   8   5   7        1.80        2.16      0.95 o 
   9   5   7        9.35       10.54      1.14 o 
 -13   6   7        6.73        6.68      1.98 o 
 -12   6   7       10.88       13.85      2.23 o 
 -11   6   7       17.63       17.81      2.23 o 
 -10   6   7      158.10      150.37      5.94 o 
  -9   6   7       35.28       33.87      2.08 o 
  -8   6   7       56.73       54.03      2.84 o 
  -7   6   7       12.56       15.47      1.48 o 
  -6   6   7      140.56      140.06      3.98 o 
  -5   6   7       37.26       42.43      1.90 o 
  -4   6   7      173.85      172.68      4.51 o 
  -3   6   7      110.10      110.67      3.22 o 
  -2   6   7       47.52       45.42      1.83 o 
  -1   6   7      594.50      578.13     12.53 o 
   0   6   7       44.28       46.81      1.17 o 
   1   6   7      196.89      189.82      3.50 o 
   2   6   7        9.66       10.19      0.83 o 
   3   6   7      379.34      370.32      7.78 o 
   4   6   7        9.49       10.36      1.85 o 
   5   6   7       33.53       34.32      1.65 o 
   6   6   7       17.47       17.10      2.47 o 
   7   6   7       33.92       33.03      1.52 o 
   8   6   7        6.68        6.84      1.26 o 
 -13   7   7        1.75       -1.73      1.73 o 
 -12   7   7       21.65       20.28      2.47 o 
 -11   7   7        9.82        8.41      1.98 o 
 -10   7   7       45.46       44.27      3.22 o 
  -9   7   7       37.98       39.08      2.72 o 
  -8   7   7      142.55      133.78      5.07 o 
  -7   7   7      102.04      106.90      3.45 o 
  -6   7   7      114.65      118.13      3.56 o 
  -5   7   7      470.86      467.31     10.45 o 
  -4   7   7        6.23        6.30      1.13 o 
  -3   7   7      482.76      491.90     10.74 o 
  -2   7   7       10.27       11.21      1.13 o 
  -1   7   7      343.25      341.03      7.78 o 
   0   7   7      206.85      192.28      4.75 o 
   1   7   7       62.99       61.92      2.14 o 
   2   7   7       11.28       11.12      1.13 o 
   3   7   7        7.92        8.66      1.24 o 
   4   7   7       66.39       63.10      2.18 o 
   5   7   7      156.23      159.55      4.02 o 
   6   7   7       26.48       27.77      1.65 o 
   7   7   7        7.68       10.47      1.30 o 
 -12   8   7        8.20        5.94      1.98 o 
 -11   8   7       39.67       36.85      3.22 o 
 -10   8   7       13.34       14.59      2.23 o 
  -9   8   7       64.06       58.86      3.46 o 
  -8   8   7       76.04       76.92      3.71 o 
  -7   8   7       60.70       61.83      3.46 o 
  -6   8   7       57.40       55.72      2.43 o 
  -5   8   7       38.27       42.73      2.08 o 
  -4   8   7      109.41       99.56      3.09 o 
  -3   8   7      166.04      161.28      4.33 o 
  -2   8   7      146.78      142.37      3.80 o 
  -1   8   7       34.58       35.92      1.72 o 
   0   8   7        5.88        6.59      1.36 o 
   1   8   7        2.16        2.58      0.77 o 
   2   8   7       22.64       23.24      2.60 o 
   3   8   7       33.50       34.63      2.23 o 
   4   8   7       26.97       29.68      2.23 o 
   5   8   7        0.94        1.24      1.24 o 
   6   8   7        5.34        2.23      1.24 o 
 -10   9   7        8.65        6.43      1.98 o 
  -9   9   7       30.81       28.94      2.72 o 
  -8   9   7        2.39        2.97      1.73 o 
  -7   9   7       72.85       77.41      3.96 o 
  -6   9   7       82.97       84.58      3.96 o 
  -5   9   7       52.73       51.72      2.72 o 
  -4   9   7       17.00       16.86      1.73 o 
  -3   9   7        7.09        7.15      2.10 o 
  -2   9   7       28.25       26.46      1.55 o 
  -1   9   7        4.35        3.80      0.95 o 
   0   9   7        7.24        9.65      1.48 o 
   1   9   7       21.01       24.70      1.98 o 
   2   9   7       69.65       73.45      3.46 o 
   3   9   7        4.04        4.45      1.24 o 
   4   9   7        1.15        0.49      1.24 o 
  -9  10   7        6.12        3.71      1.73 o 
  -8  10   7       24.92       24.98      2.47 o 
  -7  10   7       27.48       26.46      2.47 o 
  -6  10   7        3.61        2.97      1.48 o 
  -5  10   7       39.11       42.04      2.72 o 
  -4  10   7       55.14       58.62      3.22 o 
  -3  10   7        0.48        0.56      0.95 o 
  -2  10   7       23.79       24.73      2.23 o 
  -1  10   7        4.86        0.99      1.24 o 
   0  10   7       22.26       26.46      2.23 o 
  -7  11   7       11.23       10.39      1.98 o 
  -6  11   7       21.86       23.00      2.23 o 
  -5  11   7       10.38       11.62      1.98 o 
  -4  11   7        2.84       -1.48      1.48 o 
  -6 -11   8        7.54        6.68      1.73 o 
  -5 -11   8        5.62        5.94      1.98 o 
  -4 -11   8        1.98        2.97      1.48 o 
  -3 -11   8        5.86        9.40      1.98 o 
  -2 -11   8        2.62        3.96      1.73 o 
  -1 -11   8        0.35        1.48      1.48 o 
   0 -11   8        4.52        3.96      1.73 o 
  -8 -10   8        1.38        0.74      1.48 o 
  -7 -10   8       26.92       27.70      2.47 o 
  -6 -10   8       16.47       15.83      2.23 o 
  -5 -10   8       12.10       10.39      1.98 o 
  -4 -10   8       17.06       18.05      2.23 o 
  -3 -10   8       31.15       38.83      2.97 o 
  -2 -10   8       10.76       11.38      1.98 o 
  -1 -10   8       36.25       36.60      2.97 o 
   0 -10   8       14.49       13.85      1.48 o 
   1 -10   8        9.64       11.59      1.48 o 
   2 -10   8       24.33       23.94      1.83 o 
 -10  -9   8        4.23        7.67      1.73 o 
  -9  -9   8        7.39        4.95      1.48 o 
  -8  -9   8       55.69       59.11      3.46 o 
  -7  -9   8       32.26       33.64      2.72 o 
  -6  -9   8       45.25       46.25      3.22 o 
  -5  -9   8       85.23       82.61      4.20 o 
  -4  -9   8      166.60      163.73      6.18 o 
  -3  -9   8       23.97       22.01      2.23 o 
  -2  -9   8        5.16        2.47      1.24 o 
  -1  -9   8       11.04        8.54      1.73 o 
   0  -9   8       21.00       20.42      1.57 o 
   1  -9   8       12.70       12.62      1.40 o 
   2  -9   8       33.10       37.59      2.10 o 
   3  -9   8        5.17        4.70      1.40 o 
   4  -9   8       15.92       15.72      1.75 o 
 -10  -8   8       71.20       72.22      3.71 o 
  -9  -8   8       40.99       38.09      2.72 o 
  -8  -8   8        5.68        7.42      1.48 o 
  -7  -8   8      114.66      110.55      4.70 o 
  -6  -8   8       61.95       65.29      3.46 o 
  -5  -8   8      169.89      171.15      6.18 o 
  -4  -8   8       29.78       29.43      2.47 o 
  -3  -8   8       17.20       17.81      1.73 o 
  -2  -8   8       36.03       39.62      2.60 o 
  -1  -8   8       12.86       12.21      1.61 o 
   0  -8   8       78.31       78.04      2.71 o 
   1  -8   8        7.82        8.77      1.22 o 
   2  -8   8      114.91      116.14      5.56 o 
   3  -8   8       12.29       13.45      1.48 o 
   4  -8   8       34.11       37.14      2.18 o 
   5  -8   8       23.81       25.59      1.92 o 
 -10  -7   8       40.16       44.02      2.72 o 
  -9  -7   8       15.63       16.57      1.73 o 
  -8  -7   8       31.63       33.39      2.47 o 
  -7  -7   8      259.45      269.83      8.66 o 
  -6  -7   8      149.69      154.08      5.44 o 
  -5  -7   8       55.26       60.35      3.22 o 
  -4  -7   8      212.01      200.08      6.93 o 
  -3  -7   8      128.11      122.12      3.48 o 
  -2  -7   8       20.14       19.31      1.09 o 
  -1  -7   8      156.52      156.76      3.37 o 
   0  -7   8       61.28       61.18      1.86 o 
   1  -7   8        1.66        1.50      0.69 o 
   2  -7   8       50.46       51.92      2.18 o 
   3  -7   8       18.68       16.56      1.40 o 
   4  -7   8       11.82       11.24      1.36 o 
   5  -7   8       48.68       46.17      4.95 o 
   6  -7   8       38.92       39.97      2.47 o 
 -10  -6   8       79.85       74.20      3.46 o 
  -9  -6   8       88.02       92.75      3.96 o 
  -8  -6   8      281.39      296.05      8.90 o 
  -7  -6   8        0.93        0.74      0.99 o 
  -6  -6   8      233.20      221.60      7.17 o 
  -5  -6   8      326.03      332.15      9.65 o 
  -4  -6   8        0.03        0.12      0.70 o 
  -3  -6   8      364.24      370.28      6.42 o 
  -2  -6   8      438.71      436.10      7.52 o 
  -1  -6   8      215.01      213.92      4.07 o 
   0  -6   8       76.53       73.09      1.95 o 
   1  -6   8       22.93       21.36      0.95 o 
   2  -6   8       40.68       40.69      1.46 o 
   3  -6   8       21.71       24.15      1.57 o 
   4  -6   8       37.85       39.39      2.01 o 
   5  -6   8       37.69       34.57      6.55 o 
   6  -6   8       15.38       14.67      1.48 o 
   7  -6   8        9.96       11.01      1.57 o 
  -9  -5   8        8.37        9.40      1.48 o 
  -8  -5   8        1.21       -0.25      0.99 o 
  -7  -5   8      650.44      640.07     17.07 o 
  -6  -5   8       56.78       57.63      2.72 o 
  -5  -5   8       37.64       38.83      1.98 o 
  -4  -5   8      187.76      186.12      6.55 o 
  -3  -5   8      404.72      393.01      6.66 o 
  -2  -5   8      165.41      169.15      2.72 o 
  -1  -5   8       94.59       97.05      1.86 o 
   0  -5   8      394.71      383.25      5.72 o 
   1  -5   8       13.74       13.76      0.76 o 
   2  -5   8      336.43      319.49      5.02 o 
   3  -5   8       54.05       57.18      2.52 o 
   4  -5   8       33.48       34.30      1.38 o 
   5  -5   8       16.33       15.02      1.30 o 
   6  -5   8       79.52       73.45      3.96 o 
   7  -5   8        1.25        0.26      0.94 o 
   8  -5   8       16.76       20.36      1.47 o 
  -9  -4   8      650.11      624.98     17.07 o 
  -8  -4   8       40.72       38.83      2.23 o 
  -7  -4   8      219.09      206.76      4.68 o 
  -6  -4   8       79.82       82.14      1.78 o 
  -5  -4   8        0.10        0.57      0.36 o 
  -4  -4   8      154.56      153.33      3.18 o 
  -3  -4   8       86.31       89.73      1.95 o 
  -2  -4   8      202.72      198.03      3.10 o 
  -1  -4   8      237.48      237.75      4.25 o 
   0  -4   8      114.98      107.28      2.16 o 
   1  -4   8       37.41       40.40      1.14 o 
   2  -4   8       28.18       25.52      0.98 o 
   3  -4   8       63.90       65.95      1.80 o 
   4  -4   8      180.28      184.47      4.46 o 
   5  -4   8       38.73       41.47      1.57 o 
   6  -4   8       34.29       33.80      1.52 o 
   7  -4   8       21.39       23.26      1.43 o 
   8  -4   8       24.30       27.27      1.88 o 
 -11  -3   8        0.28        0.00      0.99 o 
  -9  -3   8      312.60      305.48      7.05 o 
  -8  -3   8      157.05      155.43      3.01 o 
  -7  -3   8      303.13      299.23      5.04 o 
  -6  -3   8      139.48      140.64      2.34 o 
  -5  -3   8      137.73      152.03      2.84 o 
  -4  -3   8       93.16       86.01      2.00 o 
  -3  -3   8      154.00      149.63      5.96 o 
  -2  -3   8      420.75      462.60      7.55 o 
  -1  -3   8       80.22       80.00      1.65 o 
   0  -3   8      403.68      398.33      6.73 o 
   1  -3   8      334.48      331.96      4.90 o 
   2  -3   8      220.28      216.47      4.03 o 
   3  -3   8       94.54       96.25      1.95 o 
   4  -3   8      123.75      121.50      2.76 o 
   5  -3   8       50.92       54.65      1.76 o 
   6  -3   8       32.42       33.70      1.47 o 
   7  -3   8       30.21       31.92      1.29 o 
   8  -3   8        8.18        9.63      1.18 o 
 -14  -2   8       20.69       22.01      2.23 o 
 -13  -2   8       13.11       16.08      1.98 o 
 -12  -2   8        1.20       -0.25      1.24 o 
 -11  -2   8      202.26      203.55      6.68 o 
 -10  -2   8      550.75      521.60     14.59 o 
  -9  -2   8      263.26      244.48      5.70 o 
  -8  -2   8       72.09       70.04      2.25 o 
  -7  -2   8      189.92      181.81      3.33 o 
  -6  -2   8      100.74       93.36      1.93 o 
  -5  -2   8        7.73        6.23      0.77 o 
  -4  -2   8      356.45      373.46      5.50 o 
  -3  -2   8      220.89      205.58      3.21 o 
  -2  -2   8       50.53       49.25      0.96 o 
  -1  -2   8      404.19      386.76      5.04 o 
   0  -2   8      669.65      650.82      9.02 o 
   1  -2   8        4.70        4.14      0.50 o 
   2  -2   8       24.22       23.69      0.89 o 
   3  -2   8      188.13      185.45      3.09 o 
   4  -2   8      173.49      170.18      3.43 o 
   5  -2   8       24.83       25.01      1.29 o 
   6  -2   8       32.24       34.63      2.10 o 
   7  -2   8       34.21       36.01      1.47 o 
   8  -2   8        8.54        9.58      1.04 o 
   9  -2   8       34.28       40.63      2.27 o 
 -15  -1   8        2.74        0.99      1.48 o 
 -14  -1   8       10.82        8.16      1.73 o 
 -13  -1   8       43.31       43.78      2.97 o 
 -12  -1   8      165.38      156.56      5.69 o 
 -11  -1   8        4.05        1.48      1.24 o 
 -10  -1   8       27.41       37.10      2.47 o 
  -9  -1   8      127.90      126.95      3.56 o 
  -8  -1   8      458.06      450.66      9.68 o 
  -7  -1   8      135.77      131.98      3.38 o 
  -6  -1   8      432.08      439.54      6.32 o 
  -5  -1   8      404.63      410.56      5.99 o 
  -4  -1   8      100.63      102.61      2.06 o 
  -3  -1   8       93.84       93.26      1.67 o 
  -2  -1   8       92.18       89.84      1.62 o 
  -1  -1   8       56.49       53.54      1.16 o 
   0  -1   8      116.00      112.36      1.96 o 
   1  -1   8      879.14      864.85     13.87 o 
   2  -1   8      218.90      208.57      3.76 o 
   3  -1   8      254.90      246.82      4.42 o 
   4  -1   8        6.39        6.72      0.95 o 
   5  -1   8      267.07      263.47      5.86 o 
   6  -1   8        0.56        0.74      0.71 o 
   7  -1   8        8.15        7.91      0.94 o 
   8  -1   8       10.60       11.27      1.14 o 
   9  -1   8       17.79       20.79      1.43 o 
 -15   0   8        0.33       -1.48      1.48 o 
 -14   0   8       63.96       77.41      3.96 o 
 -13   0   8        2.25        3.71      1.48 o 
 -12   0   8        0.96        0.99      1.24 o 
 -11   0   8        7.76        5.44      1.48 o 
 -10   0   8      765.26      741.72     20.53 o 
  -9   0   8        9.34       10.28      2.10 o 
  -8   0   8      775.12      773.30     16.15 o 
  -7   0   8      689.93      676.07     14.18 o 
  -6   0   8       15.86       16.02      1.13 o 
  -5   0   8        4.67        2.97      0.70 o 
  -4   0   8        0.16        0.40      0.30 o 
  -3   0   8      618.02      597.35      8.92 o 
  -2   0   8      229.19      217.97      3.37 o 
  -1   0   8      290.19      280.26      4.26 o 
   0   0   8       13.57       14.39      0.60 o 
   1   0   8       56.44       57.41      2.86 o 
   2   0   8      390.32      387.71      6.51 o 
   3   0   8      277.92      272.00      4.80 o 
   4   0   8       54.69       59.96      1.60 o 
   5   0   8       66.38       63.43      1.86 o 
   6   0   8       21.34       25.04      1.33 o 
   7   0   8        0.00       -0.49      0.71 o 
   8   0   8        0.33        1.24      0.86 o 
   9   0   8        0.15       -0.25      0.86 o 
 -15   1   8        2.73       -0.49      1.73 o 
 -14   1   8       11.20       12.12      1.98 o 
 -13   1   8       43.93       41.80      2.97 o 
 -12   1   8      166.14      159.03      5.94 o 
 -11   1   8        3.83        3.71      1.48 o 
 -10   1   8       26.86       26.71      2.23 o 
  -9   1   8      129.47      131.22      3.73 o 
  -8   1   8      463.36      445.25      9.85 o 
  -7   1   8      134.23      126.25      3.45 o 
  -6   1   8      424.96      420.61      9.43 o 
  -5   1   8      400.72      403.41      8.90 o 
  -4   1   8       99.90       97.49      2.72 o 
  -3   1   8      101.00      100.51      1.96 o 
  -2   1   8       89.11       89.02      1.60 o 
  -1   1   8       54.22       50.63      1.09 o 
   0   1   8      112.78      110.36      1.92 o 
   1   1   8      887.59      870.19     12.44 o 
   2   1   8      217.29      201.48      3.66 o 
   3   1   8      256.83      241.48      4.38 o 
   4   1   8        6.56        6.65      0.94 o 
   5   1   8      270.71      262.73      4.85 o 
   6   1   8        0.50        0.41      0.75 o 
   7   1   8        7.14        7.60      0.94 o 
   8   1   8       11.09       11.62      1.11 o 
   9   1   8       17.57       18.44      1.84 o 
 -15   2   8       16.79       14.10      2.23 o 
 -14   2   8       20.08       18.55      2.23 o 
 -13   2   8       12.87       14.34      1.98 o 
 -12   2   8        1.21        0.74      1.48 o 
 -11   2   8      202.00      192.42      6.93 o 
 -10   2   8      557.51      505.53     14.84 o 
  -9   2   8      267.75      245.51      6.05 o 
  -8   2   8       72.64       68.17      2.43 o 
  -7   2   8      193.64      184.89      4.68 o 
  -6   2   8      100.64       93.89      2.85 o 
  -5   2   8        8.32        6.40      1.24 o 
  -4   2   8      352.57      360.29      8.13 o 
  -3   2   8      214.37      194.97      3.58 o 
  -2   2   8       53.43       52.01      1.04 o 
  -1   2   8      407.74      378.65      5.67 o 
   0   2   8      669.07      643.24     10.72 o 
   1   2   8        4.92        4.03      0.57 o 
   2   2   8       25.63       25.86      1.22 o 
   3   2   8      191.28      186.18      5.94 o 
   4   2   8      176.68      176.43      3.42 o 
   5   2   8       25.08       24.20      1.23 o 
   6   2   8       31.59       35.06      1.47 o 
   7   2   8       34.53       32.96      1.52 o 
   8   2   8        8.09        7.74      1.04 o 
   9   2   8       34.34       37.11      1.76 o 
 -15   3   8        5.69        3.46      1.73 o 
 -14   3   8       10.35        6.18      1.73 o 
 -13   3   8       89.30       78.40      4.20 o 
 -12   3   8      144.11      144.19      5.69 o 
 -11   3   8        0.47        0.25      1.48 o 
 -10   3   8       54.24       55.65      3.22 o 
  -9   3   8      317.89      305.69      7.36 o 
  -8   3   8      162.27      157.45      4.22 o 
  -7   3   8      301.45      275.47      6.83 o 
  -6   3   8      131.92      133.06      3.73 o 
  -5   3   8      143.68      157.42      3.98 o 
  -4   3   8       96.29       89.76      2.00 o 
  -3   3   8      150.95      155.59      2.58 o 
  -2   3   8      422.62      458.26      7.50 o 
  -1   3   8       82.01       81.59      1.81 o 
   0   3   8      402.09      398.55      6.81 o 
   1   3   8      329.25      321.71      5.79 o 
   2   3   8      224.09      221.65      4.14 o 
   3   3   8       95.98       98.43      2.23 o 
   4   3   8      124.62      122.54      2.66 o 
   5   3   8       53.29       56.50      1.76 o 
   6   3   8       32.51       32.79      1.84 o 
   7   3   8       29.31       34.12      1.52 o 
   8   3   8        8.31       10.43      1.09 o 
 -14   4   8        1.67        2.72      1.98 o 
 -13   4   8       44.68       53.92      3.71 o 
 -12   4   8       74.10       82.11      4.20 o 
 -11   4   8       94.95       93.74      4.45 o 
 -10   4   8      120.65      117.59      3.80 o 
  -9   4   8      647.47      611.70     23.99 o 
  -8   4   8       39.23       40.05      2.08 o 
  -7   4   8      219.89      202.11      5.28 o 
  -6   4   8       84.52       87.63      2.85 o 
  -5   4   8        0.13       -0.37      1.11 o 
  -4   4   8      151.66      142.82      3.07 o 
  -3   4   8       88.52       91.45      1.82 o 
  -2   4   8      206.29      204.72      3.46 o 
  -1   4   8      234.30      235.65      4.43 o 
   0   4   8      113.42       99.88      3.03 o 
   1   4   8       38.43       40.62      1.98 o 
   2   4   8       28.40       23.78      1.02 o 
   3   4   8       63.28       66.50      1.86 o 
   4   4   8      182.35      182.64      3.76 o 
   5   4   8       38.66       39.98      2.31 o 
   6   4   8       34.25       34.76      1.47 o 
   7   4   8       21.66       22.08      1.29 o 
   8   4   8       23.92       26.34      1.47 o 
 -14   5   8        4.58        6.43      1.98 o 
 -13   5   8       21.66       23.74      2.47 o 
 -12   5   8       18.30       16.82      2.23 o 
 -11   5   8       78.55       84.34      4.20 o 
 -10   5   8      100.23       98.93      4.45 o 
  -9   5   8        8.53        8.77      1.30 o 
  -8   5   8        1.43       -1.11      1.61 o 
  -7   5   8      643.18      603.52     13.48 o 
  -6   5   8       56.97       55.57      2.32 o 
  -5   5   8       36.96       36.41      1.72 o 
  -4   5   8      185.68      184.47      4.68 o 
  -3   5   8      406.29      387.44      8.73 o 
  -2   5   8      164.42      165.33      3.33 o 
  -1   5   8       97.83       98.48      2.18 o 
   0   5   8      403.09      387.40      6.28 o 
   1   5   8       13.53       13.74      0.90 o 
   2   5   8      343.68      328.82      5.88 o 
   3   5   8       54.28       58.16      3.83 o 
   4   5   8       34.34       34.75      1.38 o 
   5   5   8       16.12       15.82      1.04 o 
   6   5   8       77.90       78.03      2.23 o 
   7   5   8        1.16        1.29      0.83 o 
   8   5   8       16.52       17.81      1.33 o 
 -13   6   8        0.71        1.73      1.73 o 
 -12   6   8       20.99       21.76      2.47 o 
 -11   6   8       81.04       86.07      4.20 o 
 -10   6   8       79.66       73.21      3.96 o 
  -9   6   8       90.91       88.54      4.20 o 
  -8   6   8      284.77      281.23      7.07 o 
  -7   6   8        0.93        0.00      1.05 o 
  -6   6   8      237.06      230.94      5.81 o 
  -5   6   8      329.44      317.08      7.53 o 
  -4   6   8        0.01       -0.25      1.11 o 
  -3   6   8      367.14      365.37      8.31 o 
  -2   6   8      444.43      440.97      9.68 o 
  -1   6   8      213.85      211.25      5.28 o 
   0   6   8       77.81       71.02      2.72 o 
   1   6   8       23.21       21.05      1.39 o 
   2   6   8       39.20       41.71      1.71 o 
   3   6   8       21.58       23.64      1.40 o 
   4   6   8       38.22       37.31      1.85 o 
   5   6   8       37.55       38.20      1.83 o 
   6   6   8       15.39       15.56      1.12 o 
   7   6   8        9.93       11.30      1.14 o 
 -12   7   8        1.71        1.73      1.73 o 
 -11   7   8       34.73       39.57      2.97 o 
 -10   7   8       40.67       40.81      3.22 o 
  -9   7   8       15.35       12.37      1.98 o 
  -8   7   8       32.51       33.14      2.72 o 
  -7   7   8      261.94      277.12      6.89 o 
  -6   7   8      152.16      146.85      4.70 o 
  -5   7   8       57.40       61.39      2.43 o 
  -4   7   8      212.32      210.42      5.28 o 
  -3   7   8      129.18      123.75      3.56 o 
  -2   7   8       19.49       16.96      1.30 o 
  -1   7   8      158.81      157.88      4.15 o 
   0   7   8       62.83       62.43      2.25 o 
   1   7   8        1.51        0.36      0.77 o 
   2   7   8       50.35       56.07      2.14 o 
   3   7   8       18.94       18.80      1.73 o 
   4   7   8       11.31        9.15      1.48 o 
   5   7   8       48.78       45.14      2.10 o 
   6   7   8       38.91       42.47      2.47 o 
 -11   8   8        6.31        4.20      1.98 o 
 -10   8   8       71.90       73.21      3.96 o 
  -9   8   8       42.99       43.78      3.22 o 
  -8   8   8        5.80        4.70      1.73 o 
  -7   8   8      115.34      113.52      4.95 o 
  -6   8   8       61.20       61.34      3.46 o 
  -5   8   8      170.52      170.63      6.06 o 
  -4   8   8       29.37       28.54      1.90 o 
  -3   8   8       18.59       18.72      1.48 o 
  -2   8   8       34.00       36.83      1.78 o 
  -1   8   8       13.48       12.80      1.19 o 
   0   8   8       78.57       80.00      8.29 o 
   1   8   8        7.58        8.98      1.13 o 
   2   8   8      116.63      118.96      4.45 o 
   3   8   8       11.71       14.59      1.73 o 
   4   8   8       34.34       38.58      2.47 o 
   5   8   8       24.33       24.48      2.23 o 
 -10   9   8        4.05        3.22      1.73 o 
  -9   9   8        7.48        5.94      1.98 o 
  -8   9   8       56.50       54.66      3.46 o 
  -7   9   8       32.62       30.17      2.47 o 
  -6   9   8       46.48       47.98      2.97 o 
  -5   9   8       86.98       79.39      3.96 o 
  -4   9   8      163.79      159.52      5.94 o 
  -3   9   8       23.80       22.75      2.23 o 
  -2   9   8        5.62        4.20      1.24 o 
  -1   9   8       10.30       11.62      1.48 o 
   0   9   8       20.99       26.22      1.98 o 
   1   9   8       13.49       14.34      1.73 o 
   2   9   8       33.19       40.81      2.47 o 
   3   9   8        5.01        4.70      1.48 o 
   4   9   8       16.14       13.60      1.73 o 
  -8  10   8        1.43       -1.24      1.48 o 
  -7  10   8       27.34       26.46      2.47 o 
  -6  10   8       16.07       10.39      1.73 o 
  -5  10   8       12.48       13.85      1.98 o 
  -4  10   8       17.18       18.55      1.98 o 
  -3  10   8       30.45       31.16      2.47 o 
  -2  10   8       10.25       11.87      1.73 o 
  -1  10   8       36.42       41.55      2.72 o 
   0  10   8       14.96       17.07      1.73 o 
   1  10   8        9.60        9.89      1.48 o 
  -6  11   8        7.34        6.43      1.73 o 
  -5  11   8        5.18        4.70      1.73 o 
  -4  11   8        1.83        2.97      1.48 o 
  -3  11   8        5.40        2.72      1.48 o 
  -8 -10   9        6.34        4.20      1.73 o 
  -7 -10   9        8.20       10.88      1.98 o 
  -6 -10   9        2.60        1.48      1.48 o 
  -5 -10   9       53.91       59.60      3.71 o 
  -4 -10   9       20.59       20.28      2.23 o 
  -3 -10   9       34.08       31.66      2.72 o 
  -2 -10   9        9.60        9.89      1.98 o 
  -1 -10   9       16.27       11.87      1.98 o 
   0 -10   9       13.73       19.79      2.47 o 
   1 -10   9        6.25        9.89      2.23 o 
  -9  -9   9       30.38       34.87      2.72 o 
  -8  -9   9        4.29        5.69      1.73 o 
  -7  -9   9       45.11       45.75      3.22 o 
  -6  -9   9       78.26       78.40      3.96 o 
  -5  -9   9       27.79       32.65      2.72 o 
  -4  -9   9        8.30       10.63      1.73 o 
  -3  -9   9       46.15       47.49      3.22 o 
  -2  -9   9        9.03        7.67      1.73 o 
  -1  -9   9        8.93        5.94      1.73 o 
   0  -9   9       16.79       16.32      2.23 o 
   1  -9   9       27.67       33.16      2.10 o 
   2  -9   9       26.22       25.14      1.98 o 
   3  -9   9        0.54        1.11      2.35 o 
  -9  -8   9       26.92       28.19      2.47 o 
  -8  -8   9       40.66       46.25      2.97 o 
  -7  -8   9       92.92       94.23      4.20 o 
  -6  -8   9      112.75      126.13      4.95 o 
  -5  -8   9       12.22        9.89      1.73 o 
  -4  -8   9       97.97       92.50      4.20 o 
  -3  -8   9       27.41       22.26      2.23 o 
  -2  -8   9       30.88       31.41      2.47 o 
  -1  -8   9        8.52        8.41      1.73 o 
   0  -8   9       11.71       11.57      2.23 o 
   1  -8   9        5.02        3.59      1.05 o 
   2  -8   9       24.44       21.32      1.57 o 
   3  -8   9       74.63       81.50      3.22 o 
   4  -8   9        1.83        1.32      1.30 o 
  -9  -7   9       58.36       60.59      3.22 o 
  -8  -7   9       31.01       28.94      2.23 o 
  -7  -7   9       33.48       34.38      2.47 o 
  -6  -7   9      293.46      318.55      9.40 o 
  -5  -7   9      105.38      107.34      4.45 o 
  -4  -7   9        7.58        7.17      1.48 o 
  -3  -7   9       98.15       98.26      3.46 o 
  -2  -7   9       70.64       64.34      2.36 o 
  -1  -7   9        2.90        3.07      0.75 o 
   0  -7   9       14.79       14.04      1.30 o 
   1  -7   9       33.42       39.73      1.92 o 
   2  -7   9       10.28       10.30      1.61 o 
   3  -7   9       40.09       41.84      4.70 o 
   4  -7   9       12.44       12.12      1.73 o 
   5  -7   9        8.22        8.62      1.40 o 
  -8  -6   9      195.50      187.97      6.18 o 
  -7  -6   9      141.36      144.44      5.19 o 
  -6  -6   9        7.86       10.88      1.48 o 
  -5  -6   9      219.93      213.19      6.93 o 
  -4  -6   9       85.64       83.32      2.61 o 
  -3  -6   9       49.71       47.89      2.72 o 
  -2  -6   9       15.57       14.38      1.98 o 
  -1  -6   9       62.74       66.47      1.89 o 
   0  -6   9       73.81       73.90      2.09 o 
   1  -6   9        6.68        5.99      0.95 o 
   2  -6   9        4.14        6.75      0.80 o 
   3  -6   9       12.61       16.93      1.12 o 
   4  -6   9       45.08       41.42      2.23 o 
   5  -6   9       17.86       14.66      1.57 o 
   6  -6   9       12.57       11.81      1.57 o 
  -8  -5   9      104.11       97.69      3.96 o 
  -7  -5   9       69.56       65.79      2.97 o 
  -6  -5   9      223.62      223.83      7.17 o 
  -5  -5   9       45.56       47.49      2.47 o 
  -4  -5   9       18.45       16.13      1.13 o 
  -3  -5   9      329.85      321.61      7.22 o 
  -2  -5   9       58.50       54.03      1.56 o 
  -1  -5   9       77.44       73.65      2.20 o 
   0  -5   9       29.55       28.17      1.29 o 
   1  -5   9      153.52      154.42      3.09 o 
   2  -5   9        4.66        5.86      0.75 o 
   3  -5   9        8.85        8.17      0.86 o 
   4  -5   9       17.54       19.82      1.18 o 
   5  -5   9       17.81       18.52      2.38 o 
   6  -5   9       21.29       24.55      1.83 o 
   7  -5   9       13.98       14.66      1.33 o 
  -7  -4   9       88.20       86.56      3.22 o 
  -6  -4   9      126.07      125.15      4.20 o 
  -5  -4   9      162.33      161.83      3.03 o 
  -4  -4   9      100.04      108.24      1.98 o 
  -3  -4   9      293.33      302.34      4.65 o 
  -2  -4   9       15.21       15.60      0.72 o 
  -1  -4   9      597.26      556.94     19.39 o 
   0  -4   9       22.03       20.99      0.94 o 
   1  -4   9      106.58       99.92      1.97 o 
   2  -4   9       73.16       77.29      3.76 o 
   3  -4   9       10.09        8.29      0.86 o 
   4  -4   9        0.71        1.28      0.69 o 
   5  -4   9       16.60       17.10      1.14 o 
   6  -4   9        5.52        7.37      1.00 o 
   7  -4   9        4.43        6.05      1.08 o 
 -10  -3   9        2.73        1.24      0.74 o 
  -9  -3   9      158.83      155.61      3.98 o 
  -8  -3   9       57.65       58.39      2.01 o 
  -7  -3   9      212.66      208.93      4.75 o 
  -6  -3   9      400.40      405.47      6.89 o 
  -5  -3   9       25.96       24.60      0.90 o 
  -4  -3   9      397.30      388.91      8.78 o 
  -3  -3   9      116.60      110.62      5.19 o 
  -2  -3   9      130.86      126.60      1.95 o 
  -1  -3   9      105.08      108.29      1.94 o 
   0  -3   9       33.15       34.44      1.02 o 
   1  -3   9      156.75      138.98      2.47 o 
   2  -3   9      173.79      172.50      3.33 o 
   3  -3   9       84.55       80.87      2.04 o 
   4  -3   9       87.52       89.35      2.23 o 
   5  -3   9        2.26        2.67      1.00 o 
   6  -3   9       39.40       35.79      2.23 o 
   7  -3   9        5.17        5.81      0.87 o 
   8  -3   9        1.48        1.85      1.22 o 
 -13  -2   9        0.80       -1.24      1.24 o 
 -12  -2   9        9.69        8.90      1.48 o 
 -11  -2   9       10.23       10.94      2.84 o 
 -10  -2   9       24.79       23.55      1.55 o 
  -9  -2   9      332.77      314.59      7.25 o 
  -8  -2   9      276.51      263.94      6.12 o 
  -7  -2   9       80.46       84.24      2.43 o 
  -6  -2   9      561.63      562.13     11.75 o 
  -5  -2   9       25.42       27.22      0.98 o 
  -4  -2   9      154.36      163.48      3.89 o 
  -3  -2   9       48.36       48.83      1.43 o 
  -2  -2   9      470.58      467.90      6.85 o 
  -1  -2   9      130.72      117.94      2.12 o 
   0  -2   9       76.18       69.31      1.66 o 
   1  -2   9        7.29        7.02      0.75 o 
   2  -2   9       16.28       12.87      0.70 o 
   3  -2   9       56.90       52.66      3.46 o 
   4  -2   9       65.30       65.94      3.22 o 
   5  -2   9       11.06       12.60      2.10 o 
   6  -2   9       47.29       48.72      2.10 o 
   7  -2   9       31.15       34.96      1.89 o 
   8  -2   9       13.24       14.45      1.18 o 
 -15  -1   9       10.65        9.15      1.98 o 
 -14  -1   9        6.10        5.44      1.73 o 
 -13  -1   9       42.63       42.04      2.97 o 
 -12  -1   9        0.15       -0.99      0.99 o 
 -11  -1   9      134.02      128.53      7.79 o 
 -10  -1   9      135.30      125.36      3.62 o 
  -9  -1   9       90.07       86.80      5.07 o 
  -8  -1   9      354.56      340.09      9.65 o 
  -7  -1   9      183.51      190.87      4.68 o 
  -6  -1   9      374.18      376.97      8.20 o 
  -5  -1   9      130.45      119.25      3.22 o 
  -4  -1   9      186.78      178.98      3.18 o 
  -3  -1   9       12.29       12.93      0.64 o 
  -2  -1   9       50.76       53.38      1.61 o 
  -1  -1   9       53.35       52.66      1.16 o 
   0  -1   9      130.44      121.14      2.18 o 
   1  -1   9      126.83      122.35      2.43 o 
   2  -1   9      276.64      267.67      4.91 o 
   3  -1   9       87.69       89.16      2.62 o 
   4  -1   9        2.63        4.82      0.87 o 
   5  -1   9       89.73       90.41      7.42 o 
   6  -1   9       79.94       76.35      3.25 o 
   7  -1   9        4.09        5.45      0.94 o 
   8  -1   9        7.25        7.80      1.09 o 
 -15   0   9       46.44       46.99      3.46 o 
 -14   0   9        3.23        3.22      1.48 o 
 -13   0   9        5.28        5.44      1.48 o 
 -12   0   9       13.79       12.37      1.73 o 
 -11   0   9        1.93        1.53      0.95 o 
 -10   0   9        0.98        1.24      1.24 o 
  -9   0   9     1636.26     1626.01     33.18 o 
  -8   0   9      284.35      266.02      6.30 o 
  -7   0   9      112.37      112.54      3.20 o 
  -6   0   9      887.47      850.15     17.63 o 
  -5   0   9       47.68       53.60      1.45 o 
  -4   0   9      349.89      337.54      5.27 o 
  -3   0   9        8.98       14.03      1.46 o 
  -2   0   9      140.99      142.60      2.38 o 
  -1   0   9        7.63        7.73      0.52 o 
   0   0   9      109.19      103.07      1.89 o 
   1   0   9       35.35       36.35      1.09 o 
   2   0   9       34.67       34.03      1.12 o 
   3   0   9       16.60       18.69      1.22 o 
   4   0   9      271.58      267.81      5.95 o 
   5   0   9      123.09      124.66      2.90 o 
   6   0   9       11.84       15.20      1.04 o 
   7   0   9       35.24       39.26      1.66 o 
   8   0   9       37.30       42.12      2.06 o 
 -15   1   9       10.83       11.38      2.23 o 
 -14   1   9        5.89        6.68      1.73 o 
 -13   1   9       42.91       41.80      2.97 o 
 -12   1   9        0.14       -1.24      1.24 o 
 -11   1   9      132.65      129.59      3.86 o 
 -10   1   9      138.49      130.92      4.45 o 
  -9   1   9       87.94       90.15      3.03 o 
  -8   1   9      357.71      340.43      7.78 o 
  -7   1   9      184.74      192.76      4.81 o 
  -6   1   9      374.54      374.69      8.53 o 
  -5   1   9      127.39      118.98      3.20 o 
  -4   1   9      181.50      168.57      4.33 o 
  -3   1   9       13.59       13.65      0.69 o 
  -2   1   9       52.06       54.97      1.45 o 
  -1   1   9       52.70       51.49      1.12 o 
   0   1   9      129.46      117.67      2.11 o 
   1   1   9      126.53      118.27      2.14 o 
   2   1   9      277.45      264.15      4.66 o 
   3   1   9       88.80       89.94      2.03 o 
   4   1   9        2.46        3.51      0.87 o 
   5   1   9       89.57       88.05      2.33 o 
   6   1   9       78.46       75.76      2.29 o 
   7   1   9        3.99        5.13      0.90 o 
   8   1   9        6.94        6.84      1.09 o 
 -15   2   9       21.15       24.98      2.72 o 
 -14   2   9        7.71        2.97      1.73 o 
 -13   2   9        0.93        0.49      1.48 o 
 -12   2   9        9.57        8.66      1.73 o 
 -11   2   9       10.77        9.19      3.22 o 
 -10   2   9       24.76       26.67      1.90 o 
  -9   2   9      336.75      328.57      7.60 o 
  -8   2   9      283.22      274.47      6.47 o 
  -7   2   9       77.41       81.32      2.67 o 
  -6   2   9      571.95      556.70     12.11 o 
  -5   2   9       23.00       25.83      1.48 o 
  -4   2   9      150.80      157.03      4.04 o 
  -3   2   9       48.59       48.64      1.32 o 
  -2   2   9      462.71      455.38      6.80 o 
  -1   2   9      130.42      117.28      2.07 o 
   0   2   9       74.48       66.40      1.74 o 
   1   2   9        7.19        6.61      0.69 o 
   2   2   9       14.89       13.91      1.61 o 
   3   2   9       56.73       51.86      1.92 o 
   4   2   9       65.90       68.25      1.95 o 
   5   2   9       10.71       12.41      0.94 o 
   6   2   9       46.93       47.73      1.71 o 
   7   2   9       31.59       38.10      1.61 o 
   8   2   9       13.15       14.83      1.69 o 
 -14   3   9       17.79       17.56      2.47 o 
 -13   3   9       14.92       17.07      2.23 o 
 -12   3   9       19.10       16.08      1.98 o 
 -11   3   9      119.46      116.49      4.95 o 
 -10   3   9        2.96        5.40      1.30 o 
  -9   3   9      161.52      158.61      5.69 o 
  -8   3   9       60.70       58.21      2.32 o 
  -7   3   9      216.41      202.96      5.56 o 
  -6   3   9      398.63      382.81      8.90 o 
  -5   3   9       26.90       25.82      1.55 o 
  -4   3   9      393.17      396.33      8.73 o 
  -3   3   9      116.30      109.84      2.31 o 
  -2   3   9      129.25      125.49      2.60 o 
  -1   3   9      103.86      106.20      1.67 o 
   0   3   9       30.16       31.59      1.15 o 
   1   3   9      157.95      144.12      2.95 o 
   2   3   9      175.77      167.86      5.44 o 
   3   3   9       85.48       79.65      2.04 o 
   4   3   9       86.26       83.78      2.19 o 
   5   3   9        2.52        3.47      0.80 o 
   6   3   9       39.98       37.44      1.52 o 
   7   3   9        4.99        4.98      0.90 o 
   8   3   9        1.51        3.85      0.94 o 
 -14   4   9       18.79       23.50      2.72 o 
 -13   4   9       50.46       53.42      3.71 o 
 -12   4   9       11.92       12.37      1.98 o 
 -11   4   9       77.39       76.92      3.96 o 
 -10   4   9      255.39      265.13      8.90 o 
  -9   4   9       43.79       40.39      2.18 o 
  -8   4   9       67.46       63.12      2.50 o 
  -7   4   9       92.16       85.42      2.96 o 
  -6   4   9      125.99      119.46      3.56 o 
  -5   4   9      164.48      161.33      4.33 o 
  -4   4   9      102.74      108.39      3.20 o 
  -3   4   9      289.91      296.44      7.00 o 
  -2   4   9       16.89       18.56      0.79 o 
  -1   4   9      595.95      568.78      8.23 o 
   0   4   9       22.32       20.17      1.09 o 
   1   4   9      106.67      100.27      2.35 o 
   2   4   9       71.56       75.56      1.75 o 
   3   4   9       10.70        9.12      0.86 o 
   4   4   9        0.60        1.31      0.66 o 
   5   4   9       17.12       16.99      1.09 o 
   6   4   9        5.22        6.32      0.90 o 
   7   4   9        4.53        5.13      1.00 o 
 -13   5   9        2.38        5.94      1.98 o 
 -12   5   9      125.74      128.61      5.69 o 
 -11   5   9       47.19       53.17      3.46 o 
 -10   5   9       18.84       21.02      2.23 o 
  -9   5   9       78.76       74.20      3.71 o 
  -8   5   9      108.77      102.52      3.38 o 
  -7   5   9       69.15       63.87      2.50 o 
  -6   5   9      230.30      230.88      5.88 o 
  -5   5   9       46.07       46.39      2.08 o 
  -4   5   9       19.19       17.48      1.37 o 
  -3   5   9      329.72      324.65      7.53 o 
  -2   5   9       58.38       54.61      3.83 o 
  -1   5   9       75.97       72.08      2.43 o 
   0   5   9       29.73       28.79      1.22 o 
   1   5   9      152.91      152.79      4.07 o 
   2   5   9        4.53        5.19      0.64 o 
   3   5   9        8.98       10.00      0.86 o 
   4   5   9       17.20       18.79      1.09 o 
   5   5   9       18.99       21.76      1.28 o 
   6   5   9       21.55       25.75      1.38 o 
   7   5   9       14.07       15.31      1.39 o 
 -13   6   9        0.19        0.25      1.73 o 
 -12   6   9        3.73        3.71      1.73 o 
 -11   6   9       25.86       27.21      2.47 o 
 -10   6   9       86.94       80.13      3.96 o 
  -9   6   9       16.37       14.10      1.98 o 
  -8   6   9      197.37      183.27      6.68 o 
  -7   6   9      142.28      136.90      4.15 o 
  -6   6   9        7.38        6.42      1.30 o 
  -5   6   9      222.58      211.61      5.52 o 
  -4   6   9       86.68       88.33      2.85 o 
  -3   6   9       47.75       43.98      1.90 o 
  -2   6   9       15.82       17.48      1.37 o 
  -1   6   9       63.44       66.89      2.43 o 
   0   6   9       73.96       75.53      3.59 o 
   1   6   9        6.72        6.18      1.01 o 
   2   6   9        4.10        5.49      0.87 o 
   3   6   9       13.23       16.23      2.35 o 
   4   6   9       44.83       45.39      1.66 o 
   5   6   9       17.81       18.34      1.23 o 
   6   6   9       12.52       15.09      1.18 o 
 -12   7   9       64.20       71.72      4.20 o 
 -11   7   9        0.06        0.74      1.73 o 
 -10   7   9       48.48       45.26      3.22 o 
  -9   7   9       58.62       55.65      3.46 o 
  -8   7   9       29.79       26.96      2.47 o 
  -7   7   9       34.32       36.36      2.72 o 
  -6   7   9      289.62      278.24      9.40 o 
  -5   7   9      110.02      107.36      3.45 o 
  -4   7   9        7.51        4.99      1.48 o 
  -3   7   9       97.67       99.84      5.19 o 
  -2   7   9       70.76       68.35      2.43 o 
  -1   7   9        3.03        2.63      0.99 o 
   0   7   9       14.19       14.31      1.22 o 
   1   7   9       32.53       30.92      2.23 o 
   2   7   9       10.63        8.16      1.48 o 
   3   7   9       40.94       41.06      2.72 o 
   4   7   9       12.47       10.63      1.73 o 
   5   7   9        8.01        7.77      1.85 o 
 -11   8   9       39.03       39.32      3.46 o 
 -10   8   9       53.86       61.58      3.96 o 
  -9   8   9       27.77       27.70      2.47 o 
  -8   8   9       39.36       45.01      3.22 o 
  -7   8   9       93.86       99.92      4.45 o 
  -6   8   9      112.57      112.78      4.95 o 
  -5   8   9       12.97        9.15      1.73 o 
  -4   8   9       97.28       85.33      3.96 o 
  -3   8   9       28.02       23.74      2.23 o 
  -2   8   9       29.74       28.44      2.23 o 
  -1   8   9        9.69        9.15      1.48 o 
   0   8   9       11.79       13.85      1.73 o 
   1   8   9        5.05        4.20      1.24 o 
   2   8   9       23.87       23.00      1.98 o 
   3   8   9       74.11       80.13      3.71 o 
   4   8   9        1.82        2.97      1.48 o 
 -10   9   9       23.03       28.69      2.97 o 
  -9   9   9       31.08       37.84      3.22 o 
  -8   9   9        4.01        2.23      1.73 o 
  -7   9   9       43.50       43.78      2.97 o 
  -6   9   9       77.86       78.90      3.96 o 
  -5   9   9       28.12       32.15      2.72 o 
  -4   9   9        9.16        4.20      1.48 o 
  -3   9   9       45.65       48.48      2.97 o 
  -2   9   9        9.28        7.91      1.48 o 
  -1   9   9        9.09        5.19      1.48 o 
   0   9   9       17.31       14.59      1.73 o 
   1   9   9       28.77       28.44      2.23 o 
   2   9   9       26.49       25.47      2.23 o 
   3   9   9        0.51        0.99      1.24 o 
  -8  10   9        7.01        2.47      1.98 o 
  -7  10   9        8.33        8.41      1.98 o 
  -6  10   9        2.44        3.46      1.73 o 
  -5  10   9       52.54       54.91      3.46 o 
  -4  10   9       20.53       22.75      2.23 o 
  -3  10   9       34.21       33.14      2.47 o 
  -2  10   9       10.34       11.13      1.73 o 
  -1  10   9       15.86       17.56      1.98 o 
   0  10   9       14.14       19.04      1.98 o 
   1  10   9        6.27        5.44      1.48 o 
  -6 -10  10       14.74       13.60      2.23 o 
  -5 -10  10       28.75       31.41      2.97 o 
  -4 -10  10        8.08       10.14      1.98 o 
  -3 -10  10       26.87       29.68      2.72 o 
  -2 -10  10        1.05       -0.49      1.48 o 
  -8  -9  10       16.79       20.28      2.23 o 
  -7  -9  10       17.73       19.04      2.23 o 
  -6  -9  10       14.17       18.05      2.23 o 
  -5  -9  10       63.69       71.97      3.71 o 
  -4  -9  10       48.88       55.15      3.46 o 
  -3  -9  10        2.62        3.22      1.48 o 
  -2  -9  10        3.71        0.99      1.48 o 
  -1  -9  10        6.24        4.95      1.73 o 
   0  -9  10        1.82        3.46      1.73 o 
   1  -9  10       17.39       21.76      2.47 o 
  -7  -8  10       12.08       12.86      1.73 o 
  -6  -8  10       42.42       43.28      2.97 o 
  -5  -8  10       13.97       13.85      1.73 o 
  -4  -8  10       31.90       29.93      2.47 o 
  -3  -8  10       95.93       96.70      4.45 o 
  -2  -8  10       39.36       40.07      2.97 o 
  -1  -8  10       17.62       17.31      2.23 o 
   0  -8  10       16.24       17.56      1.98 o 
   1  -8  10        3.24        1.48      1.73 o 
   2  -8  10        5.05        8.22      2.60 o 
   3  -8  10       15.36       17.34      2.60 o 
  -7  -7  10       16.48       21.02      1.98 o 
  -6  -7  10       59.78       58.62      3.22 o 
  -5  -7  10        7.92        8.90      1.48 o 
  -4  -7  10      110.79      115.99      4.70 o 
  -3  -7  10       14.86       13.36      1.73 o 
  -2  -7  10       15.00       13.36      1.98 o 
  -1  -7  10       28.74       23.00      2.23 o 
   0  -7  10       66.19       60.84      3.46 o 
   1  -7  10       13.41       12.83      1.40 o 
   2  -7  10       30.65       32.17      2.10 o 
   3  -7  10        3.62        5.31      1.30 o 
   4  -7  10        0.14       -0.32      1.13 o 
  -7  -6  10        0.22       -0.25      0.99 o 
  -6  -6  10       36.16       33.39      2.23 o 
  -5  -6  10       12.12       11.38      1.48 o 
  -4  -6  10       17.58       19.73      1.30 o 
  -3  -6  10      104.41      103.16      3.13 o 
  -2  -6  10      277.50      268.59      8.66 o 
  -1  -6  10       11.19       10.63      1.73 o 
   0  -6  10       16.64       16.29      1.30 o 
   1  -6  10        6.93        6.26      2.23 o 
   2  -6  10       33.16       33.04      1.92 o 
   3  -6  10        5.60        4.83      1.48 o 
   4  -6  10       31.38       34.28      2.23 o 
   5  -6  10        1.19       -1.13      1.13 o 
  -6  -5  10       14.66       15.09      1.48 o 
  -5  -5  10       74.11       79.14      3.22 o 
  -4  -5  10       41.26       39.38      1.72 o 
  -3  -5  10       70.68       68.65      3.22 o 
  -2  -5  10       80.10       81.74      2.61 o 
  -1  -5  10       55.29       52.14      1.90 o 
   0  -5  10      173.02      176.73      3.42 o 
   1  -5  10       10.81       10.96      0.95 o 
   2  -5  10       10.33       10.58      0.94 o 
   3  -5  10       12.08       12.10      1.02 o 
   4  -5  10        0.62        0.51      0.80 o 
   5  -5  10        1.03        0.08      0.86 o 
   6  -5  10       30.39       30.65      5.44 o 
  -5  -4  10      135.67      135.29      4.45 o 
  -4  -4  10      147.68      142.16      2.47 o 
  -3  -4  10       33.74       35.45      1.30 o 
  -2  -4  10      129.77      129.27      3.48 o 
  -1  -4  10        6.16        7.37      0.75 o 
   0  -4  10       31.99       26.67      1.45 o 
   1  -4  10        2.21        0.28      0.61 o 
   2  -4  10       11.94       12.79      0.97 o 
   3  -4  10       10.50       10.86      0.94 o 
   4  -4  10       10.38       10.86      1.11 o 
   5  -4  10       20.94       22.46      1.56 o 
   6  -4  10        7.31        8.12      1.29 o 
  -9  -3  10        4.14        4.45      1.24 o 
  -8  -3  10      190.85      185.74      5.69 o 
  -7  -3  10        9.49       11.62      0.95 o 
  -6  -3  10       64.06       59.42      1.90 o 
  -5  -3  10       62.01       58.12      2.47 o 
  -4  -3  10      235.38      221.81     14.17 o 
  -3  -3  10      275.56      278.02      4.38 o 
  -2  -3  10      213.20      202.75      3.37 o 
  -1  -3  10       24.41       27.40      0.95 o 
   0  -3  10       59.43       59.73      1.61 o 
   1  -3  10       57.22       60.87      1.92 o 
   2  -3  10       61.48       61.97      1.71 o 
   3  -3  10        3.97        5.18      0.71 o 
   4  -3  10       23.94       24.13      1.40 o 
   5  -3  10       24.82       24.13      1.57 o 
   6  -3  10        3.98        3.96      1.22 o 
 -12  -2  10        0.93        0.49      1.24 o 
 -11  -2  10       48.55       41.80      2.47 o 
 -10  -2  10       57.83       58.66      2.23 o 
  -9  -2  10       57.01       71.28      2.32 o 
  -8  -2  10      288.23      288.58      6.47 o 
  -7  -2  10      262.60      260.77      6.05 o 
  -6  -2  10      189.01      177.93      4.15 o 
  -5  -2  10      723.20      680.76     14.01 o 
  -4  -2  10      254.43      249.53      3.92 o 
  -3  -2  10      283.03      275.44      4.72 o 
  -2  -2  10      162.49      159.19      2.74 o 
  -1  -2  10      200.27      190.44      3.51 o 
   0  -2  10      130.45      120.52      2.52 o 
   1  -2  10       16.83       16.35      1.36 o 
   2  -2  10        6.36        5.57      0.87 o 
   3  -2  10       58.71       57.77      2.10 o 
   4  -2  10        6.25        7.22      1.11 o 
   5  -2  10       22.07       24.44      1.57 o 
   6  -2  10       11.87       11.43      1.50 o 
   7  -2  10        0.01        0.04      0.90 o 
 -14  -1  10        0.08       -1.24      1.24 o 
 -13  -1  10        0.85       -0.74      1.24 o 
 -12  -1  10       31.62       34.69      2.01 o 
 -11  -1  10        9.78       10.22      2.47 o 
 -10  -1  10       55.55       54.24      2.25 o 
  -9  -1  10      152.84      146.79      3.98 o 
  -8  -1  10       87.83       80.10      2.55 o 
  -7  -1  10      305.88      302.90      6.83 o 
  -6  -1  10      231.45      234.41      5.52 o 
  -5  -1  10      900.32      840.42     17.45 o 
  -4  -1  10      125.47      123.25      3.38 o 
  -3  -1  10       79.85       78.29      1.62 o 
  -2  -1  10       30.76       31.11      0.94 o 
  -1  -1  10       41.76       40.21      1.12 o 
   0  -1  10       55.56       53.18      1.43 o 
   1  -1  10       60.92       61.59      2.10 o 
   2  -1  10       22.19       19.95      1.22 o 
   3  -1  10      135.34      134.21      3.50 o 
   4  -1  10       33.72       34.35      1.85 o 
   5  -1  10       16.04       15.98      1.40 o 
   6  -1  10       23.13       25.64      1.43 o 
   7  -1  10       23.27       23.05      1.43 o 
 -15   0  10        0.61       -1.48      1.48 o 
 -14   0  10       49.48       52.43      3.46 o 
 -13   0  10        3.67        7.67      1.73 o 
 -12   0  10        4.09        1.48      1.24 o 
 -11   0  10       62.42       62.49      2.50 o 
 -10   0  10       35.71       41.30      2.08 o 
  -9   0  10       16.98       15.35      1.48 o 
  -8   0  10      121.32      116.74      3.38 o 
  -7   0  10      194.54      182.91      4.57 o 
  -6   0  10        6.62        5.17      0.95 o 
  -5   0  10       30.38       30.44      1.05 o 
  -4   0  10       29.63       28.55      1.48 o 
  -3   0  10      329.92      318.83      4.89 o 
  -2   0  10      143.95      138.05      2.44 o 
  -1   0  10      375.03      355.13      5.42 o 
   0   0  10       64.11       70.15      1.52 o 
   1   0  10       27.93       23.55      1.15 o 
   2   0  10       19.73       20.36      1.30 o 
   3   0  10       21.52       20.31      1.22 o 
   4   0  10       71.55       74.85      2.45 o 
   5   0  10        0.30        0.65      1.26 o 
   6   0  10        7.69        9.15      1.05 o 
   7   0  10        5.61        5.77      1.00 o 
 -14   1  10        0.05       -0.99      1.48 o 
 -13   1  10        0.75       -0.25      1.48 o 
 -12   1  10       32.94       36.36      2.72 o 
 -11   1  10        9.88       10.84      1.30 o 
 -10   1  10       55.70       53.66      4.58 o 
  -9   1  10      151.45      148.23      4.15 o 
  -8   1  10       83.79       75.01      2.67 o 
  -7   1  10      308.82      300.05      7.00 o 
  -6   1  10      231.11      231.47      5.63 o 
  -5   1  10      892.90      840.89     28.81 o 
  -4   1  10      128.27      127.86      3.38 o 
  -3   1  10       73.77       71.96      2.43 o 
  -2   1  10       31.08       29.68      0.93 o 
  -1   1  10       42.20       42.35      1.06 o 
   0   1  10       54.23       52.00      1.29 o 
   1   1  10       61.20       61.29      1.52 o 
   2   1  10       22.77       22.85      1.48 o 
   3   1  10      134.15      134.67      3.50 o 
   4   1  10       32.61       34.24      1.65 o 
   5   1  10       15.00       15.94      1.09 o 
   6   1  10       23.55       25.96      2.22 o 
   7   1  10       23.63       24.65      1.41 o 
 -14   2  10       31.60       28.94      2.72 o 
 -13   2  10       19.63       20.78      2.47 o 
 -12   2  10        1.09        0.25      1.48 o 
 -11   2  10       49.68       44.52      2.97 o 
 -10   2  10       56.14       59.41      2.72 o 
  -9   2  10       55.70       62.43      2.50 o 
  -8   2  10      284.78      277.08      6.83 o 
  -7   2  10      271.06      270.92      6.41 o 
  -6   2  10      184.26      157.47      4.33 o 
  -5   2  10      719.37      661.43     15.95 o 
  -4   2  10      254.57      240.62      5.88 o 
  -3   2  10      275.55      269.25      6.41 o 
  -2   2  10      158.89      153.52      2.62 o 
  -1   2  10      195.61      186.05      3.11 o 
   0   2  10      129.84      121.44      2.19 o 
   1   2  10       16.54       17.51      0.93 o 
   2   2  10        6.68        6.87      0.57 o 
   3   2  10       55.33       55.54      3.83 o 
   4   2  10        5.70        5.53      0.84 o 
   5   2  10       22.25       24.64      1.36 o 
   6   2  10       12.50       12.90      1.09 o 
   7   2  10        0.02       -0.25      0.86 o 
 -14   3  10        1.13        0.74      1.48 o 
 -13   3  10       41.67       40.56      2.97 o 
 -12   3  10       80.48       76.18      3.96 o 
 -11   3  10       19.41       19.79      2.23 o 
 -10   3  10       39.60       34.63      2.47 o 
  -9   3  10        3.76        1.96      1.01 o 
  -8   3  10      189.55      178.42      5.56 o 
  -7   3  10       10.80       13.81      1.48 o 
  -6   3  10       65.92       69.29      2.50 o 
  -5   3  10       65.76       61.90      4.45 o 
  -4   3  10      227.40      225.11      5.69 o 
  -3   3  10      271.71      281.57      6.58 o 
  -2   3  10      210.73      201.32      5.10 o 
  -1   3  10       23.75       25.81      0.84 o 
   0   3  10       58.46       56.78      1.62 o 
   1   3  10       53.39       49.85      1.59 o 
   2   3  10       61.37       57.74      2.72 o 
   3   3  10        4.12        4.12      0.78 o 
   4   3  10       24.35       22.95      1.23 o 
   5   3  10       24.59       25.72      1.33 o 
   6   3  10        4.39        5.44      0.94 o 
 -14   4  10       23.17       25.23      2.97 o 
 -13   4  10        0.62        0.25      1.73 o 
 -12   4  10        6.55        2.23      1.73 o 
 -11   4  10       85.32       79.39      3.96 o 
 -10   4  10       20.39       16.57      2.23 o 
  -9   4  10      131.28      133.55      5.19 o 
  -8   4  10      106.05      100.27      3.38 o 
  -7   4  10      150.31      143.20      4.58 o 
  -6   4  10      185.82      194.58      5.10 o 
  -5   4  10      140.29      133.30      3.80 o 
  -4   4  10      145.51      140.57      3.98 o 
  -3   4  10       32.37       33.45      1.65 o 
  -2   4  10      129.53      126.30      3.62 o 
  -1   4  10        5.34        5.62      0.92 o 
   0   4  10       31.63       28.71      1.27 o 
   1   4  10        2.32        1.50      0.61 o 
   2   4  10       12.19       13.73      1.14 o 
   3   4  10       10.76       10.72      1.13 o 
   4   4  10        9.62       10.05      1.30 o 
   5   4  10       20.56       23.11      1.72 o 
   6   4  10        7.57        7.12      1.00 o 
 -13   5  10       26.82       28.69      2.72 o 
 -12   5  10        0.01       -0.25      1.73 o 
 -11   5  10       47.71       45.75      3.22 o 
 -10   5  10       53.12       48.72      3.22 o 
  -9   5  10       29.54       26.46      2.47 o 
  -8   5  10      101.13       94.97      4.20 o 
  -7   5  10       23.41       24.39      1.72 o 
  -6   5  10       13.35       12.81      1.30 o 
  -5   5  10       75.73       73.22      3.22 o 
  -4   5  10       43.10       41.42      1.96 o 
  -3   5  10       72.03       69.81      2.50 o 
  -2   5  10       80.38       81.34      3.46 o 
  -1   5  10       55.18       52.26      1.64 o 
   0   5  10      172.31      172.31      3.06 o 
   1   5  10       10.82       10.86      0.86 o 
   2   5  10        9.18        9.69      1.47 o 
   3   5  10       12.14       12.25      1.31 o 
   4   5  10        0.65        0.91      0.71 o 
   5   5  10        1.08        2.06      0.86 o 
   6   5  10       30.22       29.86      1.57 o 
 -12   6  10        7.04        5.94      1.98 o 
 -11   6  10       11.31       14.84      2.23 o 
 -10   6  10       44.58       37.59      2.97 o 
  -9   6  10      106.93      106.35      4.70 o 
  -8   6  10       35.74       36.11      2.72 o 
  -7   6  10        0.26       -1.24      1.24 o 
  -6   6  10       38.37       38.09      2.72 o 
  -5   6  10       13.16       10.18      1.24 o 
  -4   6  10       17.36       18.55      1.37 o 
  -3   6  10      103.53      104.78      3.27 o 
  -2   6  10      277.74      273.12      6.65 o 
  -1   6  10       11.21        9.65      1.48 o 
   0   6  10       15.70       16.08      1.73 o 
   1   6  10        7.03        4.95      1.24 o 
   2   6  10       32.79       32.28      1.75 o 
   3   6  10        5.71        4.79      0.95 o 
   4   6  10       30.82       35.21      1.52 o 
   5   6  10        1.08        0.74      0.86 o 
 -11   7  10       47.98       49.46      3.46 o 
 -10   7  10       12.54       16.08      2.23 o 
  -9   7  10       26.39       24.48      2.47 o 
  -8   7  10       51.73       53.17      3.46 o 
  -7   7  10       15.80       18.05      1.98 o 
  -6   7  10       57.90       56.14      3.22 o 
  -5   7  10        7.62        8.41      1.73 o 
  -4   7  10      113.73      112.78      4.70 o 
  -3   7  10       14.48        9.65      1.73 o 
  -2   7  10       14.28       14.10      1.73 o 
  -1   7  10       28.71       27.21      2.23 o 
   0   7  10       66.56       62.82      3.22 o 
   1   7  10       13.36       11.13      1.48 o 
   2   7  10       30.62       33.14      2.47 o 
   3   7  10        3.54        3.46      1.48 o 
   4   7  10        0.13       -0.25      1.05 o 
 -10   8  10       36.00       41.30      3.46 o 
  -9   8  10       31.72       32.40      2.97 o 
  -8   8  10       43.92       44.27      2.97 o 
  -7   8  10       12.22       11.62      1.98 o 
  -6   8  10       43.93       45.01      2.97 o 
  -5   8  10       13.65       11.62      1.73 o 
  -4   8  10       31.45       29.18      2.47 o 
  -3   8  10       95.43       96.70      4.20 o 
  -2   8  10       40.85       41.55      2.72 o 
  -1   8  10       16.76       17.31      1.73 o 
   0   8  10       16.26       15.83      1.98 o 
   1   8  10        3.27        2.97      1.24 o 
   2   8  10        4.68        4.20      1.48 o 
   3   8  10       15.52       14.59      1.98 o 
  -9   9  10       10.10        9.15      2.23 o 
  -8   9  10       16.11       13.11      2.23 o 
  -7   9  10       17.73       19.79      2.23 o 
  -6   9  10       13.51       14.84      2.23 o 
  -5   9  10       61.57       62.33      3.46 o 
  -4   9  10       50.67       59.85      3.46 o 
  -3   9  10        2.97        2.72      1.48 o 
  -2   9  10        3.92        2.47      1.48 o 
  -1   9  10        5.94        4.95      1.48 o 
   0   9  10        1.89        2.23      1.24 o 
   1   9  10       17.00       17.56      1.98 o 
  -6  10  10       14.71       14.59      2.23 o 
  -5  10  10       28.85       32.40      2.72 o 
  -4  10  10        7.70        7.42      1.98 o 
  -3  10  10       25.93       28.94      2.47 o 
  -2  10  10        1.19       -1.24      1.24 o 
  -6  -9  11        5.36        5.69      1.73 o 
  -5  -9  11       32.07       33.64      2.72 o 
  -4  -9  11       30.78       31.41      2.72 o 
  -3  -9  11       17.10       23.25      2.47 o 
  -2  -9  11        1.36        1.24      1.48 o 
  -1  -9  11        3.38        1.24      1.73 o 
  -6  -8  11        7.42        5.44      1.48 o 
  -5  -8  11       15.86       19.54      2.23 o 
  -4  -8  11       38.30       40.07      2.72 o 
  -3  -8  11        1.61        0.00      1.48 o 
  -2  -8  11       19.27       21.52      2.47 o 
  -1  -8  11       25.33       22.01      2.47 o 
   0  -8  11        6.24        2.97      1.73 o 
   1  -8  11        4.27        2.72      1.73 o 
  -5  -7  11      103.64      108.82      4.45 o 
  -4  -7  11       29.29       27.70      2.47 o 
  -3  -7  11        8.20        9.65      1.73 o 
  -2  -7  11       72.09       74.20      3.71 o 
  -1  -7  11       11.87       14.84      1.98 o 
   0  -7  11       10.97       10.63      1.98 o 
   1  -7  11       61.83       65.05      3.71 o 
   2  -7  11        2.12       -0.49      1.73 o 
  -5  -6  11       31.24       25.97      2.23 o 
  -4  -6  11       18.67       20.78      1.98 o 
  -3  -6  11       92.55       97.69      4.20 o 
  -2  -6  11        4.69        5.19      1.48 o 
  -1  -6  11       92.28       94.97      4.20 o 
   0  -6  11       13.74       12.12      1.98 o 
   1  -6  11        7.39       10.88      1.98 o 
   2  -6  11       12.10       11.13      1.98 o 
   3  -6  11        2.42        2.47      1.13 o 
   4  -6  11        7.00        5.31      1.30 o 
  -4  -5  11       47.13       52.93      2.72 o 
  -3  -5  11       78.30       74.44      3.46 o 
  -2  -5  11        8.78        5.94      1.48 o 
  -1  -5  11       78.98       79.64      3.71 o 
   0  -5  11       25.41       25.23      2.47 o 
   1  -5  11       95.19       93.67      2.88 o 
   2  -5  11        3.19        3.20      0.78 o 
   3  -5  11       17.19       18.64      1.61 o 
   4  -5  11        3.41        1.43      0.94 o 
  -4  -4  11       25.27       24.24      1.98 o 
  -3  -4  11        0.67        0.49      0.44 o 
  -2  -4  11       80.82       88.92      2.53 o 
  -1  -4  11      136.36      132.11      3.41 o 
   0  -4  11       22.96       25.73      1.48 o 
   1  -4  11       26.53       28.36      1.36 o 
   2  -4  11       10.44        9.45      0.94 o 
   3  -4  11       23.43       24.19      1.29 o 
   4  -4  11       15.92       13.85      1.22 o 
   5  -4  11       15.08       13.81      1.48 o 
  -5  -3  11       79.80       74.82      4.20 o 
  -4  -3  11       73.84       73.30      1.89 o 
  -3  -3  11       98.22       95.02      2.17 o 
  -2  -3  11        7.89       10.35      0.95 o 
  -1  -3  11       27.12       28.80      1.48 o 
   0  -3  11       84.27       87.78      4.82 o 
   1  -3  11       15.25       11.42      3.09 o 
   2  -3  11       24.68       26.52      1.57 o 
   3  -3  11        1.40       -0.37      0.87 o 
   4  -3  11       19.50       18.47      1.40 o 
   5  -3  11        4.96        5.45      1.22 o 
 -11  -2  11       17.40       18.80      1.73 o 
 -10  -2  11       48.07       47.73      2.47 o 
  -9  -2  11       45.20       50.07      1.96 o 
  -8  -2  11      146.00      145.48      3.80 o 
  -7  -2  11       79.47       75.77      2.60 o 
  -6  -2  11       81.56       77.05      2.84 o 
  -5  -2  11       18.77       19.19      1.19 o 
  -4  -2  11       85.41       83.20      2.03 o 
  -3  -2  11       11.69       10.89      0.75 o 
  -2  -2  11      223.18      222.53      4.14 o 
  -1  -2  11      216.06      209.60      4.95 o 
   0  -2  11        8.46        7.97      0.95 o 
   1  -2  11       45.01       44.91      1.75 o 
   2  -2  11        6.83        7.24      0.95 o 
   3  -2  11       19.02       20.46      1.40 o 
   4  -2  11        9.52       10.68      1.73 o 
   5  -2  11       39.09       41.67      2.10 o 
   6  -2  11        0.66       -0.82      0.90 o 
 -14  -1  11       13.83       12.61      1.98 o 
 -13  -1  11       11.65       10.63      1.73 o 
 -12  -1  11        4.91        4.49      1.19 o 
 -11  -1  11       14.32       13.50      1.30 o 
 -10  -1  11       79.67       75.09      3.09 o 
  -9  -1  11        0.46        0.15      0.82 o 
  -8  -1  11      111.77      105.31      5.32 o 
  -7  -1  11       35.84       37.30      1.72 o 
  -6  -1  11       48.50       42.20      1.72 o 
  -5  -1  11       12.18       14.29      1.13 o 
  -4  -1  11      232.13      235.27      4.57 o 
  -3  -1  11       32.32       31.32      1.42 o 
  -2  -1  11       37.39       34.48      1.38 o 
  -1  -1  11       32.39       29.92      1.22 o 
   0  -1  11      120.68      118.52      4.58 o 
   1  -1  11       21.59       20.82      1.40 o 
   2  -1  11       22.86       23.85      3.34 o 
   3  -1  11        5.27        6.14      0.95 o 
   4  -1  11        5.72        8.74      2.10 o 
   5  -1  11       16.85       19.86      1.48 o 
   6  -1  11        0.21       -0.26      0.80 o 
 -14   0  11        1.27       -0.49      1.48 o 
 -13   0  11        1.02       -0.49      1.48 o 
 -12   0  11       58.76       65.29      3.46 o 
 -11   0  11       28.50       26.48      2.47 o 
 -10   0  11       77.54       73.66      2.67 o 
  -9   0  11       70.87       75.92      2.67 o 
  -8   0  11       43.97       45.71      2.35 o 
  -7   0  11       12.10       11.31      1.13 o 
  -6   0  11       52.02       57.76      2.08 o 
  -5   0  11      111.90      105.76      4.70 o 
  -4   0  11       72.00       59.93      2.14 o 
  -3   0  11      177.46      176.38      3.64 o 
  -2   0  11      109.00      112.36      2.10 o 
  -1   0  11      146.12      155.76      3.18 o 
   0   0  11      110.77      101.88      2.35 o 
   1   0  11       15.50       15.24      1.13 o 
   2   0  11        1.40        2.80      0.77 o 
   3   0  11       26.74       29.68      2.72 o 
   4   0  11        0.05       -0.12      0.87 o 
   5   0  11        0.01       -0.71      0.71 o 
   6   0  11        0.70       -0.70      0.75 o 
 -14   1  11       13.77       15.58      2.23 o 
 -13   1  11       12.25       11.13      1.98 o 
 -12   1  11        4.61        6.68      1.73 o 
 -11   1  11       14.80       15.33      1.98 o 
 -10   1  11       78.47       77.70      3.22 o 
  -9   1  11        0.35       -0.52      1.11 o 
  -8   1  11      108.56      105.78      3.20 o 
  -7   1  11       34.65       35.02      1.72 o 
  -6   1  11       47.60       42.44      3.09 o 
  -5   1  11       12.48       14.19      1.13 o 
  -4   1  11      233.45      237.01      5.70 o 
  -3   1  11       31.50       29.15      1.12 o 
  -2   1  11       36.46       33.15      1.22 o 
  -1   1  11       32.31       29.54      1.15 o 
   0   1  11      125.70      125.63      4.03 o 
   1   1  11       20.92       20.53      1.30 o 
   2   1  11       24.50       26.91      1.48 o 
   3   1  11        5.52        9.81      1.98 o 
   4   1  11        5.85        7.82      2.10 o 
   5   1  11       17.27       18.66      1.78 o 
   6   1  11        0.22        1.40      0.86 o 
 -14   2  11        0.08       -1.48      1.48 o 
 -13   2  11       21.43       20.28      2.47 o 
 -12   2  11       36.37       37.35      2.72 o 
 -11   2  11       17.77       18.80      2.23 o 
 -10   2  11       46.92       43.03      2.97 o 
  -9   2  11       43.42       48.30      2.25 o 
  -8   2  11      145.24      140.14      4.04 o 
  -7   2  11       76.83       71.70      3.34 o 
  -6   2  11       76.80       67.64      2.50 o 
  -5   2  11       18.31       19.09      1.37 o 
  -4   2  11       86.03       85.87      2.78 o 
  -3   2  11       11.91       11.00      1.61 o 
  -2   2  11      226.24      217.99      4.34 o 
  -1   2  11      220.66      210.77      4.08 o 
   0   2  11        9.60        9.44      0.83 o 
   1   2  11       46.06       44.21      1.75 o 
   2   2  11        7.00        6.78      0.95 o 
   3   2  11       18.33       19.42      1.40 o 
   4   2  11       10.18        9.92      1.00 o 
   5   2  11       38.34       37.78      1.61 o 
   6   2  11        0.66       -0.56      1.12 o 
 -14   3  11       11.14       10.14      2.23 o 
 -13   3  11       16.56       20.53      2.47 o 
 -12   3  11        3.70        0.99      1.73 o 
 -11   3  11       63.30       75.19      3.96 o 
 -10   3  11       24.33       21.52      2.23 o 
  -9   3  11       25.29       23.99      2.23 o 
  -8   3  11       14.20       13.46      1.37 o 
  -7   3  11      255.54      239.72     13.23 o 
  -6   3  11       39.18       34.31      1.90 o 
  -5   3  11       75.24       80.83      2.67 o 
  -4   3  11       72.73       71.41      2.60 o 
  -3   3  11      102.17       95.84      3.03 o 
  -2   3  11        7.35        8.68      1.01 o 
  -1   3  11       27.47       28.55      1.61 o 
   0   3  11       83.86       82.55      3.96 o 
   1   3  11       14.99       12.59      1.11 o 
   2   3  11       25.44       26.66      1.57 o 
   3   3  11        1.17       -0.08      0.71 o 
   4   3  11       18.80       19.94      1.23 o 
   5   3  11        5.07        5.29      0.94 o 
 -13   4  11       55.70       62.33      3.96 o 
 -12   4  11       15.92       16.08      2.23 o 
 -11   4  11       24.00       24.24      2.47 o 
 -10   4  11       50.98       47.73      2.97 o 
  -9   4  11        0.47        1.24      1.24 o 
  -8   4  11       36.57       34.87      2.72 o 
  -7   4  11       27.61       31.90      2.47 o 
  -6   4  11       16.06       15.24      1.37 o 
  -5   4  11       29.16       27.47      1.72 o 
  -4   4  11       25.96       23.70      2.23 o 
  -3   4  11        0.38        1.04      0.82 o 
  -2   4  11       80.37       86.07      2.85 o 
  -1   4  11      133.77      125.39      4.95 o 
   0   4  11       22.01       24.98      2.23 o 
   1   4  11       26.31       24.79      2.10 o 
   2   4  11       10.83       11.74      0.94 o 
   3   4  11       24.43       22.35      1.48 o 
   4   4  11       15.71       15.72      1.18 o 
   5   4  11       14.55       14.10      1.14 o 
 -13   5  11        2.96        1.24      1.98 o 
 -12   5  11      142.67      157.05      6.43 o 
 -11   5  11       26.75       29.68      2.72 o 
 -10   5  11        7.69        6.93      1.98 o 
  -9   5  11       18.79       14.34      1.98 o 
  -8   5  11        9.68        7.17      1.73 o 
  -7   5  11       31.22       29.18      2.47 o 
  -6   5  11       35.97       34.87      2.47 o 
  -5   5  11      145.14      135.29      5.19 o 
  -4   5  11       46.90       47.98      2.72 o 
  -3   5  11       80.37       80.87      3.71 o 
  -2   5  11        8.85        8.41      1.48 o 
  -1   5  11       80.36       82.11      3.71 o 
   0   5  11       25.50       27.52      2.60 o 
   1   5  11       94.77       99.05      2.60 o 
   2   5  11        3.21        2.75      0.75 o 
   3   5  11       16.72       17.43      1.25 o 
   4   5  11        3.16        2.64      0.86 o 
 -12   6  11        0.09        0.74      1.73 o 
 -11   6  11       13.76       12.37      2.23 o 
 -10   6  11       21.91       21.27      2.47 o 
  -9   6  11        8.12        6.93      1.73 o 
  -8   6  11       45.88       47.49      2.97 o 
  -7   6  11      117.19      123.41      5.19 o 
  -6   6  11        0.74        1.98      1.24 o 
  -5   6  11       32.91       34.13      2.47 o 
  -4   6  11       18.00       15.83      1.98 o 
  -3   6  11       91.10       93.49      4.20 o 
  -2   6  11        4.73        3.22      1.48 o 
  -1   6  11       91.47       87.30      3.96 o 
   0   6  11       13.51       11.87      1.73 o 
   1   6  11        7.22        6.93      1.48 o 
   2   6  11       12.24       11.65      1.22 o 
   3   6  11        2.61        1.42      0.95 o 
   4   6  11        7.07        5.95      1.22 o 
 -11   7  11        2.85        0.99      1.73 o 
 -10   7  11       10.61        9.40      2.23 o 
  -9   7  11       55.68       53.67      3.46 o 
  -8   7  11        1.03        0.00      1.48 o 
  -7   7  11        1.98       -1.24      1.48 o 
  -6   7  11       16.15       13.36      1.98 o 
  -5   7  11      104.28      103.63      4.70 o 
  -4   7  11       28.98       25.72      2.47 o 
  -3   7  11        6.89        7.67      1.48 o 
  -2   7  11       72.03       65.29      3.46 o 
  -1   7  11       12.02       14.59      1.73 o 
   0   7  11       10.63        9.65      1.48 o 
   1   7  11       61.13       64.30      3.46 o 
   2   7  11        2.28        3.22      1.48 o 
  -9   8  11        5.43        6.68      1.98 o 
  -8   8  11       28.17       27.70      2.72 o 
  -7   8  11       53.29       54.16      3.22 o 
  -6   8  11        7.39        7.91      1.73 o 
  -5   8  11       15.58       15.58      2.23 o 
  -4   8  11       39.07       41.55      2.97 o 
  -3   8  11        1.36       -0.99      1.48 o 
  -2   8  11       18.38       19.04      2.23 o 
  -1   8  11       25.87       25.72      2.23 o 
   0   8  11        6.11        6.43      1.48 o 
   1   8  11        4.22        3.46      1.48 o 
  -7   9  11        2.87        0.74      1.73 o 
  -6   9  11        5.49        4.20      1.73 o 
  -5   9  11       30.98       28.19      2.47 o 
  -4   9  11       29.48       39.82      2.97 o 
  -3   9  11       17.62       23.99      2.23 o 
  -2   9  11        1.33        0.99      1.48 o 
  -1   9  11        3.31        4.20      1.48 o 
  -4  -8  12        0.21        1.48      1.24 o 
  -3  -8  12        1.80       -0.25      1.48 o 
  -2  -8  12       24.65       20.53      2.47 o 
  -1  -8  12       20.91       23.50      2.47 o 
  -3  -7  12       13.81       18.30      1.98 o 
  -2  -7  12       19.51       23.74      2.47 o 
  -1  -7  12        7.24        4.70      1.73 o 
   0  -7  12        3.68        1.73      1.73 o 
   1  -7  12       12.39       14.10      2.23 o 
  -3  -6  12       40.17       40.31      2.72 o 
  -2  -6  12        9.03        9.65      1.73 o 
  -1  -6  12        1.89        1.98      1.48 o 
   0  -6  12       22.84       24.24      2.47 o 
   1  -6  12        8.53        8.90      1.98 o 
   2  -6  12        9.89        9.15      1.98 o 
  -3  -5  12        8.98        9.65      1.73 o 
  -2  -5  12       17.23       18.05      1.98 o 
  -1  -5  12       32.50       29.43      2.47 o 
   0  -5  12       41.63       41.30      2.97 o 
   1  -5  12        0.39       -1.24      1.24 o 
   2  -5  12       14.74       11.87      1.98 o 
   3  -5  12       10.33       15.15      1.57 o 
  -2  -4  12       44.32       49.57      1.90 o 
  -1  -4  12       28.31       28.55      1.48 o 
   0  -4  12       40.95       36.92      3.59 o 
   1  -4  12        6.75        6.14      1.13 o 
   2  -4  12        5.22        6.97      1.13 o 
   3  -4  12        2.33        3.48      1.13 o 
  -6  -3  12        2.53        0.99      0.99 o 
  -5  -3  12       51.32       56.14      2.47 o 
  -4  -3  12        6.86        9.32      0.99 o 
  -3  -3  12       91.53       94.03      2.67 o 
  -2  -3  12       21.75       23.78      1.30 o 
  -1  -3  12       10.01       10.70      1.13 o 
   0  -3  12       21.82       21.92      1.40 o 
   1  -3  12       62.41       57.79      2.18 o 
   2  -3  12       23.93       25.05      1.65 o 
   3  -3  12       20.87       23.70      1.57 o 
   4  -3  12       14.81       17.66      1.85 o 
 -10  -2  12       15.03       16.57      1.73 o 
  -9  -2  12       76.65       77.16      3.22 o 
  -8  -2  12        7.10       11.51      1.61 o 
  -7  -2  12       70.84       73.47      2.43 o 
  -6  -2  12        1.53        3.26      0.77 o 
  -5  -2  12       16.65       14.88      1.24 o 
  -4  -2  12        5.87        5.89      0.77 o 
  -3  -2  12       73.66       76.07      2.43 o 
  -2  -2  12        4.34        4.76      0.95 o 
  -1  -2  12       63.50       65.94      2.18 o 
   0  -2  12       10.47       11.75      1.05 o 
   1  -2  12        7.57        6.93      1.05 o 
   2  -2  12       38.03       38.03      1.83 o 
   3  -2  12        6.18        6.78      1.48 o 
   4  -2  12        8.16        7.79      1.36 o 
 -13  -1  12       17.28       17.56      1.98 o 
 -12  -1  12        6.23        4.70      1.48 o 
 -11  -1  12       58.92       58.91      2.97 o 
 -10  -1  12       10.89       11.20      1.19 o 
  -9  -1  12       86.02       91.19      2.91 o 
  -8  -1  12        7.24        7.02      1.73 o 
  -7  -1  12       11.04       11.34      1.13 o 
  -6  -1  12        7.73        7.42      0.95 o 
  -5  -1  12        1.20        1.13      0.77 o 
  -4  -1  12       36.26       38.40      1.65 o 
  -3  -1  12      103.04      104.00      3.03 o 
  -2  -1  12       17.68       16.39      1.61 o 
  -1  -1  12       67.53       71.41      2.00 o 
   0  -1  12        1.56        2.70      1.61 o 
   1  -1  12      101.25       98.45      2.80 o 
   2  -1  12       34.61       36.66      1.75 o 
   3  -1  12       17.58       19.61      1.48 o 
   4  -1  12       37.70       39.82      2.01 o 
 -14   0  12        4.75        5.69      1.98 o 
 -13   0  12        5.31        5.19      1.73 o 
 -12   0  12        1.03       -0.99      1.24 o 
 -11   0  12      100.00      103.13      4.45 o 
 -10   0  12      100.38      105.13      3.38 o 
  -9   0  12       22.47       22.11      1.55 o 
  -8   0  12      100.75       95.97      3.09 o 
  -7   0  12      279.69      278.61     14.10 o 
  -6   0  12        8.49        5.34      0.95 o 
  -5   0  12       36.63       34.81      1.72 o 
  -4   0  12       51.09       52.87      2.08 o 
  -3   0  12       35.90       26.11      1.48 o 
  -2   0  12      106.87      116.82      3.38 o 
  -1   0  12      236.41      230.17      7.17 o 
   0   0  12        9.81       12.95      1.13 o 
   1   0  12        7.11        7.79      1.05 o 
   2   0  12        0.42        1.24      0.87 o 
   3   0  12       67.94       64.57      2.45 o 
   4   0  12        0.33       -0.67      0.95 o 
   5   0  12        3.99        2.60      0.90 o 
 -14   1  12        1.38        2.23      1.73 o 
 -13   1  12       17.70       20.28      2.23 o 
 -12   1  12        6.20        7.17      1.73 o 
 -11   1  12       59.52       54.16      3.22 o 
 -10   1  12       10.50        9.65      1.73 o 
  -9   1  12       84.34       88.63      3.03 o 
  -8   1  12        7.48        6.78      1.13 o 
  -7   1  12       10.32        9.49      1.19 o 
  -6   1  12        8.04        9.84      1.13 o 
  -5   1  12        1.37       -0.33      0.77 o 
  -4   1  12       35.20       34.66      2.84 o 
  -3   1  12      107.50      107.69      3.20 o 
  -2   1  12       18.05       19.35      3.22 o 
  -1   1  12       66.88       65.51      2.43 o 
   0   1  12        1.56        0.25      0.99 o 
   1   1  12      100.08       99.45      5.19 o 
   2   1  12       34.42       36.52      1.98 o 
   3   1  12       17.10       17.66      2.84 o 
   4   1  12       36.41       37.02      1.59 o 
 -13   2  12        7.37        5.44      1.73 o 
 -12   2  12        0.34        0.25      1.48 o 
 -11   2  12       36.87       41.80      2.97 o 
 -10   2  12       14.91       19.54      2.23 o 
  -9   2  12       77.18       75.68      3.71 o 
  -8   2  12        7.34       11.38      1.73 o 
  -7   2  12       73.06       71.67      2.67 o 
  -6   2  12        2.02        2.74      0.95 o 
  -5   2  12       17.30       15.04      1.30 o 
  -4   2  12        5.88        5.43      1.01 o 
  -3   2  12       71.28       69.77      2.50 o 
  -2   2  12        4.65        4.95      1.24 o 
  -1   2  12       65.72       68.51      3.22 o 
   0   2  12        9.90       11.62      1.48 o 
   1   2  12        7.81        7.25      0.95 o 
   2   2  12       37.38       41.06      3.22 o 
   3   2  12        6.45        5.74      1.13 o 
   4   2  12        7.84        9.13      1.00 o 
 -13   3  12       28.99       34.38      3.22 o 
 -12   3  12       37.07       35.61      2.72 o 
 -11   3  12       70.72       69.00      3.71 o 
 -10   3  12       44.13       39.08      2.97 o 
  -9   3  12       42.51       41.06      2.72 o 
  -8   3  12       30.62       27.95      2.23 o 
  -7   3  12       13.17       12.12      1.73 o 
  -6   3  12        2.39       -0.49      1.24 o 
  -5   3  12       48.87       45.01      2.72 o 
  -4   3  12        6.60        7.42      1.48 o 
  -3   3  12       89.98       86.56      3.96 o 
  -2   3  12       22.32       19.79      1.98 o 
  -1   3  12       10.00        9.40      1.48 o 
   0   3  12       22.50       24.48      2.23 o 
   1   3  12       64.73       62.57      3.22 o 
   2   3  12       23.67       23.70      1.57 o 
   3   3  12       21.00       22.70      1.33 o 
   4   3  12       14.34       15.78      1.68 o 
 -13   4  12       17.52       17.56      2.72 o 
 -12   4  12       33.80       35.86      3.22 o 
 -11   4  12       55.02       51.69      3.22 o 
 -10   4  12        6.21        1.48      1.48 o 
  -9   4  12       18.06       18.30      2.23 o 
  -8   4  12       15.00       12.61      1.98 o 
  -7   4  12       50.04       50.95      2.97 o 
  -6   4  12       68.06       66.78      3.46 o 
  -5   4  12       89.63       88.79      3.96 o 
  -4   4  12       11.65       12.61      1.73 o 
  -3   4  12       25.23       24.98      1.98 o 
  -2   4  12       43.67       43.28      2.72 o 
  -1   4  12       28.32       27.95      2.23 o 
   0   4  12       42.49       38.34      2.47 o 
   1   4  12        6.65        6.18      1.48 o 
   2   4  12        5.24        5.24      1.05 o 
   3   4  12        2.48        1.98      0.86 o 
 -12   5  12       17.21       22.01      2.47 o 
 -11   5  12       36.92       38.09      2.97 o 
 -10   5  12       64.63       65.54      3.71 o 
  -9   5  12       10.65       11.62      1.98 o 
  -8   5  12       25.73       29.68      2.47 o 
  -7   5  12        5.81        4.20      1.48 o 
  -6   5  12        7.06        6.18      1.73 o 
  -5   5  12       20.74       19.29      1.98 o 
  -4   5  12      118.20      120.45      4.95 o 
  -3   5  12        8.88        8.16      1.48 o 
  -2   5  12       16.86       19.04      1.98 o 
  -1   5  12       31.74       31.16      2.47 o 
   0   5  12       43.23       46.74      2.97 o 
   1   5  12        0.38        0.25      1.24 o 
   2   5  12       15.08       15.37      1.40 o 
   3   5  12       10.18       16.28      1.40 o 
 -11   6  12        0.02        1.73      1.73 o 
 -10   6  12        2.73        0.49      1.73 o 
  -9   6  12       17.90       13.85      2.23 o 
  -8   6  12       16.08       11.38      1.98 o 
  -7   6  12        2.96        1.24      1.48 o 
  -6   6  12      131.54      124.16      5.19 o 
  -5   6  12        0.84        2.72      1.48 o 
  -4   6  12       13.92       15.58      1.98 o 
  -3   6  12       40.22       44.02      2.72 o 
  -2   6  12        9.47       11.62      1.73 o 
  -1   6  12        1.85        0.49      1.24 o 
   0   6  12       22.93       23.00      2.23 o 
   1   6  12        8.47        8.66      1.73 o 
   2   6  12       10.27       10.14      1.73 o 
 -10   7  12        9.62       11.87      2.23 o 
  -9   7  12        0.06        0.49      1.73 o 
  -8   7  12       19.31       19.54      2.23 o 
  -7   7  12        3.92        3.22      1.73 o 
  -6   7  12       37.17       40.81      2.97 o 
  -5   7  12        7.78        8.90      1.98 o 
  -4   7  12      100.59      111.30      4.95 o 
  -3   7  12       13.63       14.84      1.98 o 
  -2   7  12       19.24       21.52      2.23 o 
  -1   7  12        7.09        7.17      1.73 o 
   0   7  12        3.25        3.46      1.48 o 
   1   7  12       12.60       10.63      1.98 o 
  -8   8  12       25.63       28.19      2.72 o 
  -7   8  12       14.46       10.88      2.23 o 
  -6   8  12        6.73        7.17      1.98 o 
  -5   8  12        0.20       -0.25      1.48 o 
  -4   8  12        0.19       -0.99      1.24 o 
  -3   8  12        1.66        2.23      1.48 o 
  -2   8  12       24.26       26.96      2.23 o 
  -1   8  12       20.23       18.30      2.23 o 
  -1  -6  13       10.71        9.40      1.98 o 
   0  -6  13        5.82        4.70      1.73 o 
  -1  -5  13       10.50        9.40      1.98 o 
   0  -5  13        5.12        5.69      1.73 o 
   1  -5  13        0.81       -0.25      1.48 o 
  -1  -4  13       19.82       20.03      1.98 o 
   0  -4  13       50.51       54.70      2.18 o 
   1  -4  13        3.35        2.47      1.05 o 
   2  -4  13       14.77       16.50      1.48 o 
  -5  -3  13       69.43       68.26      2.97 o 
  -4  -3  13       48.64       51.94      2.72 o 
  -3  -3  13       26.28       24.98      1.98 o 
  -2  -3  13       21.57       24.48      1.98 o 
  -1  -3  13       25.76       29.43      2.23 o 
   0  -3  13       20.71       22.63      1.57 o 
   1  -3  13       20.79       23.51      1.57 o 
   2  -3  13       10.78       14.07      1.73 o 
  -9  -2  13       22.91       23.00      1.98 o 
  -8  -2  13       72.92       78.90      3.46 o 
  -7  -2  13      152.41      146.17      4.95 o 
  -6  -2  13      120.40      121.66      3.38 o 
  -5  -2  13       26.19       23.65      1.48 o 
  -4  -2  13       20.69       20.24      1.73 o 
  -3  -2  13       27.91       32.29      2.23 o 
  -2  -2  13       99.37      101.16      3.96 o 
  -1  -2  13       47.45       48.48      2.72 o 
   0  -2  13       43.14       44.77      2.72 o 
   1  -2  13       54.06       65.62      2.45 o 
   2  -2  13       10.61       10.41      1.22 o 
   3  -2  13        5.09        5.27      1.61 o 
 -12  -1  13       11.25       10.63      1.73 o 
 -11  -1  13       25.83       30.17      2.47 o 
 -10  -1  13      154.23      155.81      5.69 o 
  -9  -1  13       16.98       15.92      1.37 o 
  -8  -1  13       88.55       91.35      2.85 o 
  -7  -1  13        7.55        9.49      1.19 o 
  -6  -1  13      135.56      127.71      3.62 o 
  -5  -1  13       12.91       10.53      1.13 o 
  -4  -1  13       34.31       35.05      1.73 o 
  -3  -1  13        3.01        3.49      0.95 o 
  -2  -1  13        5.88        5.19      1.24 o 
  -1  -1  13        5.03        5.94      1.24 o 
   0  -1  13       34.40       41.55      2.72 o 
   1  -1  13       30.29       31.22      3.71 o 
   2  -1  13       38.55       38.05      2.01 o 
   3  -1  13       22.70       28.51      1.83 o 
 -13   0  13        2.16        1.48      1.48 o 
 -12   0  13       35.06       25.72      2.47 o 
 -11   0  13       22.03       21.27      2.23 o 
 -10   0  13        7.22        7.91      1.73 o 
  -9   0  13       10.47       17.31      1.98 o 
  -8   0  13      165.31      166.12      7.42 o 
  -7   0  13       38.96       43.99      2.08 o 
  -6   0  13      111.39      127.84      3.73 o 
  -5   0  13        1.17        1.46      0.95 o 
  -4   0  13       64.31       61.89      2.32 o 
  -3   0  13       93.06       92.25      3.96 o 
  -2   0  13       11.58       11.38      1.73 o 
  -1   0  13       28.60       27.45      1.98 o 
   0   0  13       37.05       36.11      2.47 o 
   1   0  13        3.08        1.24      1.48 o 
   2   0  13       99.17      109.80      3.23 o 
   3   0  13       14.38       13.76      1.48 o 
 -13   1  13        2.84        4.95      1.73 o 
 -12   1  13       11.48       12.61      1.98 o 
 -11   1  13       25.91       34.13      2.72 o 
 -10   1  13      153.93      159.03      5.94 o 
  -9   1  13       16.91       15.33      1.98 o 
  -8   1  13       88.35       79.14      3.71 o 
  -7   1  13        7.62        7.67      1.48 o 
  -6   1  13      134.67      122.67      4.70 o 
  -5   1  13       13.32       10.14      1.48 o 
  -4   1  13       30.86       33.88      2.47 o 
  -3   1  13        2.75        2.72      1.24 o 
  -2   1  13        5.46        6.68      1.24 o 
  -1   1  13        4.62        5.19      1.24 o 
   0   1  13       34.29       40.31      2.72 o 
   1   1  13       30.50       31.16      2.72 o 
   2   1  13       38.06       41.55      2.97 o 
   3   1  13       22.11       27.43      3.09 o 
 -13   2  13        1.84        1.48      1.73 o 
 -12   2  13       24.30       27.70      2.72 o 
 -11   2  13        4.35        6.18      1.73 o 
 -10   2  13       48.08       55.15      3.22 o 
  -9   2  13       22.54       25.97      2.47 o 
  -8   2  13       74.76       71.97      3.71 o 
  -7   2  13      151.35      133.80      5.19 o 
  -6   2  13      116.97      110.31      4.70 o 
  -5   2  13       26.46       23.50      1.98 o 
  -4   2  13       20.85       21.27      1.98 o 
  -3   2  13       27.77       30.92      2.47 o 
  -2   2  13       96.13       94.97      4.20 o 
  -1   2  13       45.85       44.77      2.72 o 
   0   2  13       43.44       45.51      2.97 o 
   1   2  13       54.41       65.54      3.46 o 
   2   2  13       10.16        8.90      1.73 o 
   3   2  13        5.02        4.34      1.13 o 
 -12   3  13        5.83        8.16      1.98 o 
 -11   3  13       30.25       34.13      2.97 o 
 -10   3  13       57.75       57.38      3.46 o 
  -9   3  13       39.47       40.56      2.97 o 
  -8   3  13       34.06       41.30      2.72 o 
  -7   3  13       25.57       20.03      1.98 o 
  -6   3  13       12.53       12.37      1.73 o 
  -5   3  13       68.68       69.25      3.46 o 
  -4   3  13       47.08       47.49      2.72 o 
  -3   3  13       24.97       24.48      2.23 o 
  -2   3  13       22.17       24.24      2.23 o 
  -1   3  13       24.97       28.94      2.47 o 
   0   3  13       20.34       22.26      2.23 o 
   1   3  13       20.16       17.07      2.23 o 
   2   3  13       11.10       14.59      1.98 o 
 -12   4  13       10.50        7.42      1.98 o 
 -11   4  13       13.70       12.86      1.98 o 
 -10   4  13       24.56       25.47      2.47 o 
  -9   4  13        2.72        2.97      1.73 o 
  -8   4  13        4.60        7.17      1.73 o 
  -7   4  13       45.61       45.51      2.97 o 
  -6   4  13       18.58       20.28      2.23 o 
  -5   4  13        4.24        0.25      1.24 o 
  -4   4  13        4.63        6.18      1.48 o 
  -3   4  13       95.03       97.20      4.45 o 
  -2   4  13       10.16        7.17      1.48 o 
  -1   4  13       19.52       17.07      1.98 o 
   0   4  13       51.67       51.44      2.97 o 
   1   4  13        3.55        3.96      1.05 o 
   2   4  13       14.37       16.52      1.48 o 
 -11   5  13       10.23        7.67      2.23 o 
 -10   5  13        0.55       -1.24      1.73 o 
  -9   5  13       27.32       26.96      2.47 o 
  -8   5  13       13.02       15.83      2.23 o 
  -7   5  13       18.66       20.53      2.23 o 
  -6   5  13        9.06       10.14      1.73 o 
  -5   5  13       33.00       34.13      2.72 o 
  -4   5  13       15.38       16.82      2.23 o 
  -3   5  13       41.61       46.99      2.97 o 
  -2   5  13       12.08       12.86      1.73 o 
  -1   5  13       10.38       10.39      1.73 o 
   0   5  13        4.85        5.44      1.48 o 
   1   5  13        1.08        0.49      1.48 o 
 -10   6  13       10.67        5.69      1.98 o 
  -9   6  13        5.23        2.72      1.73 o 
  -8   6  13        0.39        1.98      1.73 o 
  -7   6  13       70.39       68.76      3.71 o 
  -6   6  13       13.26       14.59      2.23 o 
  -5   6  13       91.11       94.23      4.45 o 
  -4   6  13        6.78        8.41      1.73 o 
  -3   6  13       26.97       25.72      2.47 o 
  -2   6  13       16.83       16.82      2.23 o 
  -1   6  13       10.25       10.39      1.73 o 
   0   6  13        5.68        6.18      1.73 o 
  -8   7  13        3.99        7.17      1.98 o 
  -7   7  13        4.27        4.20      1.73 o 
  -6   7  13        7.63        9.89      1.98 o 
  -5   7  13       37.43       38.34      2.97 o 
  -4   7  13        1.78       -0.99      1.24 o 
  -3   7  13       17.91       16.08      2.23 o 
  -2   7  13        2.28        0.00      1.48 o 
  -4  -3  14       53.78       53.17      2.72 o 
  -3  -3  14       20.67       23.74      1.98 o 
  -2  -3  14       10.37       11.38      1.73 o 
  -1  -3  14       10.77        9.89      1.73 o 
   0  -3  14       13.34       15.83      1.98 o 
   1  -3  14        3.24        2.47      1.48 o 
  -8  -2  14       44.57       42.29      2.72 o 
  -7  -2  14      126.17      122.92      4.70 o 
  -6  -2  14       15.49       18.80      1.98 o 
  -5  -2  14       95.24       95.71      3.96 o 
  -4  -2  14        2.66        0.99      1.24 o 
  -3  -2  14       48.52       43.78      2.72 o 
  -2  -2  14       82.28       91.76      3.96 o 
  -1  -2  14       24.54       32.40      2.47 o 
   0  -2  14        6.73        7.42      1.73 o 
   1  -2  14       10.72       11.13      1.98 o 
 -11  -1  14        4.57        6.43      1.73 o 
 -10  -1  14       19.63       23.50      2.23 o 
  -9  -1  14      198.48      199.84      6.93 o 
  -8  -1  14       15.55       16.32      1.98 o 
  -7  -1  14        3.51        5.44      1.48 o 
  -6  -1  14       10.96        8.66      1.48 o 
  -5  -1  14       41.71       44.52      2.72 o 
  -4  -1  14        4.70        5.19      1.24 o 
  -3  -1  14       47.31       53.17      2.97 o 
  -2  -1  14        3.61        3.46      1.48 o 
  -1  -1  14        9.23        9.40      1.73 o 
   0  -1  14       19.33       22.75      2.23 o 
   1  -1  14       39.70       40.81      2.97 o 
 -12   0  14        1.70        0.00      1.48 o 
 -11   0  14       41.53       38.09      2.72 o 
 -10   0  14        5.02        5.94      1.48 o 
  -9   0  14        0.23        1.24      1.48 o 
  -8   0  14        0.40        1.73      1.48 o 
  -7   0  14       56.66       68.76      3.46 o 
  -6   0  14       22.49       22.26      1.98 o 
  -5   0  14       22.14       26.46      2.23 o 
  -4   0  14        3.68        6.68      1.48 o 
  -3   0  14       99.52      104.37      4.45 o 
  -2   0  14        6.06        4.20      1.48 o 
  -1   0  14       69.33       73.45      3.71 o 
   0   0  14        4.81        3.46      1.48 o 
   1   0  14        8.36        8.66      1.73 o 
 -12   1  14        7.93       10.39      1.98 o 
 -11   1  14        4.59        6.18      1.73 o 
 -10   1  14       19.61       19.04      1.98 o 
  -9   1  14      198.61      195.63      6.93 o 
  -8   1  14       15.72       16.32      1.98 o 
  -7   1  14        3.49        4.95      1.48 o 
  -6   1  14       11.13        9.89      1.48 o 
  -5   1  14       41.88       42.04      2.72 o 
  -4   1  14        4.42        2.72      1.48 o 
  -3   1  14       48.11       59.36      3.22 o 
  -2   1  14        3.63        0.00      1.48 o 
  -1   1  14        9.44        9.89      1.73 o 
   0   1  14       18.56       19.54      2.23 o 
   1   1  14       40.18       46.99      3.22 o 
 -12   2  14        3.45        1.24      1.48 o 
 -11   2  14       31.24       33.88      2.72 o 
 -10   2  14        3.22        3.96      1.48 o 
  -9   2  14       39.92       42.79      2.97 o 
  -8   2  14       44.06       43.03      2.97 o 
  -7   2  14      124.36      111.30      4.95 o 
  -6   2  14       14.91       19.54      1.98 o 
  -5   2  14       97.19       98.93      4.45 o 
  -4   2  14        2.81        0.99      1.48 o 
  -3   2  14       49.25       49.46      2.97 o 
  -2   2  14       82.77       94.97      4.20 o 
  -1   2  14       23.33       28.44      2.47 o 
   0   2  14        6.66       10.14      1.73 o 
   1   2  14       10.69       15.09      2.23 o 
 -11   3  14        9.54        7.67      1.98 o 
 -10   3  14       33.86       31.16      2.72 o 
  -9   3  14       26.87       32.65      2.72 o 
  -8   3  14       39.07       34.87      2.72 o 
  -7   3  14       19.07       19.79      2.23 o 
  -6   3  14       12.38       11.62      1.98 o 
  -5   3  14      105.95      103.88      4.70 o 
  -4   3  14       54.34       55.40      3.22 o 
  -3   3  14       20.48       20.78      2.23 o 
  -2   3  14        9.84        9.40      1.73 o 
  -1   3  14       10.71       12.37      1.98 o 
   0   3  14       13.71       14.59      1.98 o 
   1   3  14        2.93        3.96      1.73 o 
 -10   4  14        2.83        1.24      1.73 o 
  -9   4  14        1.96        2.23      1.48 o 
  -8   4  14        9.43       10.14      1.73 o 
  -7   4  14       26.55       32.89      2.72 o 
  -6   4  14       74.80       75.43      3.96 o 
  -5   4  14        7.55       11.38      1.98 o 
  -4   4  14        0.31        1.98      1.48 o 
  -3   4  14        0.70        1.98      1.48 o 
  -2   4  14       58.72       57.87      3.22 o 
  -1   4  14        3.90        3.96      1.73 o 
   0   4  14       22.04       28.94      2.72 o 
  -9   5  14       18.57       21.52      2.47 o 
  -8   5  14       38.88       40.81      3.22 o 
  -7   5  14       10.88       10.88      1.98 o 
  -6   5  14        2.41       -1.48      1.48 o 
  -5   5  14        4.06        4.70      1.73 o 
  -4   5  14      117.86      125.39      5.44 o 
  -3   5  14       11.34        8.90      1.73 o 
  -2   5  14        9.41        7.91      1.98 o 
  -1   5  14       17.45       20.28      2.23 o 
  -8   6  14       28.09       29.43      2.72 o 
  -7   6  14        2.82        3.22      1.73 o 
  -6   6  14       63.37       67.52      3.71 o 
  -5   6  14        4.92        3.96      1.73 o 
  -4   6  14       24.49       25.97      2.47 o 
  -3   6  14       15.26       11.62      1.98 o 
  -2  -3  15       22.56       24.98      2.23 o 
  -6  -2  15       75.58       85.08      3.71 o 
  -5  -2  15        4.20        2.23      1.48 o 
  -4  -2  15       12.56       12.61      1.73 o 
  -3  -2  15        4.76        2.97      1.48 o 
  -2  -2  15       13.28       12.61      1.73 o 
  -1  -2  15       44.37       46.74      2.97 o 
 -10  -1  15       35.76       39.08      2.72 o 
  -9  -1  15       17.07       21.52      1.98 o 
  -8  -1  15       97.32      106.10      4.45 o 
  -7  -1  15       19.70       21.52      1.98 o 
  -6  -1  15        0.06       -1.24      1.24 o 
  -5  -1  15        4.07        4.95      1.48 o 
  -4  -1  15       54.16       50.21      2.97 o 
  -3  -1  15       43.70       49.96      2.97 o 
  -2  -1  15       21.36       25.97      2.47 o 
  -1  -1  15        8.71        8.41      1.73 o 
 -10   0  15       12.33       16.82      1.98 o 
  -9   0  15        0.86        2.72      1.48 o 
  -8   0  15       29.68       32.40      2.47 o 
  -7   0  15       10.07       10.39      1.73 o 
  -6   0  15       33.65       37.35      2.72 o 
  -5   0  15       57.15       64.06      3.46 o 
  -4   0  15       45.25       42.04      2.72 o 
  -3   0  15        2.09        2.23      1.24 o 
  -2   0  15       88.78       86.07      4.20 o 
  -1   0  15        0.05        1.24      1.48 o 
 -10   1  15       35.91       33.39      2.72 o 
  -9   1  15       16.91       16.57      1.98 o 
  -8   1  15       97.81      108.33      4.70 o 
  -7   1  15       19.26       17.56      2.23 o 
  -6   1  15        0.07       -0.74      1.24 o 
  -5   1  15        4.30        2.23      1.48 o 
  -4   1  15       54.80       55.40      3.22 o 
  -3   1  15       44.07       47.24      3.22 o 
  -2   1  15       21.41       23.74      2.23 o 
  -1   1  15        8.90       15.09      1.98 o 
 -10   2  15       13.18       14.10      1.98 o 
  -9   2  15        0.04       -0.25      1.48 o 
  -8   2  15        7.20        8.16      1.73 o 
  -7   2  15        5.92        5.94      1.73 o 
  -6   2  15       75.68       91.26      4.20 o 
  -5   2  15        3.97        4.20      1.73 o 
  -4   2  15       12.91       14.84      1.98 o 
  -3   2  15        4.47        4.20      1.73 o 
  -2   2  15       13.96       13.60      1.98 o 
  -1   2  15       44.51       47.73      2.97 o 
  -9   3  15       42.39       40.07      2.97 o 
  -8   3  15       64.30       61.58      3.46 o 
  -7   3  15        4.63        6.43      1.73 o 
  -6   3  15        6.32        7.17      1.73 o 
  -5   3  15        1.92        1.24      1.48 o 
  -4   3  15       34.50       30.67      2.72 o 
  -3   3  15       18.98       18.30      2.23 o 
  -2   3  15       23.29       25.23      2.47 o 
  -8   4  15        4.73       10.88      1.98 o 
  -7   4  15       55.11       54.66      3.46 o 
  -6   4  15       42.13       43.53      3.22 o 
  -5   4  15       57.35       68.51      3.96 o 
  -4   4  15       14.42       13.36      2.23 o 
  -3   4  15        8.39       11.13      1.98 o 
  -7  -1  16       19.30       22.26      2.23 o 
  -6  -1  16        5.95        5.69      1.48 o 
  -5  -1  16       10.86       12.12      1.73 o 
  -7   0  16       11.85       16.32      1.98 o 
  -6   0  16        0.35        0.74      1.48 o 
  -5   0  16       61.85       66.53      3.71 o 
  -7   1  16       19.39       22.51      2.23 o 
  -6   1  16        6.12        5.94      1.48 o 
  -5   1  16       10.55       11.87      1.73 o 
                                                 
