# Supplementary material for: Crystal structures of three indole derivatives: 3-ethnyl-2-methyl-1-phenyl­sulfonyl-1H-indole, 4-phenyl­sulfonyl-3H,4H-cyclo­penta­[b]indol-1(2H)-one and 1-{2-[(E)-2-(5-chloro-2-nitro­phen­yl)ethen­yl]-1-phenyl­sulfonyl-1H-indol-3-yl}ethan-1-one chloro­form monosolvate
Source: Acta Crystallogr E Crystallogr Commun. 2015 Aug 15;71(Pt 9):1036–41. doi: 10.1107/S2056989015014917 (PMC4555396; doi:10.1107/S2056989015014917)
Supplement: Supplementary file 3 [file e-71-01036-IIsup3.hkl]

# 
# h,k,l, Fc-squared, Fo-squared, sigma(Fo-squared) and status flag 
# 
data_II
_shelx_title ' NAREN2 in P-1' 
_shelx_refln_list_code          4 
_shelx_F_calc_maximum      276.72 
_exptl_crystal_F_000       648.00 
_reflns_d_resolution_high  0.7960 
 
loop_ 
 _symmetry_equiv_pos_as_xyz 
 'x, y, z' 
 '-x, -y, -z' 
 
_cell_length_a     9.8708 
_cell_length_b    12.3914 
_cell_length_c    13.1457 
_cell_angle_alpha 102.706 
_cell_angle_beta   96.552 
_cell_angle_gamma 111.989 
 
_shelx_F_squared_multiplier     1.000 
 
loop_ 
 _refln_index_h 
 _refln_index_k 
 _refln_index_l 
 _refln_F_squared_calc 
 _refln_F_squared_meas 
 _refln_F_squared_sigma 
 _refln_observed_status 
   1   0   0     1193.27     1271.88     20.37 o 
   2   0   0     5571.74     5422.46     86.58 o 
   3   0   0     2011.98     2121.85     33.74 o 
   4   0   0      336.29      364.93      5.31 o 
   5   0   0      215.21      287.18      4.40 o 
   6   0   0        1.69        3.04      0.46 o 
   7   0   0      474.13      497.56      6.63 o 
   8   0   0      722.19      721.92      9.51 o 
   9   0   0       82.82       83.20      2.25 o 
  10   0   0       36.00       42.81      2.17 o 
  11   0   0        6.56        8.19      2.05 o 
 -11   1   0        0.99       -0.51      1.54 o 
 -10   1   0       12.96       16.41      3.07 o 
  -9   1   0      118.75      115.28      2.08 o 
  -8   1   0        0.04       -0.51      0.51 o 
  -7   1   0       91.18       89.88      1.85 o 
  -6   1   0      765.82      804.01     11.50 o 
  -5   1   0      426.50      433.47      6.39 o 
  -4   1   0      194.71      193.08      2.93 o 
  -3   1   0       27.78       47.01      0.96 o 
  -2   1   0     2202.75     2185.50     29.58 o 
  -1   1   0        7.51        7.61      0.23 o 
   0   1   0     1900.60     1890.10     18.67 o 
   1   1   0       15.85       11.17      0.37 o 
   2   1   0     2315.30     2308.33     31.50 o 
   3   1   0     3162.58     3140.67     42.87 o 
   4   1   0      310.16      324.58      7.76 o 
   5   1   0       10.53       16.22      0.75 o 
   6   1   0      378.04      389.16      5.25 o 
   7   1   0       65.54       57.36      1.32 o 
   8   1   0       76.28       82.36      1.68 o 
   9   1   0        9.35       11.55      1.15 o 
  10   1   0        0.02       -0.17      0.89 o 
 -11   2   0        1.43        1.54      1.54 o 
 -10   2   0       33.61       33.78      3.07 o 
  -9   2   0      162.43      158.29      2.87 o 
  -8   2   0       42.68       48.39      0.98 o 
  -7   2   0       25.58       25.42      0.56 o 
  -6   2   0      189.91      221.70      3.01 o 
  -5   2   0      264.21      323.06      5.30 o 
  -4   2   0        0.65        0.37      0.26 o 
  -3   2   0      130.28      129.60      2.14 o 
  -2   2   0      279.63      255.61      3.07 o 
  -1   2   0       81.06       78.26      0.90 o 
   0   2   0      116.77      123.17      1.30 o 
   1   2   0    20981.69    17522.97    731.06 o 
   2   2   0     6375.14     6530.48     86.56 o 
   3   2   0       84.22      129.82      2.81 o 
   4   2   0     1898.17     2104.48     25.04 o 
   5   2   0      120.12      122.98      1.71 o 
   6   2   0       60.85       60.16      1.56 o 
   7   2   0       31.01       33.85      0.80 o 
   8   2   0      227.98      228.79      4.57 o 
   9   2   0      159.88      167.51      3.93 o 
  10   2   0        1.45        1.79      1.28 o 
 -12   3   0        0.43        0.51      1.54 o 
 -11   3   0        0.00       -1.02      1.54 o 
 -10   3   0       16.80       18.42      2.56 o 
  -9   3   0        3.66        4.09      0.72 o 
  -8   3   0       36.39       36.38      0.95 o 
  -7   3   0       94.26       79.61      1.45 o 
  -6   3   0       52.95       56.72      1.08 o 
  -5   3   0       24.53       32.40      0.72 o 
  -4   3   0     2391.90     2482.67     28.59 o 
  -3   3   0      368.01      366.23      4.48 o 
  -2   3   0     1877.21     1820.84     17.59 o 
  -1   3   0        6.30       10.00      0.18 o 
   0   3   0     1957.15     1900.29     20.74 o 
   1   3   0      978.90      980.59     10.38 o 
   2   3   0      177.84      189.19      2.49 o 
   3   3   0      419.26      451.45      8.04 o 
   4   3   0     1488.77     1505.67     20.04 o 
   5   3   0        3.37        5.91      0.88 o 
   6   3   0     1001.87      988.52     15.02 o 
   7   3   0       18.46       17.40      1.08 o 
   8   3   0        2.04        1.66      0.75 o 
   9   3   0       31.12       32.09      1.97 o 
 -12   4   0       10.31       15.86      2.56 o 
 -11   4   0       79.72       78.81      4.61 o 
 -10   4   0      178.64      177.58      7.16 o 
  -9   4   0        5.95        4.69      1.28 o 
  -8   4   0       17.50       16.41      0.96 o 
  -7   4   0        2.53        2.05      0.32 o 
  -6   4   0      944.80      956.24     15.64 o 
  -5   4   0      616.97      619.48      7.29 o 
  -4   4   0     1166.79     1082.45     12.88 o 
  -3   4   0     1026.32      963.67     10.51 o 
  -2   4   0      144.50      127.44      1.52 o 
  -1   4   0     1026.16      995.54      9.71 o 
   0   4   0      287.53      296.68      3.02 o 
   1   4   0      254.99      247.58      2.67 o 
   2   4   0      222.68      221.60      2.60 o 
   3   4   0      356.49      391.14      5.48 o 
   4   4   0     1017.27     1038.31     12.66 o 
   5   4   0        2.07        1.36      0.53 o 
   6   4   0        0.03       -0.10      0.39 o 
   7   4   0       26.27       21.76      1.18 o 
   8   4   0       11.62       11.57      1.45 o 
   9   4   0       46.39       55.54      3.07 o 
 -12   5   0        0.00        1.02      2.05 o 
 -11   5   0        1.03        3.58      1.54 o 
 -10   5   0       41.32       44.52      3.58 o 
  -9   5   0        2.34        0.51      1.02 o 
  -8   5   0       72.26       81.04      2.25 o 
  -7   5   0       36.33       39.38      1.47 o 
  -6   5   0      857.69      848.06      9.41 o 
  -5   5   0       18.14       16.47      0.47 o 
  -4   5   0       14.55       18.02      0.41 o 
  -3   5   0       84.29       80.74      0.98 o 
  -2   5   0       93.01       95.10      1.20 o 
  -1   5   0      192.34      206.94      2.37 o 
   0   5   0       91.07       83.66      1.02 o 
   1   5   0      120.26      119.97      1.55 o 
   2   5   0     1617.10     1648.60     15.67 o 
   3   5   0        0.73        1.08      0.43 o 
   4   5   0       45.25       43.38      1.02 o 
   5   5   0       47.84       41.33      1.24 o 
   6   5   0        1.40        1.02      0.74 o 
   7   5   0       17.26       25.05      1.36 o 
   8   5   0        0.23        0.00      1.79 o 
 -12   6   0       15.69       20.98      2.56 o 
 -11   6   0      105.02      106.44      5.12 o 
 -10   6   0       37.42       32.59      1.97 o 
  -9   6   0        5.23        4.45      0.85 o 
  -8   6   0      762.55      752.90     13.23 o 
  -7   6   0        0.12       -0.26      0.42 o 
  -6   6   0       40.71       44.92      1.03 o 
  -5   6   0      390.60      406.16      4.92 o 
  -4   6   0       32.40       25.39      0.56 o 
  -3   6   0     1330.03     1314.93     13.42 o 
  -2   6   0      312.95      358.79      3.85 o 
  -1   6   0       45.58       53.11      0.77 o 
   0   6   0      642.86      637.57      6.67 o 
   1   6   0       32.75       44.34      1.29 o 
   2   6   0       21.81       28.06      0.61 o 
   3   6   0      134.74      128.77      2.49 o 
   4   6   0      214.40      197.96      3.63 o 
   5   6   0       95.81      107.60      3.06 o 
   6   6   0       22.32       26.54      1.43 o 
   7   6   0       32.71       37.76      1.72 o 
   8   6   0       31.58       37.74      2.33 o 
 -12   7   0        0.47        1.54      1.54 o 
 -11   7   0        1.59        0.00      1.54 o 
 -10   7   0       49.46       47.46      2.08 o 
  -9   7   0        1.75       -0.26      0.77 o 
  -8   7   0       97.70       90.56      2.33 o 
  -7   7   0        2.37        2.39      0.59 o 
  -6   7   0        0.51        0.06      0.30 o 
  -5   7   0     1415.28     1423.90     17.52 o 
  -4   7   0        3.11        1.30      0.20 o 
  -3   7   0      177.90      173.58      2.04 o 
  -2   7   0      236.20      220.97      2.76 o 
  -1   7   0        1.35        1.34      0.36 o 
   0   7   0        0.46        0.04      0.20 o 
   1   7   0       79.54       79.87      1.34 o 
   2   7   0        0.86        0.95      0.34 o 
   3   7   0      587.51      580.25      8.19 o 
   4   7   0       64.24       61.13      1.95 o 
   5   7   0       63.03       61.20      1.95 o 
   6   7   0       26.90       31.44      1.72 o 
   7   7   0        3.14        4.69      1.23 o 
 -12   8   0       23.28       23.03      3.07 o 
 -11   8   0       71.88       70.11      4.09 o 
 -10   8   0        2.55        0.51      1.28 o 
  -9   8   0        4.24        3.58      0.85 o 
  -8   8   0        0.23       -0.52      0.52 o 
  -7   8   0     1497.31     1504.49     21.80 o 
  -6   8   0       54.28       56.48      1.90 o 
  -5   8   0      445.99      439.72      5.74 o 
  -4   8   0       96.86      102.54      1.28 o 
  -3   8   0      179.74      181.26      2.16 o 
  -2   8   0      509.42      553.69      6.72 o 
  -1   8   0      193.02      209.77      2.48 o 
   0   8   0        9.37        7.68      0.46 o 
   1   8   0      416.63      409.80      6.00 o 
   2   8   0      151.75      147.86      2.38 o 
   3   8   0       52.92       47.18      1.46 o 
   4   8   0       43.03       37.17      1.66 o 
   5   8   0        1.48        1.61      0.74 o 
   6   8   0       50.13       51.31      2.50 o 
 -12   9   0        3.34        2.56      1.54 o 
 -11   9   0       26.57       23.54      2.56 o 
 -10   9   0       26.11       26.38      1.81 o 
  -9   9   0       91.76       92.91      3.06 o 
  -8   9   0      158.08      153.31      3.22 o 
  -7   9   0       71.07       75.73      1.80 o 
  -6   9   0      172.06      173.68      3.14 o 
  -5   9   0        0.40       -0.23      0.34 o 
  -4   9   0       59.27       54.73      0.89 o 
  -3   9   0      151.49      152.00      2.33 o 
  -2   9   0      120.88      125.59      1.78 o 
  -1   9   0       60.77       55.49      1.29 o 
   0   9   0      155.74      150.20      2.61 o 
   1   9   0       21.67       18.73      1.08 o 
   2   9   0      218.22      203.68      3.35 o 
   3   9   0        2.40        4.01      0.60 o 
   4   9   0       13.78       16.61      1.26 o 
   5   9   0       40.98       45.82      1.95 o 
   6   9   0       67.49       73.57      2.83 o 
 -11  10   0      105.04       98.77      5.12 o 
 -10  10   0       59.26       60.47      2.33 o 
  -9  10   0        0.08       -0.72      0.72 o 
  -8  10   0       30.61       26.88      1.63 o 
  -7  10   0      151.12      149.04      2.88 o 
  -6  10   0      332.28      315.08      5.21 o 
  -5  10   0      121.34      122.48      2.44 o 
  -4  10   0     1526.21     1525.35     22.99 o 
  -3  10   0      146.26      147.80      2.24 o 
  -2  10   0      150.23      151.08      2.33 o 
  -1  10   0      229.60      228.63      3.30 o 
   0  10   0       16.61       18.50      0.84 o 
   1  10   0       63.25       61.97      2.14 o 
   2  10   0      149.47      166.79      3.00 o 
   3  10   0       44.58       49.97      1.95 o 
   4  10   0       68.82       66.07      4.48 o 
   5  10   0        2.31        2.56      1.09 o 
 -11  11   0       13.10       15.77      1.60 o 
 -10  11   0        8.41        7.16      1.09 o 
  -9  11   0       40.55       41.66      1.97 o 
  -8  11   0       13.78       12.96      1.23 o 
  -7  11   0       93.78      101.94      2.25 o 
  -6  11   0      357.78      372.30      6.10 o 
  -5  11   0        2.02        2.39      0.59 o 
  -4  11   0       37.07       35.86      1.48 o 
  -3  11   0       20.19       24.58      1.03 o 
  -2  11   0        2.17        2.37      0.46 o 
  -1  11   0      162.70      159.56      2.58 o 
   0  11   0       29.85       30.55      1.20 o 
   1  11   0        0.33        0.65      0.71 o 
   2  11   0       52.28       56.40      2.03 o 
   3  11   0        2.26        3.38      1.05 o 
   4  11   0       13.72       16.32      1.60 o 
 -10  12   0        2.69        1.64      0.85 o 
  -9  12   0       42.38       47.64      2.33 o 
  -8  12   0       24.91       20.48      1.45 o 
  -7  12   0       40.71       39.52      1.56 o 
  -6  12   0        4.03        5.08      0.74 o 
  -5  12   0      259.18      251.54      5.96 o 
  -4  12   0        1.02       -0.17      0.59 o 
  -3  12   0      211.02      205.01      4.35 o 
  -2  12   0        4.97        5.99      0.77 o 
  -1  12   0       32.30       32.67      1.33 o 
   0  12   0      106.53      108.71      2.73 o 
   1  12   0        9.71        9.53      1.02 o 
   2  12   0       26.91       32.77      1.66 o 
 -10  13   0        6.21        6.50      1.23 o 
  -9  13   0        0.05       -0.10      0.85 o 
  -8  13   0        6.49        5.90      1.09 o 
  -7  13   0       35.37       32.75      2.56 o 
  -6  13   0       20.53       23.18      5.63 o 
  -5  13   0      325.82      327.70      7.41 o 
  -4  13   0      204.07      198.10      4.25 o 
  -3  13   0       78.41       79.84      3.07 o 
  -2  13   0        0.06       -0.77      0.77 o 
  -1  13   0       15.08       16.20      1.02 o 
   0  13   0      125.46      137.44      2.95 o 
   1  13   0        0.00       -0.41      0.89 o 
  -8  14   0       55.78       58.34      3.58 o 
  -7  14   0        9.90        8.19      1.54 o 
  -6  14   0       23.05       25.68      1.81 o 
  -5  14   0      137.58      143.54      5.12 o 
  -4  14   0       57.68       52.80      2.33 o 
  -3  14   0        5.62        4.35      1.09 o 
  -2  14   0       32.29       40.76      2.33 o 
  -1  14   0        3.16        2.05      1.09 o 
  -6  15   0       11.67       11.26      1.54 o 
  -5  15   0        5.36        5.12      1.09 o 
  -4  15   0       46.03       43.27      2.33 o 
   3 -15   1        9.63       14.65      1.60 o 
   4 -15   1        0.52       -0.72      0.72 o 
   5 -15   1        5.43        3.07      1.54 o 
   6 -15   1       40.11       42.99      3.07 o 
   7 -15   1        9.59       10.75      1.54 o 
   0 -14   1        0.27       -0.68      0.89 o 
   1 -14   1       56.29       60.97      2.70 o 
   2 -14   1        8.68        7.34      1.23 o 
   3 -14   1        4.22        3.07      1.09 o 
   4 -14   1       45.45       47.60      2.17 o 
   5 -14   1       11.47       11.26      1.23 o 
   6 -14   1      180.08      201.12      7.16 o 
   7 -14   1      105.89      108.49      4.61 o 
   8 -14   1        9.13        9.21      1.54 o 
   9 -14   1       22.89       21.77      1.60 o 
  -1 -13   1        0.29       -0.34      0.89 o 
   0 -13   1        0.32       -0.77      0.77 o 
   1 -13   1      120.16      116.06      2.54 o 
   2 -13   1        0.03        0.51      1.28 o 
   3 -13   1       48.40       43.20      1.97 o 
   4 -13   1       51.42       45.57      3.02 o 
   5 -13   1       10.86       12.67      1.23 o 
   6 -13   1       86.15       85.46      4.09 o 
   7 -13   1      227.82      221.07      7.68 o 
   8 -13   1      190.86      210.07      5.24 o 
   9 -13   1       19.81       16.95      2.30 o 
  10 -13   1        2.45        3.80      1.23 o 
  -3 -12   1        0.87        0.23      0.96 o 
  -2 -12   1        0.00       -0.66      0.74 o 
  -1 -12   1       28.24       30.14      1.56 o 
   0 -12   1       47.76       55.00      1.65 o 
   1 -12   1       42.24       42.84      1.27 o 
   2 -12   1      195.67      198.95      4.24 o 
   3 -12   1        0.11       -0.17      0.59 o 
   4 -12   1       13.31       13.36      0.96 o 
   5 -12   1        6.14        6.41      1.09 o 
   6 -12   1       15.32       12.81      1.09 o 
   7 -12   1      138.41      139.41      5.84 o 
   8 -12   1        9.29        9.21      1.23 o 
   9 -12   1       16.51       16.16      1.45 o 
  10 -12   1        4.15        6.14      1.23 o 
  -4 -11   1        0.89       -0.85      0.89 o 
  -3 -11   1      172.20      163.32      3.82 o 
  -2 -11   1       26.77       28.06      1.42 o 
  -1 -11   1        4.19        1.59      0.67 o 
   0 -11   1       43.07       42.61      1.17 o 
   1 -11   1       17.24       16.61      0.79 o 
   2 -11   1       36.58       33.63      1.04 o 
   3 -11   1      176.64      170.55      3.25 o 
   4 -11   1      113.64      113.48      2.75 o 
   5 -11   1      480.01      460.73      8.48 o 
   6 -11   1      125.71      130.31      2.62 o 
   7 -11   1        2.55        1.60      0.74 o 
   8 -11   1       62.60       67.41      2.33 o 
   9 -11   1      109.71      112.87      3.42 o 
  10 -11   1        0.86        2.05      1.54 o 
  11 -11   1       21.66       23.31      1.81 o 
  -5 -10   1       72.46       80.45      2.52 o 
  -4 -10   1        0.08       -0.34      0.89 o 
  -3 -10   1       52.37       53.28      1.65 o 
  -2 -10   1       43.95       40.82      1.39 o 
  -1 -10   1       24.10       23.28      0.89 o 
   0 -10   1      284.33      274.31      5.07 o 
   1 -10   1      108.27      109.83      1.86 o 
   2 -10   1        3.64        2.27      0.39 o 
   3 -10   1      455.47      435.82      5.30 o 
   4 -10   1       59.88       52.54      1.77 o 
   5 -10   1      153.44      152.23      2.80 o 
   6 -10   1       31.88       30.79      1.10 o 
   7 -10   1       40.92       39.97      1.24 o 
   8 -10   1      117.32      107.78      3.20 o 
   9 -10   1       31.07       28.98      1.60 o 
  10 -10   1       19.94       19.57      1.60 o 
  11 -10   1       45.23       56.13      2.53 o 
  -6  -9   1        1.28       -0.51      1.09 o 
  -5  -9   1       60.88       67.36      2.25 o 
  -4  -9   1        8.95        5.57      0.96 o 
  -3  -9   1       59.77       50.87      1.50 o 
  -2  -9   1       34.94       32.28      1.08 o 
  -1  -9   1      582.80      563.05      7.22 o 
   0  -9   1       87.87       90.13      1.62 o 
   1  -9   1       57.19       55.67      1.11 o 
   2  -9   1       15.89       13.73      0.47 o 
   3  -9   1        0.03        0.04      0.23 o 
   4  -9   1       24.79       20.47      0.80 o 
   5  -9   1        0.13       -0.15      0.31 o 
   6  -9   1      628.36      600.80      9.13 o 
   7  -9   1        0.15       -0.38      0.51 o 
   8  -9   1      175.97      177.34      4.51 o 
   9  -9   1       48.32       53.77      2.33 o 
  10  -9   1       82.11       87.07      3.06 o 
  11  -9   1       20.68       17.86      1.60 o 
  -7  -8   1        2.30        0.22      2.05 o 
  -6  -8   1       11.51        9.88      1.11 o 
  -5  -8   1        2.97        2.98      1.35 o 
  -4  -8   1       11.52       11.52      1.05 o 
  -3  -8   1       15.53       13.16      0.69 o 
  -2  -8   1      524.86      510.97     10.36 o 
  -1  -8   1      502.85      467.31      6.07 o 
   0  -8   1      163.08      164.82      2.28 o 
   1  -8   1       86.04       79.44      1.13 o 
   2  -8   1       26.34       22.99      0.77 o 
   3  -8   1        5.01        8.16      0.40 o 
   4  -8   1       25.67       31.86      0.57 o 
   5  -8   1       79.66       83.61      1.43 o 
   6  -8   1      491.78      500.59      7.69 o 
   7  -8   1        3.03        1.94      0.56 o 
   8  -8   1        4.91        4.41      0.60 o 
   9  -8   1       26.37       21.51      1.45 o 
  10  -8   1        5.81        4.39      1.09 o 
  11  -8   1        7.81       10.75      2.05 o 
  12  -8   1        8.88       10.23      2.05 o 
  -7  -7   1       19.42       24.98      3.07 o 
  -6  -7   1       92.56       98.53      2.63 o 
  -5  -7   1       98.02      102.67      2.82 o 
  -4  -7   1        4.41        1.54      0.59 o 
  -3  -7   1      527.04      503.35      7.19 o 
  -2  -7   1      155.93      164.57      3.76 o 
  -1  -7   1       46.82       40.83      0.85 o 
   0  -7   1       55.97       60.52      0.95 o 
   1  -7   1        9.76        6.79      0.27 o 
   2  -7   1      185.93      232.34      2.87 o 
   3  -7   1      137.53      179.28      1.96 o 
   4  -7   1       10.46        6.96      0.27 o 
   5  -7   1      196.32      192.20      2.78 o 
   6  -7   1       98.69      104.79      1.65 o 
   7  -7   1      132.48      131.31      2.82 o 
   8  -7   1       24.52       25.63      1.36 o 
   9  -7   1       29.38       30.50      1.81 o 
  10  -7   1       19.92       20.98      2.30 o 
  11  -7   1        0.97       -1.54      1.54 o 
  12  -7   1        4.99        6.65      2.05 o 
  -8  -6   1       36.89       31.30      2.33 o 
  -7  -6   1       70.87       67.77      2.70 o 
  -6  -6   1      102.26      102.03      2.63 o 
  -5  -6   1      499.76      451.22      8.15 o 
  -4  -6   1       76.40       82.52      2.07 o 
  -3  -6   1      164.83      149.98      1.90 o 
  -2  -6   1      106.76      104.19      1.70 o 
  -1  -6   1     4886.48     4917.93     48.18 o 
   0  -6   1      497.45      480.67      4.61 o 
   1  -6   1      137.55      133.79      1.84 o 
   2  -6   1       29.56       31.98      0.57 o 
   3  -6   1     1593.73     1641.65     15.64 o 
   4  -6   1       20.35       13.04      0.58 o 
   5  -6   1      133.50      124.46      1.75 o 
   6  -6   1      194.27      184.68      2.69 o 
   7  -6   1      519.12      512.46      9.27 o 
   8  -6   1        2.13        0.51      0.59 o 
   9  -6   1       17.39       18.55      1.54 o 
  10  -6   1       65.91       58.61      2.33 o 
  11  -6   1       17.25       13.82      2.05 o 
  12  -6   1        8.26        6.14      2.05 o 
  -9  -5   1        1.12       -1.23      1.23 o 
  -8  -5   1      111.30      102.52      3.79 o 
  -7  -5   1       19.83       20.39      1.26 o 
  -6  -5   1       20.58       21.75      1.18 o 
  -5  -5   1        5.23        2.35      0.96 o 
  -4  -5   1      218.29      214.02      2.97 o 
  -3  -5   1       34.98       41.22      0.81 o 
  -2  -5   1      362.94      388.17      4.16 o 
  -1  -5   1     2556.52     2698.43     25.52 o 
   0  -5   1       27.04       34.91      0.53 o 
   1  -5   1      703.52      680.89      6.74 o 
   2  -5   1       16.63        9.22      0.34 o 
   3  -5   1       76.66       78.37      0.93 o 
   4  -5   1      395.94      445.09      4.99 o 
   5  -5   1      143.13      115.03      1.58 o 
   6  -5   1      418.73      449.93      7.00 o 
   7  -5   1       91.80      118.58      3.55 o 
   8  -5   1       36.11       35.17      1.36 o 
   9  -5   1      169.65      174.36      4.51 o 
  10  -5   1        2.20        0.72      1.54 o 
  11  -5   1       10.26       14.84      2.05 o 
  12  -5   1       18.93       19.96      2.56 o 
  -9  -4   1        4.68        5.12      1.45 o 
  -8  -4   1      131.07      126.68      3.79 o 
  -7  -4   1        0.07       -0.68      1.13 o 
  -6  -4   1       90.51       85.99      1.68 o 
  -5  -4   1     1296.23     1243.39     15.17 o 
  -4  -4   1      164.16      169.32      2.58 o 
  -3  -4   1      486.45      445.79      5.62 o 
  -2  -4   1      387.20      402.50      4.45 o 
  -1  -4   1      937.88      951.61      9.14 o 
   0  -4   1     2305.74     2320.81     21.13 o 
   1  -4   1      424.15      415.75      4.17 o 
   2  -4   1       58.51       39.32      0.55 o 
   3  -4   1     3218.26     3250.84     38.31 o 
   4  -4   1      302.11      315.93      4.16 o 
   5  -4   1      618.15      682.51      9.27 o 
   6  -4   1      380.83      406.14      5.71 o 
   7  -4   1       16.34       17.50      0.71 o 
   8  -4   1      340.18      320.42      6.07 o 
   9  -4   1       38.73       29.94      1.81 o 
  10  -4   1      109.61      110.39      5.63 o 
  11  -4   1        3.88        3.58      1.54 o 
  12  -4   1        0.26       -1.02      1.54 o 
 -10  -3   1       78.47       97.23      4.61 o 
  -9  -3   1        4.63        7.55      1.54 o 
  -8  -3   1       20.03       24.83      2.11 o 
  -7  -3   1      562.70      560.71      7.65 o 
  -6  -3   1      183.60      180.20      2.60 o 
  -5  -3   1      128.93      143.15      2.11 o 
  -4  -3   1       40.81       53.90      1.14 o 
  -3  -3   1     6100.32     6283.50     93.22 o 
  -2  -3   1      612.46      532.73      6.28 o 
  -1  -3   1    21758.76    19314.93    474.29 o 
   0  -3   1    10067.41     9648.52     87.80 o 
   1  -3   1     2613.59     2534.36     24.55 o 
   2  -3   1      412.70      410.20      4.25 o 
   3  -3   1      508.38      452.16      5.85 o 
   4  -3   1     1617.79     1662.94     29.71 o 
   5  -3   1       59.42       42.45      1.22 o 
   6  -3   1       11.85       24.12      0.66 o 
   7  -3   1      775.46      785.45      9.67 o 
   8  -3   1        0.01       -0.17      0.27 o 
   9  -3   1      271.99      272.04      5.74 o 
  10  -3   1       38.35       41.45      3.07 o 
  11  -3   1       26.56       28.66      3.07 o 
 -10  -2   1       37.44       33.26      2.56 o 
  -9  -2   1      146.17      145.96      3.44 o 
  -8  -2   1       74.29       70.27      2.45 o 
  -7  -2   1      131.79      130.86      2.04 o 
  -6  -2   1      160.57      156.17      2.26 o 
  -5  -2   1      880.90      937.79     11.46 o 
  -4  -2   1     1034.75      941.68     11.74 o 
  -3  -2   1      414.08      466.74      5.80 o 
  -2  -2   1     1581.35     1532.57     20.19 o 
  -1  -2   1      119.73      112.08      1.54 o 
   0  -2   1        4.10        2.08      0.19 o 
   1  -2   1      618.57      681.40      6.82 o 
   2  -2   1       48.00       43.88      0.88 o 
   3  -2   1     2486.71     2413.41     35.57 o 
   4  -2   1      855.71      844.83     12.29 o 
   5  -2   1      929.00      994.14     16.23 o 
   6  -2   1        0.18        0.13      0.26 o 
   7  -2   1       76.53       78.94      1.65 o 
   8  -2   1       50.45       44.30      1.33 o 
   9  -2   1      330.95      331.48      4.79 o 
  10  -2   1       32.61       38.38      3.07 o 
  11  -2   1        4.90        6.65      2.05 o 
 -10  -1   1        1.49        0.26      1.09 o 
  -9  -1   1       23.17       25.28      1.60 o 
  -8  -1   1       47.22       45.59      1.15 o 
  -7  -1   1      288.81      280.62      3.72 o 
  -6  -1   1     1184.55     1221.52     13.82 o 
  -5  -1   1       12.44       17.59      0.44 o 
  -4  -1   1       18.72       18.63      0.42 o 
  -3  -1   1      303.19      290.01      5.91 o 
  -2  -1   1     3319.76     3336.03     40.14 o 
  -1  -1   1       28.50       24.39      0.46 o 
   0  -1   1     1193.68     1126.27     13.07 o 
   1  -1   1    24973.40    14255.57    501.76 o 
   2  -1   1     8087.85     7741.08    123.27 o 
   3  -1   1      257.83      255.01      4.33 o 
   4  -1   1      291.94      316.87      5.51 o 
   5  -1   1      842.32      836.30     13.68 o 
   6  -1   1       78.48       62.76      1.39 o 
   7  -1   1       53.88       45.72      1.28 o 
   8  -1   1      413.80      412.95      8.27 o 
   9  -1   1      175.18      176.92      2.83 o 
  10  -1   1        1.04       -0.41      0.85 o 
  11  -1   1       20.68       26.10      2.56 o 
 -11   0   1        4.69        6.55      1.23 o 
 -10   0   1        1.11        1.79      1.09 o 
  -9   0   1      174.66      178.26      4.88 o 
  -8   0   1       56.32       53.13      1.05 o 
  -7   0   1      166.67      172.11      2.23 o 
  -6   0   1       25.37       25.88      0.59 o 
  -5   0   1       19.27       17.07      0.70 o 
  -4   0   1      806.97      831.82     10.83 o 
  -3   0   1      467.83      433.27      5.33 o 
  -2   0   1     1268.05     1317.98     17.51 o 
  -1   0   1     6263.26     5771.84     83.94 o 
   0   0   1       39.92       39.77      0.58 o 
   1   0   1      463.55      454.14      6.26 o 
   2   0   1        0.74        1.02      0.30 o 
   3   0   1     2362.31     2468.59     39.25 o 
   4   0   1        8.65       17.51      0.75 o 
   5   0   1      526.16      557.40      9.35 o 
   6   0   1      299.68      286.26      4.02 o 
   7   0   1      213.59      204.27      3.06 o 
   8   0   1        6.19        5.74      1.03 o 
   9   0   1        4.49        3.33      0.61 o 
  10   0   1        3.84        7.78      2.92 o 
  11   0   1        4.87        5.12      1.54 o 
 -11   1   1       19.26       17.40      2.56 o 
 -10   1   1       32.12       33.78      1.97 o 
  -9   1   1        6.92        6.30      1.23 o 
  -8   1   1       23.13       24.13      0.71 o 
  -7   1   1      320.98      306.46      4.41 o 
  -6   1   1      182.48      145.17      2.19 o 
  -5   1   1      871.35      926.95     12.43 o 
  -4   1   1      157.04      131.64      1.96 o 
  -3   1   1     1598.67     1505.14     33.13 o 
  -2   1   1        3.69        2.61      0.23 o 
  -1   1   1     1734.29     1705.18     20.65 o 
   0   1   1      358.60      345.57      3.82 o 
   1   1   1      523.46      530.92      6.48 o 
   2   1   1     6639.69     6712.31     81.70 o 
   3   1   1     1131.36     1225.83     16.86 o 
   4   1   1        9.37        2.14      0.40 o 
   5   1   1      592.39      598.18      8.63 o 
   6   1   1        0.80        0.13      0.51 o 
   7   1   1       13.04       14.88      0.72 o 
   8   1   1       20.02       20.77      0.92 o 
   9   1   1       55.87       58.41      1.50 o 
  10   1   1       57.33       61.29      2.70 o 
 -11   2   1        4.24        3.07      1.54 o 
 -10   2   1        3.95        5.12      2.05 o 
  -9   2   1      197.01      187.61      5.89 o 
  -8   2   1      362.10      361.88      5.62 o 
  -7   2   1      158.47      157.86      2.45 o 
  -6   2   1      340.86      374.95      5.27 o 
  -5   2   1      473.25      478.14      6.56 o 
  -4   2   1       23.71       27.38      1.10 o 
  -3   2   1      297.15      273.89      3.54 o 
  -2   2   1      223.69      217.16      2.50 o 
  -1   2   1     5325.05     5205.73     50.51 o 
   0   2   1      165.74      165.76      1.64 o 
   1   2   1      600.76      584.82      7.74 o 
   2   2   1        0.10        1.71      0.44 o 
   3   2   1      142.54      167.76      3.09 o 
   4   2   1      108.37      118.08      2.10 o 
   5   2   1       55.74       65.22      1.54 o 
   6   2   1        1.04        1.43      0.46 o 
   7   2   1      308.76      300.18      4.00 o 
   8   2   1       20.31       22.61      1.07 o 
   9   2   1        3.71        2.81      1.09 o 
  10   2   1        0.06       -0.77      1.09 o 
 -12   3   1       11.04        9.72      2.05 o 
 -11   3   1        0.23        0.00      1.54 o 
 -10   3   1      292.19      280.95     10.23 o 
  -9   3   1      171.89      156.08      6.14 o 
  -8   3   1      155.99      155.53      2.78 o 
  -7   3   1      320.22      312.70      4.49 o 
  -6   3   1       37.08       27.36      0.95 o 
  -5   3   1      338.43      328.28      4.58 o 
  -4   3   1      309.30      308.97      3.75 o 
  -3   3   1      250.92      300.88      3.97 o 
  -2   3   1      636.78      571.21      5.90 o 
  -1   3   1     1941.89     2045.63     20.66 o 
   0   3   1       22.24       24.27      0.57 o 
   1   3   1      142.44      148.85      1.94 o 
   2   3   1      964.03     1012.41     14.52 o 
   3   3   1      149.27      159.75      2.45 o 
   4   3   1      539.36      531.47     10.46 o 
   5   3   1      589.01      581.55      8.03 o 
   6   3   1        1.85        2.95      0.44 o 
   7   3   1        0.51        0.31      0.52 o 
   8   3   1        0.34        0.83      0.65 o 
   9   3   1       12.18       12.08      1.45 o 
 -12   4   1       36.13       36.85      3.07 o 
 -11   4   1       65.68       60.90      4.09 o 
 -10   4   1       23.82       22.01      2.56 o 
  -9   4   1        8.23        8.02      0.85 o 
  -8   4   1        6.80        6.19      0.66 o 
  -7   4   1     1118.74     1132.02     15.11 o 
  -6   4   1       77.84       77.23      1.33 o 
  -5   4   1      811.85      774.43      8.70 o 
  -4   4   1      279.82      272.70      3.16 o 
  -3   4   1      276.94      284.19      2.89 o 
  -2   4   1      816.75      862.26      8.46 o 
  -1   4   1      180.75      181.19      1.91 o 
   0   4   1      153.49      143.63      1.67 o 
   1   4   1     2103.97     2169.74     21.81 o 
   2   4   1      669.37      654.98      7.80 o 
   3   4   1      468.50      508.46      6.37 o 
   4   4   1      460.69      459.05      6.44 o 
   5   4   1      109.35      100.93      2.59 o 
   6   4   1      124.94      116.65      2.42 o 
   7   4   1      160.63      154.04      4.82 o 
   8   4   1       63.20       62.11      2.15 o 
   9   4   1       12.80       14.62      1.60 o 
 -12   5   1        9.02        4.61      2.05 o 
 -11   5   1       99.28      105.93      5.63 o 
 -10   5   1       12.29       13.31      2.05 o 
  -9   5   1      138.25      138.30      7.68 o 
  -8   5   1       86.45       82.77      2.11 o 
  -7   5   1      662.64      624.36      9.80 o 
  -6   5   1      403.21      433.80      7.63 o 
  -5   5   1       56.27       64.30      1.29 o 
  -4   5   1      142.77      132.87      1.57 o 
  -3   5   1      110.91      117.53      1.42 o 
  -2   5   1       14.43        9.70      0.32 o 
  -1   5   1     2063.16     2002.79     19.49 o 
   0   5   1        1.23        4.97      0.36 o 
   1   5   1     1817.90     1877.44     20.42 o 
   2   5   1      184.18      209.50      2.56 o 
   3   5   1      150.14      154.52      2.59 o 
   4   5   1       59.09       60.19      1.86 o 
   5   5   1      306.81      295.04      7.93 o 
   6   5   1       69.85       76.72      2.25 o 
   7   5   1        7.85        8.13      0.96 o 
   8   5   1       30.44       34.88      1.72 o 
 -12   6   1      112.13      121.28      6.14 o 
 -11   6   1        0.32       -0.51      1.54 o 
 -10   6   1       33.59       33.26      3.07 o 
  -9   6   1       30.39       28.63      3.07 o 
  -8   6   1        8.00       10.45      1.62 o 
  -7   6   1       55.07       56.99      1.22 o 
  -6   6   1      187.58      191.79      3.80 o 
  -5   6   1      206.05      213.97      2.65 o 
  -4   6   1      290.66      272.34      3.02 o 
  -3   6   1      414.55      399.13      4.29 o 
  -2   6   1       73.38       60.16      0.90 o 
  -1   6   1     2433.10     2512.58     24.26 o 
   0   6   1      399.21      389.60      4.56 o 
   1   6   1        1.36        0.77      0.25 o 
   2   6   1      137.98      140.04      1.85 o 
   3   6   1      362.14      331.52      5.00 o 
   4   6   1        0.95        0.85      0.59 o 
   5   6   1        0.32       -0.34      1.37 o 
   6   6   1       91.47       81.91      9.21 o 
   7   6   1       53.12       59.65      2.15 o 
   8   6   1       12.79       11.98      1.60 o 
 -12   7   1       10.22       10.75      2.56 o 
 -11   7   1      125.96      115.14      5.63 o 
 -10   7   1        3.49        3.58      1.54 o 
  -9   7   1      207.86      220.32      8.96 o 
  -8   7   1       76.98       80.92      2.52 o 
  -7   7   1      137.41      130.08      2.99 o 
  -6   7   1      926.00      873.59     11.01 o 
  -5   7   1       23.20       21.36      0.68 o 
  -4   7   1      205.02      208.09      2.38 o 
  -3   7   1      588.98      610.61      6.46 o 
  -2   7   1      103.65      114.25      1.47 o 
  -1   7   1      542.19      576.17      6.12 o 
   0   7   1      287.37      309.72      4.00 o 
   1   7   1      141.30      142.43      2.20 o 
   2   7   1      510.36      480.95      6.93 o 
   3   7   1      127.41      118.00      2.27 o 
   4   7   1        4.43        3.48      0.85 o 
   5   7   1       38.06       31.10      1.56 o 
   6   7   1        9.95        7.61      1.05 o 
   7   7   1        2.13        2.14      0.96 o 
 -12   8   1        0.03       -1.54      1.54 o 
 -11   8   1       17.76       20.47      2.56 o 
 -10   8   1       27.77       26.18      1.60 o 
  -9   8   1       79.40       76.82      2.70 o 
  -8   8   1      448.32      429.21      6.79 o 
  -7   8   1       66.74       64.64      1.69 o 
  -6   8   1      335.28      326.17      5.35 o 
  -5   8   1       36.21       37.35      0.82 o 
  -4   8   1       54.54       56.36      0.97 o 
  -3   8   1       40.48       31.70      0.68 o 
  -2   8   1        0.19        0.00      0.26 o 
  -1   8   1      582.22      567.91      6.04 o 
   0   8   1      189.52      164.44      2.78 o 
   1   8   1       31.38       29.33      1.03 o 
   2   8   1       22.03       25.09      1.28 o 
   3   8   1       51.61       46.01      1.43 o 
   4   8   1       78.51       74.22      2.70 o 
   5   8   1      125.58      138.92      3.52 o 
   6   8   1       22.63       19.68      1.36 o 
 -12   9   1        0.17       -1.54      1.54 o 
 -11   9   1        4.22        1.54      1.54 o 
 -10   9   1       64.30       65.85      5.89 o 
  -9   9   1        6.50        8.37      1.04 o 
  -8   9   1      181.44      170.97      3.52 o 
  -7   9   1       52.69       56.36      1.53 o 
  -6   9   1      118.02      111.12      2.25 o 
  -5   9   1      652.90      610.84      8.46 o 
  -4   9   1       81.13       80.94      1.31 o 
  -3   9   1      488.64      467.65      5.65 o 
  -2   9   1      410.27      411.78      5.04 o 
  -1   9   1       95.97       93.90      1.85 o 
   0   9   1       10.11       11.25      0.69 o 
   1   9   1      409.61      399.97      6.07 o 
   2   9   1       29.61       29.33      1.20 o 
   3   9   1      337.93      326.54      5.64 o 
   4   9   1       93.09       96.75      2.78 o 
   5   9   1       65.88       68.73      2.33 o 
 -11  10   1        2.34        1.54      2.05 o 
 -10  10   1        0.01       -0.82      0.85 o 
  -9  10   1        1.14       -0.85      0.88 o 
  -8  10   1      120.52      117.44      2.63 o 
  -7  10   1       63.54       63.23      1.69 o 
  -6  10   1       71.67       70.22      1.80 o 
  -5  10   1       81.45       89.90      1.79 o 
  -4  10   1       91.81       89.55      1.79 o 
  -3  10   1       45.88       49.10      1.22 o 
  -2  10   1        4.79        4.06      0.52 o 
  -1  10   1      312.17      309.87      4.79 o 
   0  10   1      208.43      205.82      3.54 o 
   1  10   1        0.05        0.82      0.60 o 
   2  10   1        7.36        9.68      0.76 o 
   3  10   1       59.98       59.76      2.03 o 
   4  10   1        3.44        0.85      0.89 o 
 -11  11   1       27.01       31.22      3.07 o 
 -10  11   1       36.40       39.93      1.97 o 
  -9  11   1        7.80        8.99      2.56 o 
  -8  11   1       83.54       87.20      2.25 o 
  -7  11   1        0.49        1.48      0.60 o 
  -6  11   1      203.38      205.31      3.69 o 
  -5  11   1        5.65        5.80      0.85 o 
  -4  11   1      475.71      455.59      8.34 o 
  -3  11   1       11.84       13.74      0.87 o 
  -2  11   1      557.67      544.81      7.85 o 
  -1  11   1       56.60       58.69      1.72 o 
   0  11   1        6.79        7.90      0.96 o 
   1  11   1        9.11        8.75      0.87 o 
   2  11   1        7.05        4.94      0.87 o 
   3  11   1       55.36       63.77      2.33 o 
 -10  12   1       11.19        8.04      1.54 o 
  -9  12   1        3.80        2.35      1.02 o 
  -8  12   1       14.55       14.71      1.05 o 
  -7  12   1       59.50       61.01      1.86 o 
  -6  12   1       49.14       46.15      1.97 o 
  -5  12   1       47.97       48.33      2.05 o 
  -4  12   1       47.95       48.47      1.66 o 
  -3  12   1      216.42      210.96      4.49 o 
  -2  12   1        2.47        3.13      0.67 o 
  -1  12   1       96.24       96.52      2.28 o 
   0  12   1       76.07       76.84      2.14 o 
   1  12   1      120.50      130.96      2.93 o 
   2  12   1       13.88       11.10      1.26 o 
  -9  13   1        0.53       -0.85      0.85 o 
  -8  13   1       29.48       33.26      2.56 o 
  -7  13   1       25.85       20.99      1.45 o 
  -6  13   1       62.98       61.71      2.33 o 
  -5  13   1       42.71       42.09      1.97 o 
  -4  13   1       12.46       13.26      1.18 o 
  -3  13   1      119.65      107.98      4.61 o 
  -2  13   1        1.56        0.51      0.85 o 
  -1  13   1       43.34       50.86      2.22 o 
   0  13   1       18.69       16.89      1.18 o 
  -8  14   1       29.43       28.15      2.56 o 
  -7  14   1        0.22       -1.28      1.28 o 
  -6  14   1       37.41       41.20      2.17 o 
  -5  14   1        1.97        0.51      1.09 o 
  -4  14   1       40.84       43.08      2.17 o 
  -3  14   1        2.40        2.05      1.09 o 
  -2  14   1       65.54       67.10      2.70 o 
  -1  14   1       21.45       19.65      1.60 o 
   2 -15   2        0.98        1.28      1.09 o 
   3 -15   2       12.37       14.63      1.45 o 
   4 -15   2        1.70        2.05      1.54 o 
   5 -15   2       81.20       94.67      4.09 o 
   6 -15   2        0.54        1.02      1.54 o 
   7 -15   2       28.41       33.26      3.07 o 
   0 -14   2       10.45       12.49      1.18 o 
   1 -14   2        0.18        1.54      1.09 o 
   2 -14   2       90.07       87.01      3.06 o 
   3 -14   2        0.09        0.00      0.85 o 
   4 -14   2       20.85       17.24      1.45 o 
   5 -14   2        0.01       -1.02      1.02 o 
   6 -14   2       33.81       36.85      2.56 o 
   7 -14   2       31.86       32.75      2.56 o 
   8 -14   2       82.70       92.11      4.09 o 
   9 -14   2        0.44        0.00      1.54 o 
  -2 -13   2       11.19       13.48      1.53 o 
  -1 -13   2        0.04       -0.85      0.89 o 
   0 -13   2       17.95       21.30      1.26 o 
   1 -13   2       92.69      100.84      2.28 o 
   2 -13   2       15.73       16.12      1.45 o 
   3 -13   2       16.15       15.22      1.05 o 
   4 -13   2       46.36       49.78      3.07 o 
   5 -13   2        1.99        0.51      1.02 o 
   6 -13   2      165.65      164.78      6.14 o 
   7 -13   2       19.56       16.89      2.05 o 
   8 -13   2      114.32      109.00      4.61 o 
   9 -13   2        0.06       -0.85      0.85 o 
  10 -13   2       17.14       18.70      2.05 o 
  -3 -12   2        3.76        3.12      1.10 o 
  -2 -12   2      120.57      126.15      3.22 o 
  -1 -12   2       89.10       92.82      2.52 o 
   0 -12   2       15.72       11.31      0.87 o 
   1 -12   2        1.16        1.50      0.52 o 
   2 -12   2       25.92       26.21      1.82 o 
   3 -12   2      225.37      213.90      4.49 o 
   4 -12   2      129.11      133.44      3.10 o 
   5 -12   2      201.54      195.53      4.70 o 
   6 -12   2      224.03      227.45      6.14 o 
   7 -12   2        0.98        1.54      1.02 o 
   8 -12   2      148.70      147.85      4.15 o 
   9 -12   2      167.08      157.94      4.51 o 
  10 -12   2        6.57        5.90      1.09 o 
  -4 -11   2       79.95       86.11      2.63 o 
  -3 -11   2        3.85        4.36      0.89 o 
  -2 -11   2       49.33       50.06      1.86 o 
  -1 -11   2      120.83      116.05      2.75 o 
   0 -11   2       38.85       33.35      1.00 o 
   1 -11   2       99.66       93.88      1.83 o 
   2 -11   2      803.67      807.24     10.11 o 
   3 -11   2      188.64      176.51      3.14 o 
   4 -11   2       74.07       71.00      1.72 o 
   5 -11   2       30.85       28.38      1.31 o 
   6 -11   2        4.30        2.56      0.85 o 
   7 -11   2       11.03       10.66      0.96 o 
   8 -11   2        4.83        3.68      0.85 o 
   9 -11   2       28.17       29.00      4.09 o 
  10 -11   2       17.22       16.95      1.45 o 
  11 -11   2       15.93       17.34      1.60 o 
  -5 -10   2        4.31        2.05      0.96 o 
  -4 -10   2       17.46       21.67      1.36 o 
  -3 -10   2        5.30        2.72      0.67 o 
  -2 -10   2       10.12       12.60      0.87 o 
  -1 -10   2       65.46       65.40      1.53 o 
   0 -10   2      528.55      496.03      6.50 o 
   1 -10   2        0.21        0.09      0.42 o 
   2 -10   2      216.04      213.63      2.74 o 
   3 -10   2       64.81       62.21      1.26 o 
   4 -10   2       17.48       17.26      0.91 o 
   5 -10   2      179.11      183.88      4.74 o 
   6 -10   2        9.86        8.07      0.63 o 
   7 -10   2      201.69      206.84      4.41 o 
   8 -10   2       41.07       42.22      3.07 o 
   9 -10   2       12.61       13.13      1.23 o 
  10 -10   2      113.13      124.92      3.79 o 
  11 -10   2       23.67       29.21      1.97 o 
  -6  -9   2        0.20       -1.90      2.56 o 
  -5  -9   2       58.35       65.66      2.86 o 
  -4  -9   2       22.22       23.04      1.07 o 
  -3  -9   2        0.11       -0.51      0.51 o 
  -2  -9   2        1.99        2.19      0.49 o 
  -1  -9   2       69.58       63.98      1.38 o 
   0  -9   2       55.01       56.48      1.17 o 
   1  -9   2      182.06      182.43      2.18 o 
   2  -9   2       57.39       54.74      0.94 o 
   3  -9   2      192.91      197.26      2.68 o 
   4  -9   2      393.94      390.20      5.30 o 
   5  -9   2      185.54      177.39      2.82 o 
   6  -9   2       52.15       48.26      1.27 o 
   7  -9   2       35.52       35.43      1.42 o 
   8  -9   2        5.06        4.95      1.28 o 
   9  -9   2        0.11       -0.72      0.72 o 
  10  -9   2        0.03       -0.85      0.85 o 
  11  -9   2        0.82       -0.41      0.85 o 
  -7  -8   2        1.11        0.00      1.79 o 
  -6  -8   2        5.98        3.00      1.23 o 
  -5  -8   2      117.17      123.81      2.92 o 
  -4  -8   2      184.90      197.91      3.68 o 
  -3  -8   2       10.15        9.33      0.69 o 
  -2  -8   2      167.17      168.18      2.55 o 
  -1  -8   2       13.20        9.48      0.57 o 
   0  -8   2      107.43      110.59      1.41 o 
   1  -8   2       11.16        9.46      0.40 o 
   2  -8   2      658.90      658.79      6.47 o 
   3  -8   2       29.50       20.62      0.53 o 
   4  -8   2       30.83       21.10      0.58 o 
   5  -8   2       65.23       67.39      1.22 o 
   6  -8   2        3.62        1.79      0.51 o 
   7  -8   2       58.84       49.51      1.36 o 
   8  -8   2      358.21      344.52      7.77 o 
   9  -8   2      247.52      233.56      5.76 o 
  10  -8   2       20.34       13.89      1.45 o 
  11  -8   2        0.18        1.02      1.09 o 
  -7  -7   2      107.93      126.51      7.68 o 
  -6  -7   2       31.90       33.72      1.49 o 
  -5  -7   2       20.79       21.25      1.18 o 
  -4  -7   2       49.64       49.35      1.31 o 
  -3  -7   2        5.20        3.85      0.60 o 
  -2  -7   2       40.07       36.20      0.80 o 
  -1  -7   2      227.30      249.82      3.09 o 
   0  -7   2      741.31      757.61      7.45 o 
   1  -7   2        3.30       10.06      0.40 o 
   2  -7   2      135.95      129.15      1.81 o 
   3  -7   2       68.41       68.84      1.05 o 
   4  -7   2       65.26       73.14      1.22 o 
   5  -7   2       71.12       82.02      1.41 o 
   6  -7   2      808.42      797.21      9.42 o 
   7  -7   2      143.07      141.74      3.22 o 
   8  -7   2      173.23      177.25      5.11 o 
   9  -7   2        0.91       -0.51      0.72 o 
  10  -7   2        8.64        4.94      1.09 o 
  11  -7   2       11.88       12.37      1.45 o 
  12  -7   2        0.30       -1.02      1.54 o 
  -8  -6   2        7.04       10.65      1.45 o 
  -7  -6   2      107.58       95.80      3.42 o 
  -6  -6   2       34.82       39.65      1.72 o 
  -5  -6   2        0.87       -0.34      1.13 o 
  -4  -6   2       67.45       65.90      2.39 o 
  -3  -6   2      954.98      974.12      9.85 o 
  -2  -6   2       12.58       15.60      0.45 o 
  -1  -6   2       16.58       13.15      0.44 o 
   0  -6   2     3742.54     3980.99     37.62 o 
   1  -6   2       98.21      104.59      1.21 o 
   2  -6   2      171.61      191.75      2.44 o 
   3  -6   2      200.17      242.79      2.58 o 
   4  -6   2      643.58      658.39      7.39 o 
   5  -6   2      714.55      723.58      8.52 o 
   6  -6   2      324.77      379.59      5.15 o 
   7  -6   2       88.01       86.80      3.33 o 
   8  -6   2        0.06       -0.51      0.59 o 
   9  -6   2      423.83      407.44      9.02 o 
  10  -6   2      106.08      119.34      3.62 o 
  11  -6   2       28.70       35.10      2.17 o 
  12  -6   2        1.05        1.02      1.54 o 
  -9  -5   2        7.89        9.72      2.05 o 
  -8  -5   2       27.02       28.42      2.17 o 
  -7  -5   2      133.05      130.71      3.93 o 
  -6  -5   2       68.36       65.15      1.95 o 
  -5  -5   2      356.12      347.85      5.00 o 
  -4  -5   2      215.47      221.60      3.06 o 
  -3  -5   2       15.84       22.14      0.50 o 
  -2  -5   2       23.26       22.29      0.48 o 
  -1  -5   2     2529.69     2601.36     26.25 o 
   0  -5   2      742.80      815.92      7.56 o 
   1  -5   2     3008.43     2989.60     30.76 o 
   2  -5   2        1.05        2.17      0.18 o 
   3  -5   2     2189.48     2265.49     22.88 o 
   4  -5   2     1048.42     1102.37     12.08 o 
   5  -5   2       45.60       50.57      1.17 o 
   6  -5   2       37.77       31.57      0.63 o 
   7  -5   2        2.47        1.66      0.85 o 
   8  -5   2      129.10      119.21      2.85 o 
   9  -5   2        2.59        1.33      1.02 o 
  10  -5   2       77.98       72.45      2.70 o 
  11  -5   2        6.48        9.72      2.05 o 
  -9  -4   2       96.88      111.05      5.12 o 
  -8  -4   2       24.12       18.63      3.58 o 
  -7  -4   2        7.79        5.39      0.89 o 
  -6  -4   2      279.47      260.93      3.86 o 
  -5  -4   2      354.37      372.07      4.88 o 
  -4  -4   2        8.44        7.24      0.53 o 
  -3  -4   2        0.02        2.38      0.66 o 
  -2  -4   2     6812.64     6958.46     70.01 o 
  -1  -4   2      805.55      698.32      7.22 o 
   0  -4   2     1179.08     1264.13     12.23 o 
   1  -4   2     4545.57     4509.61     46.39 o 
   2  -4   2        0.81        0.61      0.23 o 
   3  -4   2      299.29      341.52      4.03 o 
   4  -4   2       32.44       39.95      0.71 o 
   5  -4   2        3.38        6.26      0.31 o 
   6  -4   2      870.43      878.87     12.44 o 
   7  -4   2       38.64       36.99      0.80 o 
   8  -4   2        0.06        0.38      0.81 o 
   9  -4   2      277.09      286.69      7.68 o 
  10  -4   2       66.24       68.80      2.70 o 
  11  -4   2        0.01        1.54      1.54 o 
 -10  -3   2        3.33        5.12      1.54 o 
  -9  -3   2       12.32       18.42      2.05 o 
  -8  -3   2      151.59      144.31      5.63 o 
  -7  -3   2       67.57       71.13      1.65 o 
  -6  -3   2        0.87        1.81      0.42 o 
  -5  -3   2      229.61      227.90      3.07 o 
  -4  -3   2      554.94      565.50      7.06 o 
  -3  -3   2     3066.25     3071.00     40.41 o 
  -2  -3   2      223.02      223.34      2.99 o 
  -1  -3   2        7.91        6.06      0.31 o 
   0  -3   2      937.58      972.78      9.40 o 
   1  -3   2        7.94       10.66      0.21 o 
   2  -3   2      564.68      515.10      5.31 o 
   3  -3   2       32.15       33.11      0.53 o 
   4  -3   2     1188.61     1176.41     20.68 o 
   5  -3   2     1562.39     1651.29     21.79 o 
   6  -3   2       67.86       87.13      1.50 o 
   7  -3   2       48.37       48.84      0.94 o 
   8  -3   2        0.54        0.00      0.42 o 
   9  -3   2        0.06       -0.58      0.86 o 
  10  -3   2       46.05       38.65      2.17 o 
  11  -3   2        3.94        8.19      2.05 o 
 -10  -2   2        0.25       -0.92      2.05 o 
  -9  -2   2       22.39       21.90      1.60 o 
  -8  -2   2       19.19       23.03      1.45 o 
  -7  -2   2      112.20      112.45      2.14 o 
  -6  -2   2      209.51      216.07      3.60 o 
  -5  -2   2        2.80        5.26      0.37 o 
  -4  -2   2      305.34      337.24      4.24 o 
  -3  -2   2        7.22        6.39      0.25 o 
  -2  -2   2      544.13      573.22      7.34 o 
  -1  -2   2    13996.40    12778.50    137.82 o 
   0  -2   2     7020.37     6391.26     64.36 o 
   1  -2   2     9033.51     8444.17     94.39 o 
   2  -2   2      428.60      393.90      5.10 o 
   3  -2   2      973.98     1015.59     13.46 o 
   4  -2   2     1228.08     1359.74     20.68 o 
   5  -2   2       11.54        7.85      0.59 o 
   6  -2   2      167.40      173.99      3.98 o 
   7  -2   2       52.31       52.40      1.33 o 
   8  -2   2      741.54      730.03     10.80 o 
   9  -2   2      221.82      211.58      3.70 o 
  10  -2   2       37.51       40.69      1.77 o 
  11  -2   2        0.03       -1.54      1.54 o 
 -11  -1   2        1.75        3.87      1.23 o 
 -10  -1   2        0.38        0.20      0.85 o 
  -9  -1   2       21.91       22.34      1.60 o 
  -8  -1   2      410.15      398.15      7.46 o 
  -7  -1   2      187.67      193.10      3.01 o 
  -6  -1   2       11.28        8.25      0.63 o 
  -5  -1   2       13.25       17.65      0.69 o 
  -4  -1   2       10.11        9.35      0.34 o 
  -3  -1   2        1.95        0.77      0.26 o 
  -2  -1   2     1455.35     1412.09     17.85 o 
  -1  -1   2     1605.23     1518.86     19.24 o 
   0  -1   2     2219.77     2200.16     23.85 o 
   1  -1   2        3.69        3.90      0.21 o 
   2  -1   2       98.87      100.95      2.16 o 
   3  -1   2     1053.42     1041.54     20.42 o 
   4  -1   2      883.82      952.44     15.45 o 
   5  -1   2       10.56        5.30      0.59 o 
   6  -1   2       67.15       75.03      2.22 o 
   7  -1   2        1.06        0.85      0.59 o 
   8  -1   2      104.36      106.83      2.30 o 
   9  -1   2       10.26       10.82      0.72 o 
  10  -1   2        1.26        1.41      0.65 o 
  11  -1   2       20.97       26.61      2.56 o 
 -11   0   2       22.31       20.91      1.60 o 
 -10   0   2       36.13       36.86      1.97 o 
  -9   0   2        6.03        5.90      1.09 o 
  -8   0   2        0.33       -0.26      0.54 o 
  -7   0   2       12.21       15.07      0.53 o 
  -6   0   2      482.70      471.67      5.84 o 
  -5   0   2      119.72      158.00      2.10 o 
  -4   0   2      106.20      114.28      1.73 o 
  -3   0   2     3366.21     3250.04     67.61 o 
  -2   0   2      234.45      244.18      3.59 o 
  -1   0   2     2587.23     2438.04     30.87 o 
   0   0   2     1775.84     1713.34     14.60 o 
   1   0   2     5435.16     5299.99     98.89 o 
   2   0   2      503.67      498.60      7.03 o 
   3   0   2       20.65       30.22      0.89 o 
   4   0   2      214.08      257.30      4.62 o 
   5   0   2       39.56       41.29      1.18 o 
   6   0   2      322.14      330.33      5.18 o 
   7   0   2      313.11      297.19      4.73 o 
   8   0   2       24.61       26.22      1.22 o 
   9   0   2       21.17       15.58      0.85 o 
  10   0   2       20.91       19.62      1.26 o 
 -11   1   2        0.88        1.02      1.54 o 
 -10   1   2       32.72       40.78      1.97 o 
  -9   1   2        1.55       -0.20      0.85 o 
  -8   1   2       89.84       78.55      2.03 o 
  -7   1   2      157.37      146.12      2.36 o 
  -6   1   2       64.50       70.58      1.27 o 
  -5   1   2       74.01       64.17      1.12 o 
  -4   1   2      386.35      383.10      5.27 o 
  -3   1   2      102.74      114.12      1.44 o 
  -2   1   2      147.09      113.16      1.54 o 
  -1   1   2       75.64       75.89      1.14 o 
   0   1   2     3453.59     3478.70     30.37 o 
   1   1   2       39.27       22.40      0.69 o 
   2   1   2      878.84      908.87      9.99 o 
   3   1   2       13.17        7.73      0.51 o 
   4   1   2        5.83        6.80      0.74 o 
   5   1   2      165.74      156.01      2.62 o 
   6   1   2        3.17        4.45      0.69 o 
   7   1   2       20.09       17.50      0.94 o 
   8   1   2       50.00       48.08      1.32 o 
   9   1   2        3.79        4.80      0.69 o 
  10   1   2       13.88       15.33      1.60 o 
 -11   2   2       50.19       52.20      3.58 o 
 -10   2   2      139.78      131.01      6.14 o 
  -9   2   2      174.27      170.90      5.12 o 
  -8   2   2       50.04       47.67      1.33 o 
  -7   2   2        1.66        2.87      0.28 o 
  -6   2   2        3.23        5.08      0.26 o 
  -5   2   2      148.53      134.93      2.26 o 
  -4   2   2      856.77      787.98      9.19 o 
  -3   2   2     2828.92     3005.85     34.41 o 
  -2   2   2    76574.09    46673.93    987.19 o 
  -1   2   2     3549.40     3739.01     38.34 o 
   0   2   2      124.58      123.32      1.49 o 
   1   2   2      221.36      199.49      2.81 o 
   2   2   2      439.84      463.27      5.22 o 
   3   2   2       35.14       32.72      1.07 o 
   4   2   2      630.07      709.60      8.72 o 
   5   2   2      488.35      511.63      6.97 o 
   6   2   2      811.93      802.68     11.56 o 
   7   2   2       26.25       22.55      1.07 o 
   8   2   2        1.27        0.73      0.78 o 
   9   2   2       34.66       37.07      1.72 o 
  10   2   2        0.20       -0.51      1.54 o 
 -12   3   2        9.14        9.72      2.56 o 
 -11   3   2      149.56      158.13      7.16 o 
 -10   3   2        8.82        7.68      2.05 o 
  -9   3   2        0.79       -0.72      1.02 o 
  -8   3   2       34.35       29.76      1.31 o 
  -7   3   2       29.73       26.78      0.76 o 
  -6   3   2      223.75      224.71      3.30 o 
  -5   3   2        4.56        5.36      0.28 o 
  -4   3   2     1875.66     1850.85     20.13 o 
  -3   3   2      921.14      910.01     10.00 o 
  -2   3   2     1482.09     1555.62     15.15 o 
  -1   3   2      543.51      594.51      5.90 o 
   0   3   2      153.67      163.53      2.94 o 
   1   3   2     1409.44     1359.65     13.44 o 
   2   3   2       10.06        5.78      0.48 o 
   3   3   2      124.45      151.39      2.14 o 
   4   3   2      612.15      613.54     11.01 o 
   5   3   2       16.96       13.39      0.56 o 
   6   3   2      315.44      295.40      6.66 o 
   7   3   2       18.10       19.20      2.48 o 
   8   3   2        1.93        2.41      0.74 o 
   9   3   2       14.27       14.51      1.26 o 
 -12   4   2       24.29       27.12      3.07 o 
 -11   4   2      138.28      136.12      6.65 o 
 -10   4   2       62.38       58.34      3.58 o 
  -9   4   2       59.36       51.69      3.58 o 
  -8   4   2      215.65      219.25      3.69 o 
  -7   4   2       43.51       39.25      0.96 o 
  -6   4   2       38.35       38.32      1.93 o 
  -5   4   2      148.25      155.75      1.91 o 
  -4   4   2      534.75      544.63      6.13 o 
  -3   4   2      847.99      972.90     10.42 o 
  -2   4   2       26.27       23.03      0.56 o 
  -1   4   2       96.13       75.93      0.92 o 
   0   4   2     1538.40     1449.54     15.87 o 
   1   4   2      139.74      176.91      2.36 o 
   2   4   2      900.66      937.07     12.56 o 
   3   4   2       39.91       39.45      0.93 o 
   4   4   2        1.74        3.09      0.31 o 
   5   4   2      104.69       99.54      2.45 o 
   6   4   2      125.01      119.51      3.56 o 
   7   4   2      130.08      134.22      3.79 o 
   8   4   2       19.97       23.42      1.56 o 
 -12   5   2        0.39        0.51      2.05 o 
 -11   5   2       54.57       54.76      3.58 o 
 -10   5   2      122.88      129.98      6.14 o 
  -9   5   2      250.38      247.17      9.21 o 
  -8   5   2       42.69       49.23      2.39 o 
  -7   5   2       22.94       21.41      0.62 o 
  -6   5   2      147.68      154.98      2.03 o 
  -5   5   2      643.65      624.78      7.45 o 
  -4   5   2      499.35      487.31      4.94 o 
  -3   5   2      594.81      548.47      5.74 o 
  -2   5   2      286.44      289.38      3.04 o 
  -1   5   2      404.91      403.31      4.15 o 
   0   5   2      805.15      793.93      8.99 o 
   1   5   2       76.41       81.30      1.26 o 
   2   5   2      209.53      197.46      2.38 o 
   3   5   2      225.59      201.55      3.24 o 
   4   5   2     1099.79     1028.70     17.95 o 
   5   5   2        1.49        2.25      1.02 o 
   6   5   2       63.84       70.69      4.35 o 
   7   5   2       23.68       20.48      1.36 o 
   8   5   2        1.04       -0.17      0.89 o 
 -12   6   2        9.59        8.70      2.05 o 
 -11   6   2       34.65       37.87      3.07 o 
 -10   6   2       20.21       17.91      2.05 o 
  -9   6   2      110.86      112.38      3.20 o 
  -8   6   2     1583.93     1577.95     29.62 o 
  -7   6   2      477.42      468.80      8.54 o 
  -6   6   2     1618.99     1575.99     20.05 o 
  -5   6   2      561.95      537.12      6.26 o 
  -4   6   2       42.06       38.27      0.72 o 
  -3   6   2      411.07      410.76      4.45 o 
  -2   6   2     1462.95     1538.13     15.66 o 
  -1   6   2      924.90      934.59      8.69 o 
   0   6   2      224.87      211.80      2.89 o 
   1   6   2        6.76        8.98      0.40 o 
   2   6   2     1180.54     1174.24     15.34 o 
   3   6   2       16.35       15.24      0.87 o 
   4   6   2       62.36       61.07      2.33 o 
   5   6   2       28.16       21.18      1.60 o 
   6   6   2        9.54        8.25      1.46 o 
   7   6   2       21.24       23.01      2.29 o 
 -12   7   2       19.75       20.47      2.56 o 
 -11   7   2        2.45        0.00      1.54 o 
 -10   7   2       38.82       38.89      3.07 o 
  -9   7   2       30.46       35.42      3.58 o 
  -8   7   2      535.25      523.64      9.67 o 
  -7   7   2      605.22      605.92     10.84 o 
  -6   7   2       41.42       37.94      1.06 o 
  -5   7   2      179.78      187.07      2.30 o 
  -4   7   2       68.38       65.50      1.14 o 
  -3   7   2       22.27       28.25      0.65 o 
  -2   7   2      227.33      228.47      2.63 o 
  -1   7   2      211.48      195.64      2.32 o 
   0   7   2     1299.66     1269.68     14.92 o 
   1   7   2      336.17      297.65      4.53 o 
   2   7   2        0.06        0.20      0.46 o 
   3   7   2      366.23      327.74      5.53 o 
   4   7   2       44.63       43.93      2.81 o 
   5   7   2       13.61       19.27      1.60 o 
   6   7   2       21.96       18.73      1.74 o 
   7   7   2       16.91       18.61      1.70 o 
 -12   8   2        9.50        7.68      2.05 o 
 -11   8   2        6.51        2.56      1.54 o 
 -10   8   2       63.12       72.67      4.09 o 
  -9   8   2        2.22        1.23      0.85 o 
  -8   8   2        0.00       -0.40      0.40 o 
  -7   8   2      954.90      924.38     13.63 o 
  -6   8   2      232.77      221.75      3.76 o 
  -5   8   2     1221.87     1221.63     13.22 o 
  -4   8   2       41.46       33.10      0.76 o 
  -3   8   2        1.28        1.61      0.25 o 
  -2   8   2      388.42      388.22      4.75 o 
  -1   8   2      114.05      110.10      1.95 o 
   0   8   2      144.02      154.12      2.67 o 
   1   8   2      779.58      750.52     10.48 o 
   2   8   2      133.34      121.28      3.68 o 
   3   8   2      136.53      139.70      3.00 o 
   4   8   2      120.45      114.84      3.56 o 
   5   8   2       58.28       60.51      2.25 o 
   6   8   2      107.40      112.73      3.22 o 
 -12   9   2        0.01       -1.02      1.54 o 
 -11   9   2        4.94        4.09      2.05 o 
 -10   9   2       10.62        9.38      1.23 o 
  -9   9   2        9.10        8.96      0.79 o 
  -8   9   2       12.33       10.18      0.70 o 
  -7   9   2      691.45      673.24     10.27 o 
  -6   9   2      148.58      144.30      2.77 o 
  -5   9   2       24.36       21.61      0.78 o 
  -4   9   2        8.60        8.55      0.44 o 
  -3   9   2        4.72        4.56      0.46 o 
  -2   9   2       45.40       42.21      1.12 o 
  -1   9   2        4.12        4.87      0.61 o 
   0   9   2        1.84        0.88      0.49 o 
   1   9   2      657.29      637.70      9.18 o 
   2   9   2        4.95        5.07      0.77 o 
   3   9   2        6.60        8.16      0.81 o 
   4   9   2       33.70       28.91      1.63 o 
   5   9   2        1.58        1.07      1.05 o 
 -11  10   2        8.13        7.68      2.05 o 
 -10  10   2       11.40       10.04      1.45 o 
  -9  10   2      153.49      161.52      3.52 o 
  -8  10   2        0.25        0.51      0.59 o 
  -7  10   2      149.64      153.48      2.97 o 
  -6  10   2      208.83      200.68      3.66 o 
  -5  10   2      134.77      121.89      3.30 o 
  -4  10   2      537.27      537.29      8.28 o 
  -3  10   2      174.82      162.65      2.84 o 
  -2  10   2       20.17       18.46      0.93 o 
  -1  10   2      632.38      617.92      8.81 o 
   0  10   2        0.07        0.18      0.57 o 
   1  10   2       17.81       15.63      1.02 o 
   2  10   2       88.44       75.76      2.41 o 
   3  10   2        2.08        2.30      1.28 o 
   4  10   2       55.71       64.08      3.04 o 
 -11  11   2       20.34       22.01      2.56 o 
 -10  11   2        5.45        3.07      0.85 o 
  -9  11   2        4.87        5.15      0.89 o 
  -8  11   2      130.74      127.87      2.92 o 
  -7  11   2        0.00       -0.05      0.55 o 
  -6  11   2       64.22       64.00      2.42 o 
  -5  11   2      193.81      189.29      4.01 o 
  -4  11   2       61.50       58.93      1.86 o 
  -3  11   2        0.65       -0.64      0.66 o 
  -2  11   2       14.59       13.52      0.85 o 
  -1  11   2       43.67       38.21      1.87 o 
   0  11   2       23.44       21.93      1.36 o 
   1  11   2        9.30       10.91      1.05 o 
   2  11   2       66.77       68.04      2.02 o 
   3  11   2        8.63        7.82      1.05 o 
 -10  12   2        3.66        4.24      1.23 o 
  -9  12   2        3.53        4.36      0.89 o 
  -8  12   2        3.51        2.73      0.89 o 
  -7  12   2       46.46       46.06      1.97 o 
  -6  12   2      260.92      274.43      6.32 o 
  -5  12   2       36.46       34.81      1.81 o 
  -4  12   2       94.07       95.62      2.79 o 
  -3  12   2        3.24        3.58      1.09 o 
  -2  12   2      201.92      201.78      4.55 o 
  -1  12   2        9.28       10.37      1.18 o 
   0  12   2       87.14       90.57      2.63 o 
   1  12   2       11.58        9.06      1.11 o 
  -9  13   2        1.60        0.51      1.09 o 
  -8  13   2       38.69       43.27      1.97 o 
  -7  13   2       12.95       13.29      1.79 o 
  -6  13   2       23.69       20.73      2.05 o 
  -5  13   2        0.18       -0.51      0.85 o 
  -4  13   2       10.98       12.03      1.45 o 
  -3  13   2      170.42      161.20      5.89 o 
  -2  13   2        3.37        3.33      1.09 o 
  -1  13   2        4.49        5.14      0.87 o 
   0  13   2       31.48       35.07      2.00 o 
  -8  14   2       11.59        8.19      1.54 o 
  -7  14   2        7.54        8.48      1.54 o 
  -6  14   2       19.16       23.04      1.81 o 
  -5  14   2       43.84       48.94      2.33 o 
  -4  14   2        0.17        0.51      1.09 o 
  -3  14   2        0.36        0.00      1.09 o 
  -2  14   2       14.18       11.79      1.79 o 
   2 -15   3        1.78        3.07      1.54 o 
   3 -15   3       47.63       49.13      3.07 o 
   4 -15   3       26.65       28.15      2.56 o 
   5 -15   3        0.44       -0.51      1.54 o 
   6 -15   3        9.94       14.33      2.05 o 
   7 -15   3        1.78        2.05      1.54 o 
   0 -14   3       26.34       26.89      1.81 o 
   1 -14   3      142.54      158.64      6.14 o 
   2 -14   3       13.94       12.04      1.54 o 
   3 -14   3       70.15       72.90      2.70 o 
   4 -14   3       30.06       30.19      2.05 o 
   5 -14   3        2.61        1.02      1.02 o 
   6 -14   3       14.58       15.35      2.05 o 
   7 -14   3       90.38       96.21      4.61 o 
   8 -14   3        0.10        0.51      1.02 o 
   9 -14   3       18.34       18.42      2.05 o 
  -2 -13   3       24.40       28.16      1.81 o 
  -1 -13   3       19.62       18.48      1.45 o 
   0 -13   3       96.41      103.96      3.06 o 
   1 -13   3        0.48       -0.68      0.88 o 
   2 -13   3        7.33        5.12      1.09 o 
   3 -13   3       35.52       31.99      1.63 o 
   4 -13   3      122.60      117.19      4.61 o 
   5 -13   3       35.69       33.26      2.56 o 
   6 -13   3       20.24       19.96      2.05 o 
   7 -13   3       64.97       76.25      3.58 o 
   8 -13   3       81.56       88.02      4.09 o 
   9 -13   3        6.21        7.16      1.54 o 
  10 -13   3        0.74        1.54      1.54 o 
  -3 -12   3       61.46       68.92      2.70 o 
  -2 -12   3       26.05       30.04      1.81 o 
  -1 -12   3       38.11       34.48      2.56 o 
   0 -12   3       10.84        9.02      1.09 o 
   1 -12   3       18.98       18.10      1.05 o 
   2 -12   3        3.10        2.92      0.60 o 
   3 -12   3      342.17      340.08      6.47 o 
   4 -12   3      230.63      237.45      4.52 o 
   5 -12   3      138.44      133.05      5.12 o 
   6 -12   3       28.59       25.30      1.97 o 
   7 -12   3        6.64        5.63      1.54 o 
   8 -12   3       26.48       21.49      2.05 o 
   9 -12   3        1.00       -0.41      1.79 o 
  10 -12   3        8.87        9.83      1.45 o 
  -4 -11   3        0.25       -0.85      0.85 o 
  -3 -11   3        4.51        3.24      0.89 o 
  -2 -11   3      194.64      175.24      3.82 o 
  -1 -11   3        6.87        7.05      0.87 o 
   0 -11   3        7.72        9.15      0.69 o 
   1 -11   3      130.46      121.44      2.26 o 
   2 -11   3        8.72        8.12      0.69 o 
   3 -11   3      234.75      232.48      3.92 o 
   4 -11   3       14.05       12.31      0.81 o 
   5 -11   3      269.51      247.36      6.25 o 
   6 -11   3      248.95      247.67      6.51 o 
   7 -11   3       19.66       19.45      2.05 o 
   8 -11   3        1.45        2.47      2.30 o 
   9 -11   3        0.28       -0.10      0.85 o 
  10 -11   3       14.95        9.37      1.54 o 
  11 -11   3        0.00        1.54      1.09 o 
  -5 -10   3        0.45       -1.02      1.54 o 
  -4 -10   3        4.28        5.43      1.49 o 
  -3 -10   3      131.32      121.08      3.43 o 
  -2 -10   3        6.20        6.86      0.67 o 
  -1 -10   3       76.51       66.94      1.53 o 
   0 -10   3      260.47      253.12      3.92 o 
   1 -10   3      100.94       99.41      1.88 o 
   2 -10   3        9.54        8.47      0.53 o 
   3 -10   3        0.63        0.00      0.34 o 
   4 -10   3      162.50      160.12      2.79 o 
   5 -10   3      140.83      132.68      2.93 o 
   6 -10   3       97.33       91.15      3.07 o 
   7 -10   3       41.51       42.27      1.66 o 
   8 -10   3        8.47        8.64      1.28 o 
   9 -10   3       33.16       33.54      1.81 o 
  10 -10   3        0.17       -0.77      1.09 o 
  11 -10   3        3.88        4.83      1.23 o 
  -6  -9   3        0.65       -1.54      1.54 o 
  -5  -9   3       76.82       74.37      2.33 o 
  -4  -9   3       21.88       28.31      1.20 o 
  -3  -9   3        3.93        7.52      0.67 o 
  -2  -9   3       79.97       82.81      1.66 o 
  -1  -9   3      499.59      491.27      7.02 o 
   0  -9   3      227.04      229.99      3.66 o 
   1  -9   3      254.30      244.44      2.96 o 
   2  -9   3      741.37      767.43      8.40 o 
   3  -9   3      590.53      596.40      7.14 o 
   4  -9   3       16.95       17.96      0.72 o 
   5  -9   3      281.84      283.38      5.27 o 
   6  -9   3        9.34        6.75      0.70 o 
   7  -9   3       82.87       88.14      2.63 o 
   8  -9   3        4.97        4.02      1.79 o 
   9  -9   3      124.56      115.37      4.09 o 
  10  -9   3       65.69       71.17      2.89 o 
  11  -9   3       21.64       26.42      1.81 o 
  -7  -8   3       56.25       59.87      4.09 o 
  -6  -8   3        0.03        0.00      1.54 o 
  -5  -8   3       70.28       67.35      2.03 o 
  -4  -8   3       21.31       18.92      0.94 o 
  -3  -8   3        8.45        7.44      0.56 o 
  -2  -8   3     1727.57     1724.90     20.69 o 
  -1  -8   3      332.59      318.32      4.37 o 
   0  -8   3        2.05        3.99      0.26 o 
   1  -8   3     1262.48     1308.12     14.04 o 
   2  -8   3      248.38      259.82      3.07 o 
   3  -8   3      979.18     1032.20     12.80 o 
   4  -8   3       58.31       58.31      0.97 o 
   5  -8   3       51.37       53.67      1.22 o 
   6  -8   3      152.16      135.88      2.51 o 
   7  -8   3      227.13      222.45      4.55 o 
   8  -8   3       19.42       21.18      2.05 o 
   9  -8   3      160.64      165.54      4.51 o 
  10  -8   3       29.20       30.62      1.97 o 
  11  -8   3       13.05       11.01      1.45 o 
  -8  -7   3      101.44      114.12      5.63 o 
  -7  -7   3        6.31        4.61      1.54 o 
  -6  -7   3       95.66       75.23      4.09 o 
  -5  -7   3        0.03        0.17      0.59 o 
  -4  -7   3       35.99       37.79      1.12 o 
  -3  -7   3      152.36      141.96      2.62 o 
  -2  -7   3      708.56      716.99      7.90 o 
  -1  -7   3       43.17       40.26      0.81 o 
   0  -7   3        1.32        1.51      0.25 o 
   1  -7   3      288.37      333.02      3.58 o 
   2  -7   3       85.97      120.14      1.64 o 
   3  -7   3      920.33     1000.43     10.99 o 
   4  -7   3      139.39      111.78      1.70 o 
   5  -7   3      285.55      321.30      4.29 o 
   6  -7   3      198.75      213.28      3.51 o 
   7  -7   3        7.67       13.05      0.89 o 
   8  -7   3       64.47       64.12      3.07 o 
   9  -7   3       16.99       17.97      1.45 o 
  10  -7   3       26.87       24.32      2.56 o 
  11  -7   3        7.62        8.96      1.45 o 
  -8  -6   3       12.38       12.79      2.05 o 
  -7  -6   3        9.37        8.70      2.05 o 
  -6  -6   3       70.00       66.56      2.70 o 
  -5  -6   3      179.50      174.83      3.16 o 
  -4  -6   3     1025.64     1026.02     13.92 o 
  -3  -6   3      135.05      127.26      1.69 o 
  -2  -6   3       27.89       34.54      0.68 o 
  -1  -6   3      943.37      924.12      9.53 o 
   0  -6   3      619.21      609.16      6.52 o 
   1  -6   3       82.12       87.09      1.13 o 
   2  -6   3        1.50        1.36      0.26 o 
   3  -6   3     1173.23     1279.67     13.71 o 
   4  -6   3     2129.29     2367.84     36.55 o 
   5  -6   3      182.22      195.33      2.53 o 
   6  -6   3        1.26        0.88      0.31 o 
   7  -6   3      235.92      199.08      4.12 o 
   8  -6   3       51.95       48.60      1.66 o 
   9  -6   3       28.62       23.82      1.81 o 
  10  -6   3       41.82       48.40      2.33 o 
  11  -6   3        0.94        1.79      1.09 o 
  -9  -5   3        2.55        5.12      2.05 o 
  -8  -5   3      117.42      127.94      5.63 o 
  -7  -5   3       42.02       34.29      2.56 o 
  -6  -5   3      142.84      131.32      3.42 o 
  -5  -5   3      613.78      587.12      9.58 o 
  -4  -5   3       14.75       21.48      0.82 o 
  -3  -5   3       43.67       42.06      0.69 o 
  -2  -5   3      118.97      152.29      1.81 o 
  -1  -5   3     2229.85     2240.67     31.84 o 
   0  -5   3       28.89       62.56      0.91 o 
   1  -5   3     2045.28     2170.82     20.93 o 
   2  -5   3        0.45        1.90      0.19 o 
   3  -5   3      960.99     1052.78     15.99 o 
   4  -5   3      487.76      588.29      6.87 o 
   5  -5   3       24.82       32.60      0.71 o 
   6  -5   3       41.72       38.53      1.42 o 
   7  -5   3      312.71      317.32      5.33 o 
   8  -5   3       80.82       70.49      2.07 o 
   9  -5   3       72.07       73.13      3.84 o 
  10  -5   3       10.39       13.89      1.45 o 
  11  -5   3        0.12        1.02      1.09 o 
  -9  -4   3        0.53        0.00      1.54 o 
  -8  -4   3       37.81       39.43      2.17 o 
  -7  -4   3      230.91      216.91      9.72 o 
  -6  -4   3       23.43       21.04      0.87 o 
  -5  -4   3      249.38      236.77      3.57 o 
  -4  -4   3      255.61      251.77      3.40 o 
  -3  -4   3     4471.46     4567.23     57.13 o 
  -2  -4   3      546.03      531.35      6.35 o 
  -1  -4   3      447.63      463.16      5.20 o 
   0  -4   3      266.33      282.26      2.87 o 
   1  -4   3     3078.04     3106.90     31.92 o 
   2  -4   3      848.38      851.27      8.88 o 
   3  -4   3      212.12      193.29      3.51 o 
   4  -4   3        7.95        9.46      0.31 o 
   5  -4   3     1002.33     1009.65     14.13 o 
   6  -4   3       35.32       43.72      1.25 o 
   7  -4   3        5.19        6.49      0.50 o 
   8  -4   3      373.56      343.87      6.99 o 
   9  -4   3        0.09       -0.20      1.02 o 
  10  -4   3       30.84       30.71      2.30 o 
  11  -4   3       19.11       20.22      1.81 o 
 -10  -3   3        2.54        0.51      1.54 o 
  -9  -3   3        6.69        5.26      1.09 o 
  -8  -3   3       18.05       15.86      1.45 o 
  -7  -3   3       13.38       14.24      0.89 o 
  -6  -3   3       76.24       85.58      1.72 o 
  -5  -3   3       80.99       86.65      2.68 o 
  -4  -3   3       53.74       53.55      1.40 o 
  -3  -3   3      243.85      251.81      3.37 o 
  -2  -3   3      452.33      498.67      5.81 o 
  -1  -3   3      448.59      495.89      5.46 o 
   0  -3   3     2843.12     2861.22     28.85 o 
   1  -3   3      569.65      513.71      6.19 o 
   2  -3   3     2530.71     2596.89     31.83 o 
   3  -3   3      618.88      589.16      8.57 o 
   4  -3   3      484.12      562.74      7.70 o 
   5  -3   3      215.53      294.44      5.94 o 
   6  -3   3        8.39       10.60      0.49 o 
   7  -3   3      115.64      114.82      1.91 o 
   8  -3   3        0.37       -0.06      0.37 o 
   9  -3   3       24.42       26.14      1.81 o 
  10  -3   3        2.43        1.02      1.09 o 
  11  -3   3        8.46       10.75      2.05 o 
 -10  -2   3       89.27       92.19      3.06 o 
  -9  -2   3        3.72        3.58      1.09 o 
  -8  -2   3      328.02      338.15      7.77 o 
  -7  -2   3      383.81      372.01      7.08 o 
  -6  -2   3        3.55        2.96      0.55 o 
  -5  -2   3      143.97      139.81      2.16 o 
  -4  -2   3       67.00       67.96      1.17 o 
  -3  -2   3       13.97       14.60      0.69 o 
  -2  -2   3      494.75      507.91      6.54 o 
  -1  -2   3     1144.50     1088.82     11.82 o 
   0  -2   3       54.08       69.65      0.77 o 
   1  -2   3     1299.38     1195.53     12.79 o 
   2  -2   3        6.88        9.59      0.50 o 
   3  -2   3       84.64      107.42      1.68 o 
   4  -2   3       69.11       68.27      1.14 o 
   5  -2   3      214.70      231.28      4.23 o 
   6  -2   3      691.67      682.65     11.52 o 
   7  -2   3       24.12       20.78      1.18 o 
   8  -2   3       59.24       58.88      2.65 o 
   9  -2   3       11.41        7.78      0.77 o 
  10  -2   3       17.48       15.72      1.18 o 
  11  -2   3        2.69        3.07      1.54 o 
 -11  -1   3        5.35        7.68      1.23 o 
 -10  -1   3       11.89        9.54      1.23 o 
  -9  -1   3      162.73      165.79      4.61 o 
  -8  -1   3        0.32       -0.13      0.69 o 
  -7  -1   3       45.20       42.99      1.36 o 
  -6  -1   3      247.84      263.09      5.22 o 
  -5  -1   3      597.30      640.72      8.68 o 
  -4  -1   3      638.31      597.29      8.09 o 
  -3  -1   3     1611.13     1599.33     22.41 o 
  -2  -1   3     2974.36     2959.57     48.93 o 
  -1  -1   3      851.03      828.71      9.50 o 
   0  -1   3      190.32      171.01      1.64 o 
   1  -1   3     1510.61     1472.80     15.29 o 
   2  -1   3     1731.47     1790.77     24.96 o 
   3  -1   3      333.45      396.35      6.78 o 
   4  -1   3       86.66      105.46      2.07 o 
   5  -1   3      547.74      572.64      9.65 o 
   6  -1   3       24.90       24.55      1.05 o 
   7  -1   3      210.67      179.77      3.73 o 
   8  -1   3      210.33      202.37      4.23 o 
   9  -1   3       50.40       44.83      2.02 o 
  10  -1   3        1.47        1.71      0.89 o 
 -11   0   3       61.36       64.48      2.81 o 
 -10   0   3       14.08       15.00      1.23 o 
  -9   0   3      244.50      250.70      6.12 o 
  -8   0   3      184.71      186.53      3.91 o 
  -7   0   3      379.32      377.97      6.31 o 
  -6   0   3        0.64        0.84      0.51 o 
  -5   0   3       42.77       46.22      0.76 o 
  -4   0   3     1167.50     1168.63     17.63 o 
  -3   0   3      492.60      481.94      7.80 o 
  -2   0   3      173.78      200.62      3.09 o 
  -1   0   3      683.14      677.40      8.70 o 
   0   0   3      169.42      163.15      1.45 o 
   1   0   3     2103.16     2022.00     23.08 o 
   2   0   3       70.68       94.52      1.99 o 
   3   0   3     1147.75     1273.78     17.21 o 
   4   0   3      419.33      510.45      8.56 o 
   5   0   3        6.49        8.56      0.59 o 
   6   0   3       39.01       39.75      1.20 o 
   7   0   3      505.31      479.51      7.29 o 
   8   0   3       42.40       39.72      1.33 o 
   9   0   3       28.76       35.27      1.18 o 
  10   0   3        2.17        3.45      0.77 o 
 -11   1   3        1.04        3.07      1.54 o 
 -10   1   3       12.99       15.22      1.23 o 
  -9   1   3      401.86      383.38      8.66 o 
  -8   1   3      800.56      808.73     14.48 o 
  -7   1   3       45.34       49.73      1.06 o 
  -6   1   3      257.59      268.91      3.88 o 
  -5   1   3      440.87      455.15      6.67 o 
  -4   1   3      825.66      881.16     10.24 o 
  -3   1   3     2870.56     3197.07     40.38 o 
  -2   1   3    35847.88    25383.72    361.03 o 
  -1   1   3    21847.33    19964.28    423.73 o 
   0   1   3     5956.74     5662.07     48.09 o 
   1   1   3        1.68        2.92      0.18 o 
   2   1   3      194.51      192.81      3.91 o 
   3   1   3      619.02      656.22      7.37 o 
   4   1   3      233.55      206.24      3.39 o 
   5   1   3       91.01       94.40      2.22 o 
   6   1   3        8.48       11.91      0.77 o 
   7   1   3      347.14      330.01      5.36 o 
   8   1   3        5.62       10.52      0.77 o 
   9   1   3       14.03       12.86      0.94 o 
  10   1   3        0.06        1.28      1.09 o 
 -12   2   3        0.06       -0.51      1.54 o 
 -11   2   3       60.36       70.11      4.61 o 
 -10   2   3       28.16       25.34      1.60 o 
  -9   2   3       26.81       26.03      1.60 o 
  -8   2   3       68.23       64.69      2.34 o 
  -7   2   3       55.14       55.69      1.12 o 
  -6   2   3      740.50      731.92      9.99 o 
  -5   2   3      126.13      114.54      1.74 o 
  -4   2   3       78.44       86.66      1.44 o 
  -3   2   3     6734.29     6673.51     72.84 o 
  -2   2   3     1804.56     1814.28     20.28 o 
  -1   2   3     1135.65     1140.60     11.85 o 
   0   2   3      210.88      205.02      2.57 o 
   1   2   3       28.05       25.10      0.63 o 
   2   2   3      357.52      338.89      7.64 o 
   3   2   3       66.93       65.24      1.07 o 
   4   2   3      336.29      333.57      5.90 o 
   5   2   3      328.84      329.10      4.34 o 
   6   2   3      133.20      132.40      2.33 o 
   7   2   3        0.85       -0.40      0.40 o 
   8   2   3        0.00        0.29      0.74 o 
   9   2   3        0.23       -0.65      0.65 o 
 -12   3   3        0.06        0.51      2.05 o 
 -11   3   3       51.79       50.66      3.58 o 
 -10   3   3        4.19        1.54      1.54 o 
  -9   3   3      488.34      484.36     10.63 o 
  -8   3   3      871.78      830.24     14.85 o 
  -7   3   3      697.31      716.42      9.75 o 
  -6   3   3        0.59        0.26      0.21 o 
  -5   3   3     1417.59     1424.20     15.61 o 
  -4   3   3      162.73      162.72      2.00 o 
  -3   3   3      560.13      618.16      6.59 o 
  -2   3   3     8032.98     8464.53     82.03 o 
  -1   3   3       14.13       12.26      0.34 o 
   0   3   3     1653.28     1560.84     26.47 o 
   1   3   3      768.80      903.94      8.83 o 
   2   3   3       99.40      138.56      2.22 o 
   3   3   3        3.59        3.39      0.66 o 
   4   3   3        2.04        0.44      0.47 o 
   5   3   3       66.06       74.74      1.58 o 
   6   3   3       41.44       41.74      2.12 o 
   7   3   3        5.22        5.39      1.09 o 
   8   3   3       50.85       46.52      1.86 o 
   9   3   3       11.22       12.41      1.60 o 
 -12   4   3       30.78       35.82      3.58 o 
 -11   4   3       65.51       57.83      4.09 o 
 -10   4   3      159.89      169.39      7.16 o 
  -9   4   3       17.10       16.89      2.05 o 
  -8   4   3       32.89       35.63      1.42 o 
  -7   4   3      201.29      202.99      2.86 o 
  -6   4   3      138.14      133.05      1.83 o 
  -5   4   3      425.04      425.11      4.88 o 
  -4   4   3     1072.79     1069.63     11.86 o 
  -3   4   3      904.02      961.23     10.13 o 
  -2   4   3     1394.78     1264.36     12.37 o 
  -1   4   3       80.34       74.65      1.06 o 
   0   4   3      188.28      167.95      2.12 o 
   1   4   3       29.74       41.42      0.77 o 
   2   4   3      273.32      257.30      3.91 o 
   3   4   3      147.16      136.48      2.37 o 
   4   4   3      133.49      133.75      2.95 o 
   5   4   3      414.46      380.21      7.26 o 
   6   4   3       99.70      106.82      3.42 o 
   7   4   3       56.15       53.92      2.46 o 
   8   4   3        4.89        2.33      0.96 o 
 -12   5   3      113.29      124.35      6.14 o 
 -11   5   3       11.56       11.77      2.05 o 
 -10   5   3        0.08       -0.51      1.54 o 
  -9   5   3       49.88       48.62      3.58 o 
  -8   5   3      136.77      125.87      2.85 o 
  -7   5   3     1229.21     1219.37     21.40 o 
  -6   5   3      313.38      310.07      4.19 o 
  -5   5   3        6.48        8.45      0.39 o 
  -4   5   3     1323.26     1352.09     13.84 o 
  -3   5   3      676.39      729.81      7.60 o 
  -2   5   3      189.05      202.37      2.35 o 
  -1   5   3     1014.89     1097.86     10.86 o 
   0   5   3     2501.86     2578.60     31.37 o 
   1   5   3      545.97      502.98      6.14 o 
   2   5   3        3.02        2.94      0.38 o 
   3   5   3      822.91      785.10     11.86 o 
   4   5   3        0.76        0.19      0.55 o 
   5   5   3       46.63       49.32      3.07 o 
   6   5   3       11.90        8.70      1.23 o 
   7   5   3        5.35        4.09      1.23 o 
   8   5   3        5.49        6.20      1.05 o 
 -12   6   3        3.60        3.07      2.05 o 
 -11   6   3       35.47       34.29      3.07 o 
 -10   6   3       15.45       16.89      2.05 o 
  -9   6   3      465.39      467.22     15.35 o 
  -8   6   3       21.51       22.15      1.24 o 
  -7   6   3      849.98      847.97     14.73 o 
  -6   6   3      600.65      610.60      7.89 o 
  -5   6   3       20.65       17.16      0.55 o 
  -4   6   3        4.25        5.37      0.31 o 
  -3   6   3       10.44       13.52      0.43 o 
  -2   6   3        0.26        0.10      0.25 o 
  -1   6   3     1250.88     1269.95     12.20 o 
   0   6   3        2.53        4.56      0.44 o 
   1   6   3      757.73      746.58      8.98 o 
   2   6   3       24.06       26.60      0.81 o 
   3   6   3       21.68       17.95      1.02 o 
   4   6   3       27.85       23.86      1.49 o 
   5   6   3       38.92       28.57      1.97 o 
   6   6   3       47.47       54.12      3.33 o 
   7   6   3       14.27       17.08      1.26 o 
 -12   7   3        7.54        8.70      2.05 o 
 -11   7   3       13.27       20.47      2.56 o 
 -10   7   3       28.82       23.03      2.56 o 
  -9   7   3       36.75       37.36      3.07 o 
  -8   7   3       23.69       20.96      1.81 o 
  -7   7   3       23.13       19.80      0.97 o 
  -6   7   3      630.55      594.62      8.31 o 
  -5   7   3       35.54       31.36      0.69 o 
  -4   7   3      764.92      745.99      8.23 o 
  -3   7   3      494.60      477.55      5.14 o 
  -2   7   3       52.88       55.26      0.97 o 
  -1   7   3      780.65      791.10      8.08 o 
   0   7   3        4.24        2.67      0.42 o 
   1   7   3      385.72      390.67      5.80 o 
   2   7   3      387.74      384.43      5.80 o 
   3   7   3       15.96       15.59      1.18 o 
   4   7   3       77.43       80.41      3.58 o 
   5   7   3       13.24       16.69      1.60 o 
   6   7   3       44.76       50.91      2.70 o 
 -12   8   3        2.01        3.58      2.05 o 
 -11   8   3        5.25        3.07      1.54 o 
 -10   8   3        9.82        8.19      2.05 o 
  -9   8   3       56.18       50.83      2.08 o 
  -8   8   3       35.58       33.11      1.24 o 
  -7   8   3       17.93       16.29      0.99 o 
  -6   8   3      308.50      314.02      5.09 o 
  -5   8   3      291.38      293.78      3.74 o 
  -4   8   3        7.12        5.13      0.39 o 
  -3   8   3       96.91      105.43      1.67 o 
  -2   8   3       16.49       13.38      0.65 o 
  -1   8   3       35.81       35.31      1.08 o 
   0   8   3       68.79       62.05      1.50 o 
   1   8   3       26.92       28.36      1.08 o 
   2   8   3      208.19      203.45      3.84 o 
   3   8   3       28.91       25.51      1.26 o 
   4   8   3        7.95        5.82      1.23 o 
   5   8   3       17.92       18.74      1.60 o 
 -11   9   3       17.28       17.34      1.60 o 
 -10   9   3       20.97       14.91      1.79 o 
  -9   9   3       63.15       61.76      2.03 o 
  -8   9   3      200.23      207.03      3.76 o 
  -7   9   3        2.77        1.26      0.55 o 
  -6   9   3       61.27       62.27      1.53 o 
  -5   9   3        8.78        6.45      0.75 o 
  -4   9   3      178.83      183.49      2.55 o 
  -3   9   3     1051.72     1055.23     14.34 o 
  -2   9   3        1.45       -0.46      0.46 o 
  -1   9   3        0.40       -0.46      0.46 o 
   0   9   3      433.91      417.54      7.15 o 
   1   9   3        0.03        0.05      0.59 o 
   2   9   3        0.00        0.36      0.60 o 
   3   9   3       46.13       41.56      1.66 o 
   4   9   3        0.90        1.02      1.23 o 
 -11  10   3        0.09       -1.09      1.09 o 
 -10  10   3      142.78      134.77      4.15 o 
  -9  10   3        2.78        3.76      0.74 o 
  -8  10   3       36.13       40.62      1.66 o 
  -7  10   3        5.10        4.02      0.67 o 
  -6  10   3       11.02       11.44      0.70 o 
  -5  10   3       10.19       10.93      0.77 o 
  -4  10   3        1.86        1.28      0.59 o 
  -3  10   3      137.64      141.18      2.58 o 
  -2  10   3        5.97        2.64      0.56 o 
  -1  10   3        4.37        6.49      0.72 o 
   0  10   3       58.55       58.24      2.44 o 
   1  10   3        0.04       -0.65      0.65 o 
   2  10   3       32.18       31.99      1.66 o 
   3  10   3      149.06      162.70      4.09 o 
 -11  11   3        6.91        4.61      2.05 o 
 -10  11   3        3.39        3.66      1.28 o 
  -9  11   3        1.99        1.32      0.74 o 
  -8  11   3        0.14        0.22      0.74 o 
  -7  11   3       37.34       37.26      1.48 o 
  -6  11   3      104.28       95.78      3.06 o 
  -5  11   3      106.16      108.72      2.63 o 
  -4  11   3       25.62       25.08      1.18 o 
  -3  11   3       15.49       14.84      0.94 o 
  -2  11   3        9.00        8.00      0.81 o 
  -1  11   3        6.98        7.77      1.28 o 
   0  11   3        0.79       -1.22      1.28 o 
   1  11   3      142.25      139.48      3.91 o 
   2  11   3        0.92       -0.58      0.86 o 
 -10  12   3       17.94       19.96      2.56 o 
  -9  12   3       55.40       57.38      1.95 o 
  -8  12   3       38.05       35.35      1.66 o 
  -7  12   3       54.17       61.43      4.61 o 
  -6  12   3       17.28       15.86      1.28 o 
  -5  12   3       32.72       29.43      1.81 o 
  -4  12   3        2.73        0.95      0.74 o 
  -3  12   3       43.26       41.89      2.81 o 
  -2  12   3      189.29      187.76      5.29 o 
  -1  12   3        6.21        8.40      1.05 o 
   0  12   3        0.04       -0.17      0.89 o 
   1  12   3       32.35       36.10      1.95 o 
  -9  13   3       46.58       54.33      2.33 o 
  -8  13   3        0.27       -0.31      0.85 o 
  -7  13   3        0.09       -0.72      1.02 o 
  -6  13   3       56.40       49.97      2.81 o 
  -5  13   3        2.04        1.79      1.09 o 
  -4  13   3      146.68      148.26      6.65 o 
  -3  13   3       62.40       64.49      5.89 o 
  -2  13   3        0.35        0.51      0.89 o 
  -1  13   3        0.35        0.17      0.89 o 
  -7  14   3        0.60        0.77      1.09 o 
  -6  14   3      168.83      183.66      5.63 o 
  -5  14   3       47.78       52.12      2.33 o 
  -4  14   3        0.04        0.26      1.09 o 
  -3  14   3       26.01       26.61      2.56 o 
   2 -15   4       33.46       33.26      2.56 o 
   3 -15   4       11.30        9.21      1.54 o 
   4 -15   4        4.82        6.14      1.54 o 
   5 -15   4        1.89        1.54      1.54 o 
   6 -15   4        1.65        0.00      1.54 o 
   7 -15   4        1.18        0.51      1.02 o 
   0 -14   4       33.56       39.10      1.97 o 
   1 -14   4       13.70       18.42      2.05 o 
   2 -14   4        1.61        1.54      1.02 o 
   3 -14   4        1.34       -1.02      1.02 o 
   4 -14   4        4.19        2.56      1.54 o 
   5 -14   4       23.87       24.56      2.05 o 
   6 -14   4       23.50       26.10      2.05 o 
   7 -14   4        0.23       -0.51      1.02 o 
   8 -14   4        5.98        8.70      1.54 o 
  -2 -13   4       33.56       35.72      1.97 o 
  -1 -13   4        2.79        4.15      1.09 o 
   0 -13   4        0.24       -0.85      0.85 o 
   1 -13   4       11.21       12.37      1.09 o 
   2 -13   4       43.42       36.33      2.56 o 
   3 -13   4      146.63      155.38      4.43 o 
   4 -13   4       16.69       15.35      1.54 o 
   5 -13   4        5.08        6.65      1.54 o 
   6 -13   4       39.00       52.20      3.07 o 
   7 -13   4        0.23        0.00      1.02 o 
   8 -13   4        0.66        1.02      1.02 o 
   9 -13   4        0.25       -0.51      1.02 o 
  -3 -12   4        1.64        1.13      0.85 o 
  -2 -12   4       40.32       44.14      1.97 o 
  -1 -12   4      250.63      241.22      5.60 o 
   0 -12   4        0.54       -0.68      0.68 o 
   1 -12   4       88.00       98.75      4.86 o 
   2 -12   4       65.28       69.76      2.03 o 
   3 -12   4        1.45        0.34      0.59 o 
   4 -12   4      347.46      338.26     10.23 o 
   5 -12   4      110.24       97.23      4.09 o 
   6 -12   4      560.00      542.00     12.54 o 
   7 -12   4       31.47       26.10      2.05 o 
   8 -12   4        4.79        4.09      1.54 o 
   9 -12   4       22.72       31.22      2.56 o 
  10 -12   4        1.99        2.56      1.54 o 
  -4 -11   4       15.27       15.51      1.23 o 
  -3 -11   4       14.17        9.72      1.23 o 
  -2 -11   4       58.60       56.93      1.97 o 
  -1 -11   4      107.33      109.66      3.06 o 
   0 -11   4       15.68       13.47      0.87 o 
   1 -11   4       11.71       10.78      0.77 o 
   2 -11   4       29.27       29.49      1.07 o 
   3 -11   4       86.51       81.67      1.85 o 
   4 -11   4      211.38      195.75      5.28 o 
   5 -11   4        8.03        8.36      1.23 o 
   6 -11   4      278.39      268.61      6.88 o 
   7 -11   4        4.47        4.61      1.54 o 
   8 -11   4        5.22        2.56      1.54 o 
   9 -11   4        5.24        4.61      1.54 o 
  10 -11   4       12.90        9.83      1.45 o 
  -5 -10   4        8.47        9.21      2.05 o 
  -4 -10   4      134.55      142.40      3.79 o 
  -3 -10   4        7.18       10.50      1.09 o 
  -2 -10   4        5.09        6.30      0.74 o 
  -1 -10   4        0.00       -0.51      0.51 o 
   0 -10   4      269.85      261.47      4.52 o 
   1 -10   4       13.36       14.48      0.96 o 
   2 -10   4      570.64      579.01      6.85 o 
   3 -10   4       23.36       23.32      0.72 o 
   4 -10   4      355.00      362.36      8.69 o 
   5 -10   4       17.01       14.54      1.28 o 
   6 -10   4      108.93      107.96      3.31 o 
   7 -10   4      779.98      735.38     20.98 o 
   8 -10   4       38.95       37.12      1.81 o 
   9 -10   4       10.91       10.75      1.23 o 
  10 -10   4       32.58       35.06      2.17 o 
  11 -10   4        3.27        2.05      1.09 o 
  -6  -9   4       62.27       66.02      4.09 o 
  -5  -9   4        0.62        0.41      0.85 o 
  -4  -9   4        2.06        1.54      0.72 o 
  -3  -9   4       32.39       32.39      1.36 o 
  -2  -9   4        7.02        5.24      0.60 o 
  -1  -9   4       83.36       95.01      2.08 o 
   0  -9   4     1242.55     1214.54     18.54 o 
   1  -9   4       10.08       11.41      0.48 o 
   2  -9   4      342.41      333.26      4.10 o 
   3  -9   4       12.16       14.68      0.84 o 
   4  -9   4       48.76       53.66      1.46 o 
   5  -9   4       21.62       16.88      1.28 o 
   6  -9   4       12.89       10.84      1.23 o 
   7  -9   4      259.01      251.92      5.15 o 
   8  -9   4      135.95      135.88      3.98 o 
   9  -9   4        6.60        7.81      1.09 o 
  10  -9   4       60.38       59.11      2.53 o 
  11  -9   4        0.03        0.26      1.09 o 
  -7  -8   4       50.72       52.71      3.58 o 
  -6  -8   4        0.55        0.00      1.54 o 
  -5  -8   4       17.41       15.20      1.45 o 
  -4  -8   4       27.96       32.44      1.36 o 
  -3  -8   4       24.57       21.09      0.94 o 
  -2  -8   4      457.74      431.69      6.13 o 
  -1  -8   4       37.79       38.45      1.06 o 
   0  -8   4      609.01      617.30      7.37 o 
   1  -8   4       91.83      100.39      1.57 o 
   2  -8   4      217.02      198.85      2.31 o 
   3  -8   4      341.91      326.71      4.08 o 
   4  -8   4      308.08      324.37      4.26 o 
   5  -8   4      331.77      327.88      7.62 o 
   6  -8   4      221.91      220.27      4.55 o 
   7  -8   4       38.27       33.00      1.36 o 
   8  -8   4      207.58      212.93      5.24 o 
   9  -8   4      126.56      119.83      3.62 o 
  10  -8   4       11.85       10.77      1.45 o 
  11  -8   4        6.86        7.28      1.28 o 
  -8  -7   4       12.56       11.26      2.05 o 
  -7  -7   4       67.06       70.11      4.09 o 
  -6  -7   4        7.44        5.63      1.54 o 
  -5  -7   4       24.89       29.60      1.18 o 
  -4  -7   4        6.95        4.45      0.66 o 
  -3  -7   4        0.66       -0.36      0.36 o 
  -1  -7   4      170.00      175.75      2.40 o 
   0  -7   4     1169.08     1198.99     13.16 o 
   1  -7   4      189.56      185.21      2.44 o 
   2  -7   4      558.05      593.26      6.17 o 
   3  -7   4      168.05      145.69      1.95 o 
   4  -7   4        0.78        3.12      0.26 o 
   5  -7   4       37.42       45.84      1.37 o 
   6  -7   4        0.75        5.03      0.36 o 
   7  -7   4        7.88        7.85      0.89 o 
   8  -7   4      156.26      148.31      4.86 o 
   9  -7   4       21.60       19.97      2.30 o 
  10  -7   4        0.28       -0.51      1.09 o 
  11  -7   4       15.68       14.53      1.60 o 
  -8  -6   4       32.85       33.26      2.56 o 
  -7  -6   4      154.14      152.50      6.14 o 
  -6  -6   4        5.19        2.56      1.54 o 
  -5  -6   4      255.96      259.21      4.30 o 
  -4  -6   4        6.83        6.87      0.51 o 
  -3  -6   4      287.68      283.12      3.58 o 
  -2  -6   4      523.01      542.92      6.51 o 
  -1  -6   4        8.02       12.41      0.44 o 
   0  -6   4      714.97      832.44      9.20 o 
   1  -6   4        0.16        2.73      0.23 o 
   2  -6   4        9.05        3.25      0.24 o 
   3  -6   4       66.64       71.15      1.41 o 
   4  -6   4       27.66       41.76      0.80 o 
   5  -6   4        0.38        0.94      0.25 o 
   6  -6   4      807.52      814.99     12.71 o 
   7  -6   4      189.71      178.62      3.82 o 
   8  -6   4        0.06        0.61      0.85 o 
   9  -6   4        0.16        0.20      0.85 o 
  10  -6   4       14.98       13.09      1.45 o 
  11  -6   4        1.38       -1.09      1.09 o 
  -9  -5   4      173.88      186.28      7.16 o 
  -8  -5   4        8.93        8.19      2.05 o 
  -7  -5   4       19.64       18.78      2.56 o 
  -6  -5   4       11.05        7.71      1.09 o 
  -5  -5   4      208.96      206.82      3.48 o 
  -4  -5   4      246.27      234.01      3.39 o 
  -3  -5   4       79.88       79.47      1.19 o 
  -2  -5   4      493.10      520.61      6.54 o 
  -1  -5   4       81.94       71.67      1.05 o 
   0  -5   4       68.62       88.52      1.18 o 
   1  -5   4       19.52       16.79      0.38 o 
   2  -5   4      259.72      254.21      3.57 o 
   3  -5   4       46.47       44.35      0.77 o 
   4  -5   4     1567.00     1653.90     31.94 o 
   5  -5   4        7.52        8.23      0.46 o 
   6  -5   4      329.47      367.88      5.31 o 
   7  -5   4        1.58        0.34      0.59 o 
   8  -5   4        7.07       11.02      0.89 o 
   9  -5   4       55.53       47.96      2.30 o 
  10  -5   4       21.42       18.95      1.45 o 
  11  -5   4        1.29        1.79      1.09 o 
  -9  -4   4        5.68        3.58      1.54 o 
  -8  -4   4       11.55        9.02      1.09 o 
  -7  -4   4       19.72       14.35      1.09 o 
  -6  -4   4      275.85      277.55      5.50 o 
  -5  -4   4       72.89       78.09      2.14 o 
  -4  -4   4        0.06        0.85      0.67 o 
  -3  -4   4      217.38      242.53      3.21 o 
  -2  -4   4     1516.64     1636.54     17.75 o 
  -1  -4   4     1348.41     1409.99     14.22 o 
   0  -4   4       88.60       99.09      1.43 o 
   1  -4   4      750.67      840.99      8.81 o 
   2  -4   4      202.28      257.81      3.30 o 
   3  -4   4      206.55      238.68      2.85 o 
   4  -4   4      696.86      787.99     10.58 o 
   5  -4   4      464.55      526.23      7.29 o 
   6  -4   4        4.53        8.87      0.84 o 
   7  -4   4      844.22      804.37     11.12 o 
   8  -4   4       90.72       78.62      2.15 o 
   9  -4   4       62.49       66.28      2.53 o 
  10  -4   4        1.96        2.56      1.09 o 
  11  -4   4        5.60        4.88      1.09 o 
 -10  -3   4        7.72       10.53      1.54 o 
  -9  -3   4      125.47      129.81      3.98 o 
  -8  -3   4       47.64       52.40      3.58 o 
  -7  -3   4      115.53      120.36      3.42 o 
  -6  -3   4      100.48       90.64      2.15 o 
  -5  -3   4       93.81       99.65      1.69 o 
  -4  -3   4      214.49      218.30      4.24 o 
  -3  -3   4      494.10      530.88      8.69 o 
  -2  -3   4      251.08      283.40      3.25 o 
  -1  -3   4     1853.72     1800.86     17.97 o 
   0  -3   4       29.72       39.35      0.57 o 
   1  -3   4      475.84      523.18      5.28 o 
   2  -3   4      147.66      161.01      2.14 o 
   3  -3   4        3.49        3.19      0.21 o 
   4  -3   4      322.13      336.01      4.76 o 
   5  -3   4       24.85       26.24      0.69 o 
   6  -3   4       65.99       68.57      1.32 o 
   7  -3   4        0.28        1.64      0.62 o 
   8  -3   4      148.49      133.99      2.68 o 
   9  -3   4       26.53       25.59      1.81 o 
  10  -3   4        4.06        3.84      1.09 o 
  11  -3   4        2.12        3.41      0.89 o 
 -10  -2   4        9.60        9.60      1.23 o 
  -9  -2   4        4.89        7.11      2.30 o 
  -8  -2   4       71.48       71.67      2.70 o 
  -7  -2   4       15.06       14.38      0.89 o 
  -6  -2   4       32.28       36.42      1.11 o 
  -5  -2   4     1206.67     1302.80     17.40 o 
  -4  -2   4      187.23      201.36      2.74 o 
  -3  -2   4     2456.71     2257.30     28.44 o 
  -2  -2   4       81.60       94.12      1.28 o 
  -1  -2   4      726.46      712.57      7.81 o 
   0  -2   4       24.23       17.19      0.32 o 
   1  -2   4      307.60      315.90      3.97 o 
   2  -2   4      143.36      147.06      1.85 o 
   3  -2   4      214.13      256.73      4.12 o 
   4  -2   4      521.57      575.54      7.90 o 
   5  -2   4      700.20      637.16      8.76 o 
   6  -2   4        0.68        1.17      0.31 o 
   7  -2   4      312.18      301.28      4.98 o 
   8  -2   4      109.35      103.57      2.66 o 
   9  -2   4       12.52       11.45      1.23 o 
  10  -2   4        4.72        2.39      0.89 o 
 -11  -1   4        0.77        1.02      1.09 o 
 -10  -1   4      126.84      123.80      3.93 o 
  -9  -1   4       20.22       18.71      1.45 o 
  -8  -1   4       40.70       37.71      1.97 o 
  -7  -1   4      258.55      267.09      5.30 o 
  -6  -1   4       41.28       47.28      1.33 o 
  -5  -1   4     1196.33     1237.58     16.44 o 
  -4  -1   4      438.41      465.70      6.92 o 
  -3  -1   4     1231.59     1252.10     18.00 o 
  -2  -1   4        5.18        5.75      0.31 o 
  -1  -1   4       39.29       33.34      0.50 o 
   0  -1   4     2556.68     2402.79     25.49 o 
   1  -1   4      429.02      426.50      4.89 o 
   2  -1   4      195.40      191.96      2.38 o 
   3  -1   4      669.34      707.62      9.48 o 
   4  -1   4      775.95      858.20     11.56 o 
   5  -1   4      107.84       95.35      1.81 o 
   6  -1   4        0.56        0.17      0.59 o 
   7  -1   4        4.50        2.78      0.74 o 
   8  -1   4      209.76      205.92      3.64 o 
   9  -1   4        1.31        1.19      0.74 o 
  10  -1   4        2.74        4.55      1.22 o 
 -11   0   4        5.76        4.98      2.05 o 
 -10   0   4        1.62        2.66      0.85 o 
  -9   0   4        0.04       -0.51      0.72 o 
  -8   0   4      477.31      466.28      8.72 o 
  -7   0   4      377.00      354.62      6.74 o 
  -6   0   4       10.12       16.67      1.16 o 
  -5   0   4      701.72      744.80     12.05 o 
  -4   0   4       60.33       64.08      1.22 o 
  -3   0   4       77.93       86.09      1.55 o 
  -2   0   4       48.04       22.72      0.46 o 
  -1   0   4     1195.30     1222.09     12.08 o 
   0   0   4      390.77      457.48      3.99 o 
   1   0   4       18.99       29.62      0.40 o 
   2   0   4       88.38       94.07      1.87 o 
   3   0   4      653.37      677.67      9.18 o 
   4   0   4      107.76      124.60      5.02 o 
   5   0   4       15.28       23.25      0.58 o 
   6   0   4     1153.51     1117.46     15.92 o 
   7   0   4       22.72       20.91      1.11 o 
   8   0   4       26.24       27.01      1.28 o 
   9   0   4       22.41       28.84      1.33 o 
  10   0   4        7.94       10.68      1.33 o 
 -11   1   4       12.93       12.28      2.56 o 
 -10   1   4       96.70       94.38      3.84 o 
  -9   1   4        4.52        2.87      0.85 o 
  -8   1   4        5.01        5.42      0.65 o 
  -7   1   4       25.90       22.73      1.38 o 
  -6   1   4        0.02       -0.06      0.25 o 
  -5   1   4      232.85      212.86      3.04 o 
  -4   1   4      605.77      545.56      8.09 o 
  -3   1   4      492.89      592.10      7.64 o 
  -2   1   4     3627.22     3704.56     43.55 o 
  -1   1   4      284.05      296.45      2.73 o 
   0   1   4        0.49        0.86      0.18 o 
   1   1   4     4395.88     4434.90     41.68 o 
   2   1   4      400.83      433.52      5.37 o 
   3   1   4       37.71       52.16      1.00 o 
   4   1   4      367.70      375.99      4.82 o 
   5   1   4       19.94       19.56      0.57 o 
   6   1   4      412.89      392.81      5.61 o 
   7   1   4       22.37       22.01      0.74 o 
   8   1   4       18.54       19.58      1.26 o 
   9   1   4       52.23       55.55      1.85 o 
 -11   2   4        5.58        6.65      2.05 o 
 -10   2   4       27.96       27.04      1.70 o 
  -9   2   4       84.72       89.45      2.83 o 
  -8   2   4      379.20      364.46      8.59 o 
  -7   2   4      251.24      229.84      4.72 o 
  -6   2   4      921.16      945.13     11.80 o 
  -5   2   4      236.69      259.38      3.25 o 
  -4   2   4      938.05     1005.52     11.12 o 
  -3   2   4     1216.91     1283.26     15.27 o 
  -2   2   4       86.28      127.28      1.63 o 
  -1   2   4      101.22       75.07      0.90 o 
   0   2   4      952.39      987.33     10.05 o 
   1   2   4     1404.28     1410.15     12.85 o 
   2   2   4      226.78      282.86      3.77 o 
   3   2   4       12.77       19.38      0.88 o 
   4   2   4       37.65       35.60      0.92 o 
   5   2   4        9.92        7.93      0.56 o 
   6   2   4       51.66       50.03      1.86 o 
   7   2   4       51.06       52.57      1.86 o 
   8   2   4        0.05        0.22      0.74 o 
   9   2   4        6.92        6.92      1.05 o 
 -12   3   4       29.72       35.82      3.58 o 
 -11   3   4       80.04       79.32      4.61 o 
 -10   3   4        9.39        5.63      2.05 o 
  -9   3   4      402.64      408.05     11.26 o 
  -8   3   4       27.74       24.02      1.05 o 
  -7   3   4       20.38       22.57      1.55 o 
  -6   3   4       74.56       72.20      1.24 o 
  -5   3   4        2.11        2.25      0.34 o 
  -4   3   4      521.42      537.43      6.08 o 
  -3   3   4     1287.52     1267.09     13.22 o 
  -2   3   4     1847.24     1958.90     20.31 o 
  -1   3   4     1015.74      948.91      9.32 o 
   0   3   4       19.95       19.39      0.47 o 
   1   3   4      260.94      266.57      2.83 o 
   2   3   4      523.36      545.11      7.55 o 
   3   3   4        0.23       -0.11      0.26 o 
   4   3   4        3.24        3.94      0.47 o 
   5   3   4      106.30      110.18      2.36 o 
   6   3   4        9.83        8.89      1.23 o 
   7   3   4       64.20       65.22      5.12 o 
   8   3   4        8.35        7.97      1.28 o 
 -12   4   4       11.44       13.31      2.56 o 
 -11   4   4      116.40      109.51      5.63 o 
 -10   4   4       49.11       51.17      3.58 o 
  -9   4   4      137.65      141.24      6.14 o 
  -8   4   4       15.69       15.17      1.05 o 
  -7   4   4      131.61      130.17      1.99 o 
  -6   4   4     1070.52     1037.60     12.94 o 
  -5   4   4      238.92      243.53      3.34 o 
  -4   4   4     6772.98     7094.51     81.10 o 
  -3   4   4        3.42        5.62      0.53 o 
  -2   4   4      560.06      607.79      6.73 o 
  -1   4   4       22.42       29.13      0.47 o 
   0   4   4       86.02       77.03      1.31 o 
   1   4   4      471.55      516.91      6.28 o 
   2   4   4     2002.20     2064.12     21.99 o 
   3   4   4      105.68      113.50      2.80 o 
   4   4   4      449.22      431.92      6.94 o 
   5   4   4       41.63       39.89      2.30 o 
   6   4   4       26.68       25.59      3.58 o 
   7   4   4       12.48       15.10      1.45 o 
   8   4   4        0.53       -0.51      1.09 o 
 -12   5   4        1.68        3.07      2.05 o 
 -11   5   4        1.33        2.05      2.05 o 
 -10   5   4        1.76        2.05      1.54 o 
  -9   5   4       27.42       24.56      2.56 o 
  -8   5   4      533.02      541.45     13.12 o 
  -7   5   4       62.49       59.84      1.43 o 
  -6   5   4      236.88      231.27      3.27 o 
  -5   5   4      179.49      165.69      2.71 o 
  -4   5   4       26.31       28.34      0.68 o 
  -3   5   4       22.01       21.57      0.55 o 
  -2   5   4       36.42       32.89      0.73 o 
  -1   5   4      252.17      250.08      2.45 o 
   0   5   4      826.68      760.49      8.35 o 
   1   5   4       27.10       34.06      1.18 o 
   2   5   4     1030.43      999.79     13.60 o 
   3   5   4        8.85        8.78      0.83 o 
   4   5   4      306.96      286.02      5.60 o 
   5   5   4      159.45      164.57      4.51 o 
   6   5   4       14.42       13.46      2.30 o 
   7   5   4        0.17       -0.88      1.23 o 
 -12   6   4        1.40        0.00      2.05 o 
 -11   6   4       15.26       14.33      2.56 o 
 -10   6   4       94.26       94.67      5.12 o 
  -9   6   4       50.66       50.15      3.58 o 
  -8   6   4       58.55       57.20      2.70 o 
  -7   6   4       13.22       13.48      2.21 o 
  -6   6   4        0.49        0.14      0.55 o 
  -5   6   4      138.82      122.21      1.78 o 
  -4   6   4      159.25      165.53      2.04 o 
  -3   6   4       53.43       51.64      0.94 o 
  -2   6   4     1052.20     1007.90     10.98 o 
  -1   6   4      374.79      422.69      4.61 o 
   0   6   4      404.03      412.23      5.18 o 
   1   6   4        0.46        0.10      0.46 o 
   2   6   4       20.02       21.63      0.85 o 
   3   6   4      356.91      335.76      6.49 o 
   4   6   4       59.10       52.83      1.95 o 
   5   6   4      127.19      131.71      4.15 o 
   6   6   4       24.53       29.34      2.56 o 
   7   6   4       16.97       17.01      1.60 o 
 -12   7   4       40.32       44.52      3.58 o 
 -11   7   4       30.51       22.52      2.56 o 
 -10   7   4       44.65       45.55      3.58 o 
  -9   7   4        5.59        6.14      1.54 o 
  -8   7   4        0.35       -0.23      0.66 o 
  -7   7   4      389.70      373.35      6.04 o 
  -6   7   4        1.31        1.91      1.11 o 
  -5   7   4       42.40       44.45      0.85 o 
  -4   7   4        0.90       -0.16      0.22 o 
  -3   7   4        4.01        4.55      0.38 o 
  -2   7   4      107.29      106.66      1.62 o 
  -1   7   4       29.75       25.81      0.92 o 
   0   7   4       23.19       20.72      0.92 o 
   1   7   4      445.76      423.22      6.30 o 
   2   7   4      472.43      443.80      7.16 o 
   3   7   4        5.56        4.13      0.89 o 
   4   7   4       52.38       51.04      2.98 o 
   5   7   4        2.21       -0.51      0.92 o 
   6   7   4        6.59        6.30      1.23 o 
 -12   8   4       15.62       13.82      2.56 o 
 -11   8   4        0.57        0.51      1.54 o 
 -10   8   4      144.37      144.31      6.65 o 
  -9   8   4       39.66       40.95      3.33 o 
  -8   8   4       67.98       66.41      1.77 o 
  -7   8   4       62.33       60.09      1.59 o 
  -6   8   4        2.13        0.65      0.55 o 
  -5   8   4       26.95       22.77      0.70 o 
  -4   8   4       26.89       34.15      0.82 o 
  -3   8   4       78.27       80.03      1.62 o 
  -2   8   4      440.02      425.16      6.22 o 
  -1   8   4       57.97       47.03      1.32 o 
   0   8   4       47.57       44.29      1.32 o 
   1   8   4      123.98      111.65      2.49 o 
   2   8   4        6.85        6.42      0.77 o 
   3   8   4       11.26        9.32      1.54 o 
   4   8   4        5.07        2.37      0.96 o 
   5   8   4       47.91       55.93      2.70 o 
 -11   9   4       28.82       33.19      2.33 o 
 -10   9   4       30.72       31.29      2.17 o 
  -9   9   4      284.55      289.71      7.05 o 
  -8   9   4       95.00       94.17      2.89 o 
  -7   9   4       60.70       58.89      1.59 o 
  -6   9   4       49.81       44.73      1.27 o 
  -5   9   4        0.52       -0.15      0.42 o 
  -4   9   4       82.56       82.45      1.85 o 
  -3   9   4        7.27        4.47      0.70 o 
  -2   9   4      514.65      500.42      7.32 o 
  -1   9   4      201.73      193.80      3.31 o 
   0   9   4        0.31       -0.13      0.56 o 
   1   9   4      128.45      120.95      2.68 o 
   2   9   4       91.44       85.74      2.23 o 
   3   9   4        1.81       -0.17      0.89 o 
   4   9   4       46.26       48.18      2.70 o 
 -11  10   4       41.83       45.09      2.81 o 
 -10  10   4       14.97       13.46      2.30 o 
  -9  10   4       21.90       17.60      1.60 o 
  -8  10   4        8.17        7.75      0.74 o 
  -7  10   4      106.83      103.13      2.32 o 
  -6  10   4       30.30       33.29      1.36 o 
  -5  10   4        4.35        3.44      0.69 o 
  -4  10   4        9.42       11.76      0.77 o 
  -3  10   4        1.31        1.06      0.56 o 
  -2  10   4        1.37       -0.44      0.49 o 
  -1  10   4      378.08      376.23      7.61 o 
   0  10   4       36.76       36.64      1.66 o 
   1  10   4        1.35        1.02      1.45 o 
   2  10   4      113.58      105.80      3.47 o 
   3  10   4        0.10       -0.89      0.89 o 
 -10  11   4       18.59       16.89      1.81 o 
  -9  11   4      129.24      128.45      3.14 o 
  -8  11   4       47.04       49.13      1.66 o 
  -7  11   4       25.77       24.48      1.60 o 
  -6  11   4        0.04        0.20      0.85 o 
  -5  11   4        0.20       -0.32      1.16 o 
  -4  11   4       33.71       28.69      1.57 o 
  -3  11   4       57.80       57.89      1.95 o 
  -2  11   4        0.41        0.07      0.74 o 
  -1  11   4      306.26      296.04      5.99 o 
   0  11   4       47.93       52.63      1.95 o 
   1  11   4        6.99        5.75      1.05 o 
   2  11   4       11.91       10.81      1.26 o 
  -9  12   4        5.16        4.00      0.96 o 
  -8  12   4        6.54       10.30      1.79 o 
  -7  12   4        0.58        2.05      0.85 o 
  -6  12   4       67.07       66.78      2.53 o 
  -5  12   4       77.35       79.49      4.86 o 
  -4  12   4        0.23       -0.51      1.09 o 
  -3  12   4      291.48      308.62      9.98 o 
  -2  12   4        6.84        8.06      1.78 o 
  -1  12   4       23.13       22.19      1.85 o 
   0  12   4       13.65       11.95      1.37 o 
  -8  13   4       39.74       45.55      2.33 o 
  -7  13   4      143.78      145.49      4.15 o 
  -6  13   4       31.28       38.21      2.17 o 
  -5  13   4      109.91      125.23     11.51 o 
  -4  13   4        0.78        0.77      1.09 o 
  -3  13   4       64.23       67.84      2.70 o 
  -2  13   4       15.06       14.57      1.36 o 
   2 -15   5        1.38       -0.51      1.54 o 
   3 -15   5       13.06       11.26      1.54 o 
   4 -15   5       13.52       12.28      2.05 o 
   5 -15   5        8.21       11.26      2.05 o 
   6 -15   5        8.28       10.75      1.54 o 
   0 -14   5        0.10        0.77      1.09 o 
   1 -14   5        5.24        5.12      1.54 o 
   2 -14   5       62.83       69.09      3.58 o 
   3 -14   5        2.55        1.54      1.02 o 
   4 -14   5       36.40       41.96      2.56 o 
   5 -14   5        4.66        7.16      1.54 o 
   6 -14   5        3.14        4.09      1.02 o 
   7 -14   5        2.97        4.09      1.54 o 
   8 -14   5        0.00       -1.02      1.02 o 
  -2 -13   5       17.45       22.34      1.60 o 
  -1 -13   5       60.58       66.30      2.53 o 
   0 -13   5      215.10      226.20      5.43 o 
   1 -13   5       15.90       17.08      1.23 o 
   2 -13   5      223.30      236.94      7.68 o 
   3 -13   5       15.43       15.86      1.54 o 
   4 -13   5        3.20        3.07      1.02 o 
   5 -13   5       50.87       47.59      2.56 o 
   6 -13   5        3.98        5.12      1.54 o 
   7 -13   5        0.51        2.56      1.54 o 
   8 -13   5       40.20       39.40      2.56 o 
   9 -13   5        0.94        2.05      1.54 o 
  -3 -12   5       42.92       55.83      4.61 o 
  -2 -12   5        4.81        4.25      1.54 o 
  -1 -12   5      106.89      112.33      3.26 o 
   0 -12   5       78.40       83.44      2.53 o 
   1 -12   5      101.94      100.84      2.89 o 
   2 -12   5       76.63       77.70      2.70 o 
   3 -12   5        1.28        1.54      1.54 o 
   4 -12   5        0.00        1.02      1.02 o 
   5 -12   5      300.20      288.62      9.21 o 
   6 -12   5        0.16        0.72      1.02 o 
   7 -12   5       88.83       81.88      4.09 o 
   8 -12   5       32.78       42.47      3.07 o 
   9 -12   5       10.62        6.65      1.54 o 
  10 -12   5        0.24        2.05      1.54 o 
  -4 -11   5        9.40       11.77      2.05 o 
  -3 -11   5       33.69       32.66      2.30 o 
  -2 -11   5       26.56       34.19      2.30 o 
  -1 -11   5       25.08       26.56      1.26 o 
   0 -11   5        5.57        2.51      0.55 o 
   1 -11   5      449.01      416.98      6.91 o 
   2 -11   5       15.81       14.57      0.96 o 
   3 -11   5      599.17      594.46     10.56 o 
   4 -11   5      155.14      152.90      4.54 o 
   5 -11   5      161.27      173.26      4.91 o 
   6 -11   5      278.05      277.26      7.00 o 
   7 -11   5       44.29       47.08      3.07 o 
   8 -11   5       19.14       15.35      2.05 o 
   9 -11   5        3.11        3.07      1.54 o 
  10 -11   5        1.85        3.58      1.54 o 
  -5 -10   5       22.42       25.59      2.56 o 
  -4 -10   5       44.41       42.99      3.07 o 
  -3 -10   5       16.55       12.79      1.79 o 
  -2 -10   5      144.29      143.85      3.29 o 
  -1 -10   5      222.59      218.66      3.86 o 
   0 -10   5       55.41       50.48      2.98 o 
   1 -10   5      987.42      978.37     15.12 o 
   2 -10   5      189.22      187.50      2.79 o 
   3 -10   5      293.61      291.58      4.69 o 
   4 -10   5       34.62       28.35      1.70 o 
   5 -10   5        2.51        0.92      0.85 o 
   6 -10   5      150.10      128.24      4.06 o 
   7 -10   5        0.11        0.00      1.02 o 
   8 -10   5       50.36       45.55      3.07 o 
   9 -10   5       69.11       77.27      4.09 o 
  10 -10   5       11.52       10.75      2.05 o 
  -6  -9   5       20.42       16.89      2.56 o 
  -5  -9   5        4.02        2.05      1.54 o 
  -4  -9   5      118.23      118.78      2.84 o 
  -3  -9   5      177.74      172.93      3.65 o 
  -2  -9   5        4.53        7.81      0.67 o 
  -1  -9   5      197.51      179.05      3.32 o 
   0  -9   5       17.31       16.66      1.57 o 
   1  -9   5      269.18      260.85      3.64 o 
   2  -9   5        4.72        3.90      0.54 o 
   3  -9   5        1.26        0.46      0.26 o 
   4  -9   5        0.67        6.14      1.54 o 
   5  -9   5       54.84       47.90      3.84 o 
   6  -9   5        3.11        7.31      1.09 o 
   7  -9   5        4.30        5.12      1.54 o 
   8  -9   5      160.47      132.54      5.12 o 
   9  -9   5        0.00        0.00      1.54 o 
  10  -9   5       20.02       22.11      1.81 o 
  11  -9   5        0.36        0.77      1.09 o 
  -7  -8   5        2.85        0.00      1.54 o 
  -6  -8   5       92.02       98.77      4.61 o 
  -5  -8   5       50.83       44.03      2.17 o 
  -4  -8   5        3.30        5.01      0.65 o 
  -3  -8   5       69.66       62.56      2.99 o 
  -2  -8   5       15.35       11.98      0.67 o 
  -1  -8   5      431.55      420.66      6.26 o 
   0  -8   5       70.60       76.98      1.33 o 
   1  -8   5        0.08       -0.05      0.26 o 
   2  -8   5      658.80      637.20      8.06 o 
   3  -8   5       61.21       64.64      1.51 o 
   4  -8   5      468.07      469.32      7.52 o 
   5  -8   5       75.69       79.34      2.70 o 
   6  -8   5       15.40       10.14      1.28 o 
   7  -8   5        8.95        7.01      1.54 o 
   8  -8   5        4.68        3.58      1.09 o 
   9  -8   5       47.42       45.30      2.17 o 
  10  -8   5        7.95        9.02      1.45 o 
  11  -8   5       12.68       17.53      1.81 o 
  -8  -7   5       55.00       48.62      3.58 o 
  -7  -7   5        6.76        8.70      2.05 o 
  -6  -7   5      103.76      113.10      4.61 o 
  -5  -7   5        4.14        2.77      0.59 o 
  -4  -7   5       45.91       46.44      1.24 o 
  -3  -7   5      441.40      433.27      6.13 o 
  -2  -7   5        4.72        4.08      0.44 o 
  -1  -7   5      784.22      806.99      9.58 o 
   0  -7   5     1801.95     1822.44     21.00 o 
   1  -7   5      224.45      256.03      3.12 o 
   2  -7   5       27.94       25.13      0.64 o 
   3  -7   5      366.02      350.48      4.46 o 
   4  -7   5      131.25      128.17      2.16 o 
   5  -7   5        7.83        7.19      0.65 o 
   6  -7   5        4.26        4.84      0.42 o 
   7  -7   5      732.97      712.65     31.47 o 
   8  -7   5      107.44       91.83      3.06 o 
   9  -7   5        2.36        4.09      1.09 o 
  10  -7   5        7.19        4.88      1.09 o 
  11  -7   5       11.27       14.94      2.30 o 
  -8  -6   5       41.47       53.73      3.58 o 
  -7  -6   5        1.93        0.00      1.54 o 
  -6  -6   5      120.10      118.80      3.62 o 
  -5  -6   5       81.43       77.96      2.07 o 
  -4  -6   5      309.36      315.36      5.29 o 
  -3  -6   5      279.91      286.03      7.06 o 
  -2  -6   5       28.68       25.04      0.68 o 
  -1  -6   5      564.95      620.33      7.39 o 
   0  -6   5       57.55       75.36      1.19 o 
   1  -6   5       30.02       35.54      0.66 o 
   2  -6   5      317.61      345.79      4.02 o 
   3  -6   5      246.08      266.73      4.06 o 
   4  -6   5       24.80       26.09      0.68 o 
   5  -6   5      546.42      583.89      7.71 o 
   6  -6   5        0.00        0.00      0.72 o 
   7  -6   5       79.85       83.36      3.00 o 
   8  -6   5      169.27      146.94      3.98 o 
   9  -6   5       63.18       58.87      2.53 o 
  10  -6   5        3.56        0.20      0.85 o 
  11  -6   5        2.72        2.81      1.09 o 
  -9  -5   5        6.13        4.09      2.05 o 
  -8  -5   5        8.54        5.68      1.09 o 
  -7  -5   5       40.04       36.23      2.30 o 
  -6  -5   5        2.15        0.51      0.72 o 
  -5  -5   5      629.76      621.52     15.86 o 
  -4  -5   5       90.27       94.18      1.46 o 
  -3  -5   5        8.50        4.90      0.30 o 
  -2  -5   5      367.66      391.83      4.79 o 
  -1  -5   5      164.06      191.17      2.32 o 
   0  -5   5        4.62        4.15      0.34 o 
   1  -5   5      840.82      918.10     10.16 o 
   2  -5   5       87.70      114.33      1.42 o 
   3  -5   5      747.37      793.97     12.13 o 
   4  -5   5      805.02      877.78     13.27 o 
   5  -5   5       11.88       21.48      0.81 o 
   6  -5   5        2.88        3.33      0.59 o 
   7  -5   5       40.25       46.44      1.66 o 
   8  -5   5      265.98      246.45      5.96 o 
   9  -5   5        0.23       -0.72      0.72 o 
  10  -5   5        6.43        8.01      1.23 o 
  11  -5   5        1.90        1.28      1.28 o 
  -9  -4   5        0.39       -0.26      1.09 o 
  -8  -4   5       19.33       19.43      3.07 o 
  -7  -4   5      296.65      299.49      7.05 o 
  -6  -4   5      293.17      284.17      5.60 o 
  -5  -4   5       47.00       40.09      1.28 o 
  -4  -4   5       23.29       22.89      0.70 o 
  -3  -4   5       45.12       46.23      0.81 o 
  -2  -4   5      729.63      724.14      8.05 o 
  -1  -4   5      140.02      141.36      1.63 o 
   0  -4   5       31.59       16.40      0.37 o 
   1  -4   5     2405.41     2518.23     25.91 o 
   2  -4   5      107.03      119.43      1.72 o 
   3  -4   5        0.34        1.81      0.18 o 
   4  -4   5        2.27        3.22      0.24 o 
   5  -4   5      179.90      187.30      3.24 o 
   6  -4   5      103.35      103.30      1.87 o 
   7  -4   5      134.34      133.40      2.62 o 
   8  -4   5        8.66        9.99      1.09 o 
   9  -4   5       11.13       12.16      1.45 o 
  10  -4   5        0.89        0.72      0.85 o 
  11  -4   5        0.15        0.51      1.09 o 
 -10  -3   5       31.18       35.92      1.97 o 
  -9  -3   5       22.03       21.79      3.58 o 
  -8  -3   5        1.19        1.02      1.28 o 
  -7  -3   5       99.19       91.38      2.89 o 
  -6  -3   5      115.90      111.09      2.55 o 
  -5  -3   5       17.48       22.42      1.32 o 
  -4  -3   5     1430.79     1430.66     28.49 o 
  -3  -3   5       66.04       76.55      1.53 o 
  -2  -3   5       42.70       27.01      0.58 o 
  -1  -3   5     2906.58     2897.63     28.85 o 
   0  -3   5      102.44       89.80      1.09 o 
   1  -3   5      340.78      343.46      3.75 o 
   2  -3   5      216.57      266.48      3.24 o 
   3  -3   5       59.84       60.49      1.07 o 
   4  -3   5     1130.99     1095.46     16.68 o 
   5  -3   5      393.38      408.23      6.59 o 
   6  -3   5        0.94        3.54      0.61 o 
   7  -3   5      579.27      564.77      9.18 o 
   8  -3   5       90.85      106.46      3.02 o 
   9  -3   5        5.83        3.33      1.09 o 
  10  -3   5       10.06        8.32      1.45 o 
 -10  -2   5        4.26        5.77      1.23 o 
  -9  -2   5       95.10       99.79      3.42 o 
  -8  -2   5       55.73       55.05      2.33 o 
  -7  -2   5       24.13       23.23      1.26 o 
  -6  -2   5      186.14      188.23      3.91 o 
  -5  -2   5      844.89      819.99     13.32 o 
  -4  -2   5     1412.94     1410.12     22.52 o 
  -3  -2   5      106.16      114.27      1.68 o 
  -2  -2   5        6.69        6.41      0.25 o 
  -1  -2   5     1056.59     1089.64     10.98 o 
   0  -2   5     1358.66     1391.13     12.96 o 
   1  -2   5      894.89      884.34      8.65 o 
   2  -2   5       92.45       93.58      1.16 o 
   3  -2   5      206.71      186.49      2.78 o 
   4  -2   5       55.92       68.89      1.54 o 
   5  -2   5        0.03        0.26      0.32 o 
   6  -2   5      145.96      144.41      2.74 o 
   7  -2   5       19.90       19.86      0.97 o 
   8  -2   5       84.07       88.87      2.36 o 
   9  -2   5       31.71       33.48      1.97 o 
  10  -2   5       33.80       36.48      1.77 o 
 -11  -1   5        0.48       -1.09      1.09 o 
 -10  -1   5       96.12       92.28      3.20 o 
  -9  -1   5       33.41       35.52      1.97 o 
  -8  -1   5       21.49       27.97      4.35 o 
  -7  -1   5      557.14      557.67     10.28 o 
  -6  -1   5        1.65        0.51      0.44 o 
  -5  -1   5      559.72      569.93      9.40 o 
  -4  -1   5      358.12      378.76      5.77 o 
  -3  -1   5      575.11      554.42      8.24 o 
  -2  -1   5       48.93       64.37      1.01 o 
  -1  -1   5     1616.03     1539.63     15.86 o 
   0  -1   5      843.86      833.22      7.55 o 
   1  -1   5     1220.37     1171.91     11.39 o 
   2  -1   5      313.20      333.51      4.01 o 
   3  -1   5       96.68      122.67      2.01 o 
   4  -1   5       32.31       34.67      0.96 o 
   5  -1   5       19.88       17.47      0.87 o 
   6  -1   5      199.31      196.65      5.39 o 
   7  -1   5      355.15      332.19      5.55 o 
   8  -1   5       28.00       35.45      1.55 o 
   9  -1   5       13.45       15.05      1.11 o 
  10  -1   5        4.36        3.51      1.23 o 
 -11   0   5        4.14        3.36      1.54 o 
 -10   0   5      154.31      144.27      4.15 o 
  -9   0   5       17.96       18.68      1.45 o 
  -8   0   5        0.12       -0.26      1.28 o 
  -7   0   5        0.23       -0.51      0.59 o 
  -6   0   5       11.45       13.45      0.68 o 
  -5   0   5       46.80       46.03      1.13 o 
  -4   0   5      552.51      546.18      8.09 o 
  -3   0   5     1291.28     1236.97     15.77 o 
  -2   0   5      202.57      217.79      2.88 o 
  -1   0   5      202.72      192.81      2.10 o 
   0   0   5      345.73      365.82      3.25 o 
   1   0   5       34.10       31.95      0.53 o 
   2   0   5     1391.21     1458.67     19.51 o 
   3   0   5      212.96      209.40      3.18 o 
   4   0   5     1042.80     1063.58     17.37 o 
   5   0   5      185.86      180.62      3.26 o 
   6   0   5       14.11       14.25      0.80 o 
   7   0   5       15.10       13.88      0.73 o 
   8   0   5        1.31        1.36      0.89 o 
   9   0   5        0.03        1.36      1.13 o 
 -11   1   5       69.86       78.81      4.61 o 
 -10   1   5       25.14       23.66      1.60 o 
  -9   1   5      219.79      211.86      5.39 o 
  -8   1   5      559.80      541.31     10.17 o 
  -7   1   5      111.63      100.98      2.41 o 
  -6   1   5      313.63      299.17      5.01 o 
  -5   1   5      124.73      120.20      2.28 o 
  -4   1   5     2052.76     2241.18     28.33 o 
  -3   1   5     1559.02     1658.14     22.12 o 
  -2   1   5      123.77      132.45      1.73 o 
   0   1   5        4.77       10.14      0.24 o 
   1   1   5      590.16      659.03      6.16 o 
   2   1   5       22.29       27.17      0.57 o 
   3   1   5      247.55      262.23      3.56 o 
   4   1   5      140.96      145.82      2.19 o 
   5   1   5      342.89      335.16     10.07 o 
   6   1   5      170.96      158.09      3.07 o 
   7   1   5        0.01        0.17      0.59 o 
   8   1   5       18.13       16.21      1.49 o 
   9   1   5        5.14        6.93      1.05 o 
 -11   2   5      108.75      116.68      6.14 o 
 -10   2   5      119.17      122.12      3.56 o 
  -9   2   5      105.83      106.50      3.33 o 
  -8   2   5        5.05        3.37      0.79 o 
  -7   2   5       10.46       13.92      0.67 o 
  -6   2   5        0.03       -0.10      0.37 o 
  -5   2   5        2.43        1.68      0.23 o 
  -4   2   5        2.23        4.85      0.64 o 
  -3   2   5     1015.97      984.31     13.66 o 
  -2   2   5     1195.47     1137.72     11.92 o 
  -1   2   5     1082.20     1076.31     10.67 o 
   0   2   5       94.34      110.41      1.36 o 
   1   2   5      780.15      894.79      8.61 o 
   2   2   5       49.37       59.33      1.17 o 
   3   2   5      146.93      158.41      2.40 o 
   4   2   5       18.08       19.26      0.65 o 
   5   2   5      550.51      542.95      8.53 o 
   6   2   5       49.26       49.15      1.77 o 
   7   2   5        2.89        2.05      0.89 o 
   8   2   5        1.42        0.51      0.89 o 
   9   2   5        3.79        4.61      2.05 o 
 -12   3   5       74.87       84.44      5.12 o 
 -11   3   5        7.07        3.58      2.05 o 
 -10   3   5      274.93      260.48      9.72 o 
  -9   3   5       22.83       24.46      1.60 o 
  -8   3   5       60.28       59.57      1.80 o 
  -7   3   5      438.68      425.48      8.08 o 
  -6   3   5       94.84       97.17      1.59 o 
  -5   3   5      528.21      600.35      7.68 o 
  -4   3   5    13582.10    13929.07    159.79 o 
  -3   3   5    10378.74    10655.67    115.27 o 
  -2   3   5     2100.36     2136.92     24.52 o 
  -1   3   5      120.74      126.30      1.42 o 
   0   3   5        0.78        1.26      0.19 o 
   1   3   5       21.45       13.74      0.45 o 
   2   3   5       29.84       25.23      0.53 o 
   3   3   5      255.21      265.34      4.63 o 
   4   3   5        1.49        0.00      0.46 o 
   5   3   5      502.82      464.42     11.00 o 
   6   3   5        0.15       -0.26      1.09 o 
   7   3   5       46.25       49.10      3.33 o 
   8   3   5        5.66        5.63      1.23 o 
 -12   4   5       11.13       10.75      2.56 o 
 -11   4   5        0.78        1.02      1.54 o 
 -10   4   5       19.79       13.31      2.05 o 
  -9   4   5       40.91       42.99      3.07 o 
  -8   4   5      196.13      192.46      4.14 o 
  -7   4   5      212.36      215.27      4.49 o 
  -6   4   5      221.41      212.05      3.05 o 
  -5   4   5      173.48      168.21      2.52 o 
  -4   4   5       96.86       86.73      1.32 o 
  -3   4   5      162.65      184.01      2.22 o 
  -2   4   5      170.03      174.14      2.42 o 
  -1   4   5      279.87      262.35      2.67 o 
   0   4   5      567.96      557.60      6.82 o 
   1   4   5        4.56        1.02      0.24 o 
   2   4   5       52.37       57.59      0.96 o 
   3   4   5      158.27      156.08      2.93 o 
   4   4   5      121.25      112.32      2.49 o 
   5   4   5        4.27        4.09      1.09 o 
   6   4   5       12.58       17.11      2.81 o 
   7   4   5       34.19       38.72      2.33 o 
 -12   5   5        4.46        4.09      2.05 o 
 -11   5   5       19.29       21.49      2.56 o 
 -10   5   5       17.72       18.42      2.56 o 
  -9   5   5      216.41      204.19      8.19 o 
  -8   5   5       51.57       49.62      2.81 o 
  -7   5   5       10.16        9.91      0.60 o 
  -6   5   5       32.39       34.17      1.29 o 
  -5   5   5       25.70       29.26      0.77 o 
  -4   5   5      875.96      965.89     10.07 o 
  -3   5   5        9.82       11.63      0.41 o 
  -2   5   5      284.51      264.07      3.03 o 
  -1   5   5        6.69        2.62      0.26 o 
   0   5   5      296.56      312.55      4.06 o 
   1   5   5        1.17        3.79      0.67 o 
   2   5   5        4.72        4.46      0.65 o 
   3   5   5        0.44       -0.33      0.55 o 
   4   5   5       23.09       22.08      1.26 o 
   5   5   5       15.26       15.42      1.45 o 
   6   5   5       82.90       76.76      3.06 o 
   7   5   5       26.46       26.77      2.17 o 
 -12   6   5       13.80       11.26      2.56 o 
 -11   6   5       30.41       27.63      3.07 o 
 -10   6   5       27.27       24.56      2.56 o 
  -9   6   5      125.89      140.22      6.14 o 
  -8   6   5       24.35       20.80      1.60 o 
  -7   6   5       60.70       59.63      1.99 o 
  -6   6   5      406.24      377.32      5.38 o 
  -5   6   5       91.29       94.60      1.40 o 
  -4   6   5       18.58       13.06      0.47 o 
  -3   6   5        1.64        1.71      0.27 o 
  -2   6   5       22.90       23.62      0.64 o 
  -1   6   5        0.32       -0.23      0.28 o 
   0   6   5       96.82       91.43      1.81 o 
   1   6   5       95.25       88.51      1.81 o 
   2   6   5      269.94      250.60      4.05 o 
   3   6   5      322.37      310.71      6.10 o 
   4   6   5        2.14        1.88      0.89 o 
   5   6   5        9.41        6.65      1.23 o 
   6   6   5        0.17       -1.79      1.79 o 
 -12   7   5        6.10        6.65      2.56 o 
 -11   7   5       15.62       12.28      2.56 o 
 -10   7   5       19.70       16.38      2.56 o 
  -9   7   5       87.14       90.58      4.61 o 
  -8   7   5      325.52      336.13      8.96 o 
  -7   7   5        0.04       -0.40      0.40 o 
  -6   7   5      225.74      224.76      3.40 o 
  -5   7   5       65.37       63.25      1.30 o 
  -4   7   5       30.03       30.05      0.82 o 
  -3   7   5        0.87        0.87      0.27 o 
  -2   7   5      343.20      359.55      4.92 o 
  -1   7   5      139.77      118.17      2.22 o 
   0   7   5      413.00      398.99      5.98 o 
   1   7   5      193.04      178.96      3.09 o 
   2   7   5       17.51       17.59      1.07 o 
   3   7   5        0.30       -0.32      0.65 o 
   4   7   5        7.42        5.24      1.05 o 
   5   7   5        5.58        6.30      1.23 o 
 -11   8   5       88.85       84.44      5.12 o 
 -10   8   5       98.73       98.26      5.12 o 
  -9   8   5      100.63       89.85      3.26 o 
  -8   8   5      259.36      269.51      5.81 o 
  -7   8   5       25.02       25.35      1.11 o 
  -6   8   5        0.07        0.42      0.55 o 
  -5   8   5        2.66        1.88      0.42 o 
  -4   8   5       14.91       17.36      0.65 o 
  -3   8   5      328.47      325.44      4.91 o 
  -2   8   5       45.12       41.40      1.53 o 
  -1   8   5      231.35      234.24      3.85 o 
   0   8   5       27.57       23.72      1.03 o 
   1   8   5       37.34       33.88      1.33 o 
   2   8   5        0.13        0.41      0.71 o 
   3   8   5        1.88        0.66      0.74 o 
   4   8   5       40.82       49.20      2.03 o 
 -11   9   5       77.52       83.13      3.42 o 
 -10   9   5      110.70      117.28      6.40 o 
  -9   9   5        5.83        4.39      1.54 o 
  -8   9   5       22.57       18.44      1.05 o 
  -7   9   5      127.34      126.35      2.95 o 
  -6   9   5      201.84      205.36      4.03 o 
  -5   9   5      107.49      108.24      2.01 o 
  -4   9   5       15.27       14.36      0.81 o 
  -3   9   5      175.69      192.98      3.31 o 
  -2   9   5        3.20        2.52      0.56 o 
  -1   9   5        0.28        0.12      0.52 o 
   0   9   5      114.07      109.58      2.85 o 
   1   9   5       15.03       13.17      1.26 o 
   2   9   5        2.53        1.02      0.89 o 
   3   9   5       35.37       36.32      1.86 o 
 -11  10   5        0.25       -0.80      2.05 o 
 -10  10   5        9.47        9.41      1.79 o 
  -9  10   5       50.66       44.85      2.33 o 
  -8  10   5      138.53      150.00      3.31 o 
  -7  10   5      111.03      111.93      2.81 o 
  -6  10   5       11.74       12.88      1.09 o 
  -5  10   5        5.97        6.68      0.74 o 
  -4  10   5        9.22        8.67      0.77 o 
  -3  10   5       66.74       68.63      1.91 o 
  -2  10   5      101.50      101.73      2.47 o 
  -1  10   5       56.53       57.55      2.03 o 
   0  10   5      137.79      134.64      6.14 o 
   1  10   5       34.10       36.10      1.72 o 
   2  10   5        4.65        3.53      1.10 o 
 -10  11   5      117.60      121.99      4.15 o 
  -9  11   5      140.41      151.75      5.12 o 
  -8  11   5       12.17       10.08      1.05 o 
  -7  11   5        0.01        0.00      0.85 o 
  -6  11   5      113.28      105.96      3.58 o 
  -5  11   5      215.11      225.15      5.18 o 
  -4  11   5       20.50       21.32      1.60 o 
  -3  11   5        0.62       -0.88      1.17 o 
  -2  11   5      246.07      251.42      5.21 o 
  -1  11   5       35.56       33.48      2.48 o 
   0  11   5        5.33        2.56      0.96 o 
   1  11   5        7.92        7.53      1.65 o 
  -9  12   5        0.05        0.51      1.54 o 
  -8  12   5        0.05       -0.85      0.85 o 
  -7  12   5       42.04       53.91      2.33 o 
  -6  12   5      100.96      109.34      3.42 o 
  -5  12   5       74.56       86.20      3.06 o 
  -4  12   5       20.54       21.76      1.60 o 
  -3  12   5        1.50        3.40      0.96 o 
  -2  12   5        4.53        4.86      1.05 o 
  -1  12   5        1.39        3.38      1.05 o 
  -7  13   5        0.06       -1.09      1.09 o 
  -6  13   5       19.80       22.80      1.81 o 
  -5  13   5        6.60        9.53      1.45 o 
  -4  13   5        0.04        1.02      1.09 o 
  -3  13   5        0.61        1.54      1.09 o 
   2 -15   6        7.80        7.68      1.54 o 
   3 -15   6        7.12        3.07      1.54 o 
   4 -15   6        1.73       -0.51      1.54 o 
   5 -15   6       14.12       15.86      2.05 o 
   6 -15   6        2.75        4.09      1.54 o 
   0 -14   6       24.94       28.66      1.81 o 
   1 -14   6      129.85      137.15      5.12 o 
   2 -14   6       22.28       30.70      2.56 o 
   3 -14   6      126.00      126.91      5.12 o 
   4 -14   6       55.03       53.73      3.07 o 
   5 -14   6       17.50       20.47      2.05 o 
   6 -14   6        0.10        0.51      1.02 o 
   7 -14   6        0.12       -0.51      1.02 o 
   8 -14   6       33.73       34.80      3.07 o 
  -2 -13   6       20.21       24.28      2.05 o 
  -1 -13   6      101.67      108.82      3.26 o 
   0 -13   6       73.72       77.79      2.53 o 
   1 -13   6       60.19       60.90      3.07 o 
   2 -13   6       28.69       29.43      1.81 o 
   3 -13   6        0.01       -1.02      1.02 o 
   4 -13   6       20.36       16.89      1.54 o 
   5 -13   6       15.08       14.33      1.54 o 
   6 -13   6       52.28       48.10      3.07 o 
   7 -13   6        0.42        0.51      1.02 o 
   8 -13   6        9.94        6.65      1.54 o 
   9 -13   6        3.00        3.07      1.54 o 
  -3 -12   6        2.02        2.05      1.54 o 
  -2 -12   6       13.85       15.03      1.23 o 
  -1 -12   6        7.28       11.66      1.28 o 
   0 -12   6        4.65        5.68      0.85 o 
   1 -12   6        0.11        1.02      0.65 o 
   2 -12   6      108.02      104.16      4.09 o 
   3 -12   6       52.01       52.84      3.07 o 
   4 -12   6       64.61       60.90      3.07 o 
   5 -12   6       55.18       46.06      2.56 o 
   6 -12   6        2.29        4.61      1.02 o 
   7 -12   6        3.64        5.12      1.54 o 
   8 -12   6       13.03        6.65      1.54 o 
   9 -12   6       17.61       14.33      2.05 o 
  -4 -11   6        1.23       -1.02      1.54 o 
  -3 -11   6       38.44       38.64      1.81 o 
  -2 -11   6       19.28       19.97      2.30 o 
  -1 -11   6       36.63       42.05      1.56 o 
   0 -11   6       76.21       69.15      1.74 o 
   1 -11   6       44.39       48.64      2.29 o 
   2 -11   6      198.53      192.69      3.40 o 
   3 -11   6        1.89        0.77      0.72 o 
   4 -11   6      102.97      108.65      3.41 o 
   5 -11   6        6.26        5.95      1.23 o 
   6 -11   6       14.63       12.28      1.54 o 
   7 -11   6       36.59       33.78      2.56 o 
   8 -11   6        0.88        2.56      1.02 o 
   9 -11   6       26.89       32.75      3.07 o 
  10 -11   6       20.76       24.05      2.56 o 
  -5 -10   6        3.31        1.02      1.54 o 
  -4 -10   6       30.13       32.75      2.56 o 
  -3 -10   6      230.92      226.54      8.19 o 
  -2 -10   6        7.95       11.13      1.90 o 
  -1 -10   6       96.44      103.18      2.26 o 
   0 -10   6      181.03      181.21      3.39 o 
   1 -10   6       27.67       20.92      0.97 o 
   2 -10   6      305.35      292.89      4.39 o 
   3 -10   6      522.50      487.39      7.91 o 
   4 -10   6     1354.49     1303.49     28.16 o 
   5 -10   6       43.78       42.49      2.08 o 
   6 -10   6        8.43        9.89      1.23 o 
   7 -10   6       26.02       30.19      2.56 o 
   8 -10   6        6.04        3.07      1.54 o 
   9 -10   6       19.16       25.59      2.56 o 
  10 -10   6       10.32        5.12      1.54 o 
  -6  -9   6       25.62       25.59      2.56 o 
  -5  -9   6       45.00       45.03      3.07 o 
  -4  -9   6       10.29       11.77      1.54 o 
  -3  -9   6       13.60       17.21      2.13 o 
  -2  -9   6      237.66      217.13      5.39 o 
  -1  -9   6        2.85        1.79      0.51 o 
   0  -9   6       51.18       46.98      1.30 o 
   1  -9   6       29.20       28.54      0.92 o 
   2  -9   6       16.13       12.85      0.59 o 
   3  -9   6       48.09       53.79      1.12 o 
   4  -9   6       96.11       93.75      3.84 o 
   5  -9   6       65.36       54.76      2.33 o 
   6  -9   6       12.53       12.58      1.23 o 
   7  -9   6      131.25      119.24      5.12 o 
   8  -9   6        0.04        0.51      1.02 o 
   9  -9   6        1.04        2.05      1.54 o 
  10  -9   6       16.69       16.89      2.05 o 
  -6  -8   6       42.75       38.89      3.07 o 
  -5  -8   6       45.17       50.67      2.33 o 
  -4  -8   6       60.03       46.57      3.07 o 
  -3  -8   6        1.08        0.72      0.39 o 
  -2  -8   6      121.88      118.44      2.43 o 
  -1  -8   6       20.98       17.17      0.82 o 
   0  -8   6      251.73      264.42      3.41 o 
   1  -8   6      466.51      470.04      6.57 o 
   2  -8   6      216.26      207.08      3.00 o 
   3  -8   6        9.46       10.44      0.52 o 
   4  -8   6       89.37       78.24      1.92 o 
   5  -8   6     1103.60     1041.39     22.50 o 
   6  -8   6       21.13       16.32      1.79 o 
   7  -8   6        9.33       13.31      2.05 o 
   8  -8   6       70.73       59.87      3.58 o 
   9  -8   6        0.12       -0.51      1.54 o 
  10  -8   6       45.84       54.76      3.58 o 
  -8  -7   6       27.65       27.63      3.07 o 
  -7  -7   6        4.13        4.61      1.54 o 
  -6  -7   6       31.73       26.48      1.81 o 
  -5  -7   6       28.80       25.85      1.45 o 
  -4  -7   6      395.33      390.50      6.46 o 
  -3  -7   6       30.55       36.26      1.47 o 
  -2  -7   6      653.33      618.20      9.72 o 
  -1  -7   6      499.66      481.99      7.04 o 
   0  -7   6      333.49      325.94      4.37 o 
   1  -7   6      311.01      308.17      3.71 o 
   2  -7   6        4.34        7.44      0.40 o 
   3  -7   6        6.91        7.91      0.55 o 
   4  -7   6       60.38       64.94      1.50 o 
   5  -7   6      121.08      115.35      3.56 o 
   6  -7   6       65.20       70.08      3.33 o 
   7  -7   6        0.74       -1.02      1.02 o 
   8  -7   6       44.87       44.52      3.07 o 
   9  -7   6       22.82       23.03      2.56 o 
  10  -7   6        0.06       -1.02      1.54 o 
  -8  -6   6        4.46        5.12      1.54 o 
  -7  -6   6        0.61        1.02      0.85 o 
  -6  -6   6       60.83       59.42      3.61 o 
  -5  -6   6        0.03        0.26      1.79 o 
  -4  -6   6     1219.87     1191.86     22.36 o 
  -3  -6   6       10.74       10.71      0.77 o 
  -2  -6   6      117.03      113.12      1.71 o 
  -1  -6   6       79.98       93.20      1.33 o 
   0  -6   6        0.23        0.60      0.37 o 
   1  -6   6       83.36       71.40      1.08 o 
   2  -6   6      652.91      689.05      7.68 o 
   3  -6   6      651.61      586.51      8.37 o 
   4  -6   6      867.69      890.31     12.46 o 
   5  -6   6        3.58        6.05      0.71 o 
   6  -6   6      531.87      521.45     10.01 o 
   7  -6   6      265.30      246.66      8.70 o 
   8  -6   6        7.97        8.19      1.54 o 
   9  -6   6        1.90       -1.54      1.54 o 
  10  -6   6        0.00       -1.54      1.54 o 
  -9  -5   6       65.31       72.16      4.09 o 
  -8  -5   6       23.11       26.82      1.97 o 
  -7  -5   6        0.04       -0.51      0.72 o 
  -6  -5   6      149.22      141.26      3.98 o 
  -5  -5   6       42.95       41.45      2.56 o 
  -4  -5   6      206.31      194.58      3.30 o 
  -3  -5   6       15.25       17.48      0.55 o 
  -2  -5   6      719.21      719.47      8.52 o 
  -1  -5   6       27.43       22.39      0.50 o 
   0  -5   6      159.27      178.42      2.33 o 
   1  -5   6      266.62      331.18      3.89 o 
   2  -5   6      719.97      798.94      8.43 o 
   3  -5   6        2.75        1.64      0.21 o 
   4  -5   6       63.53       65.13      1.57 o 
   5  -5   6        3.65        4.92      0.38 o 
   6  -5   6      100.54      103.54      2.55 o 
   7  -5   6        2.36        0.72      2.30 o 
   8  -5   6        0.11       -0.51      1.54 o 
   9  -5   6       14.46       14.84      2.05 o 
  10  -5   6        0.18       -0.51      1.54 o 
  -9  -4   6       64.45       72.32      2.83 o 
  -8  -4   6       79.28       74.32     10.49 o 
  -7  -4   6       91.42       93.26      3.06 o 
  -6  -4   6        0.01        0.51      0.72 o 
  -5  -4   6      136.90      132.54      5.63 o 
  -4  -4   6      241.39      245.84      3.28 o 
  -3  -4   6      842.57      833.28     11.53 o 
  -2  -4   6      106.99      119.90      1.71 o 
  -1  -4   6      149.35      209.92      2.38 o 
   0  -4   6       26.69       25.73      0.58 o 
   1  -4   6      831.39      880.84      9.28 o 
   2  -4   6      177.41      214.90      2.80 o 
   3  -4   6        0.05        0.80      0.19 o 
   4  -4   6     1185.99     1168.50     14.10 o 
   5  -4   6      236.49      233.88      4.12 o 
   6  -4   6       29.77       31.96      1.36 o 
   7  -4   6       10.75       15.57      1.28 o 
   8  -4   6        0.44        1.02      1.02 o 
   9  -4   6        0.28       -1.02      1.02 o 
  10  -4   6        0.87       -0.51      1.54 o 
 -10  -3   6       47.33       45.25      2.33 o 
  -9  -3   6        1.48       -0.26      1.09 o 
  -8  -3   6       80.77       85.69      3.06 o 
  -7  -3   6      150.83      154.31      4.15 o 
  -6  -3   6       25.97       23.23      1.05 o 
  -5  -3   6      535.62      547.07     10.45 o 
  -4  -3   6      586.65      562.39      9.98 o 
  -3  -3   6      692.38      670.77      7.88 o 
  -2  -3   6      209.86      212.80      2.74 o 
  -1  -3   6      373.17      408.42      4.54 o 
   0  -3   6     1991.56     2025.96     18.78 o 
   1  -3   6      183.36      199.05      2.30 o 
   2  -3   6     1033.28     1070.92     11.21 o 
   3  -3   6       43.84       45.05      0.67 o 
   4  -3   6      622.64      629.06      9.86 o 
   5  -3   6      148.21      141.05      2.68 o 
   6  -3   6       36.24       38.01      1.48 o 
   7  -3   6      194.06      188.97      4.14 o 
   8  -3   6       27.77       28.74      1.81 o 
   9  -3   6        4.51        3.07      1.54 o 
  10  -3   6       85.74       99.79      5.12 o 
 -10  -2   6        0.03       -0.85      0.85 o 
  -9  -2   6       70.63       60.70      2.46 o 
  -8  -2   6      382.49      389.61      9.02 o 
  -7  -2   6        0.12       -0.51      0.59 o 
  -6  -2   6      119.64      104.91      2.66 o 
  -5  -2   6      115.81      109.64      2.28 o 
  -4  -2   6     2210.72     2375.56     37.87 o 
  -3  -2   6      122.02      126.44      1.74 o 
  -2  -2   6      694.99      726.29      8.52 o 
  -1  -2   6      114.93      141.46      1.67 o 
   0  -2   6       18.58       23.97      0.43 o 
   1  -2   6       48.06       41.86      0.71 o 
   2  -2   6      727.61      883.71     10.58 o 
   3  -2   6      343.53      409.71      7.00 o 
   4  -2   6        0.74        0.34      0.52 o 
   5  -2   6      900.15      867.17     13.49 o 
   6  -2   6       55.66       60.33      2.16 o 
   7  -2   6       13.82       19.53      1.18 o 
   8  -2   6       35.98       36.61      2.17 o 
   9  -2   6       11.33       12.37      1.45 o 
  10  -2   6       11.42       10.26      1.45 o 
 -11  -1   6       53.32       57.00      5.89 o 
 -10  -1   6        0.89       -0.10      0.85 o 
  -9  -1   6      275.38      278.61      6.85 o 
  -8  -1   6        4.75        4.68      0.85 o 
  -7  -1   6        3.16        2.39      0.59 o 
  -6  -1   6        3.99        3.68      0.39 o 
  -5  -1   6      139.14      150.36      3.62 o 
  -4  -1   6        8.14        6.96      0.51 o 
  -3  -1   6      567.85      522.72      6.59 o 
  -2  -1   6       95.60       80.06      1.15 o 
  -1  -1   6     1010.82     1000.58     10.49 o 
   0  -1   6      663.10      780.11      6.74 o 
   1  -1   6      918.40     1014.79      9.93 o 
   2  -1   6      432.17      453.00      5.95 o 
   3  -1   6        0.09        0.31      0.29 o 
   4  -1   6       37.95       39.62      1.05 o 
   5  -1   6      135.20      132.92      2.56 o 
   6  -1   6      749.42      698.38     13.96 o 
   7  -1   6        1.10       -0.20      1.02 o 
   8  -1   6       15.66       16.63      1.18 o 
   9  -1   6        0.29        0.17      0.89 o 
 -11   0   6       19.19       20.59      1.60 o 
 -10   0   6       20.08       19.76      1.60 o 
  -9   0   6       30.10       29.10      1.60 o 
  -8   0   6       40.72       38.34      2.05 o 
  -7   0   6     1148.17     1150.02     20.31 o 
  -6   0   6       60.63       57.97      1.39 o 
  -5   0   6     1346.65     1287.39     20.75 o 
  -4   0   6        5.99        4.79      0.64 o 
  -3   0   6      314.24      354.24      7.72 o 
  -2   0   6      257.29      267.01      2.90 o 
  -1   0   6      305.47      303.16      3.03 o 
   0   0   6     1645.34     1650.85     14.08 o 
   1   0   6       47.20       63.31      0.87 o 
   2   0   6      290.76      324.92      3.52 o 
   3   0   6      310.82      274.58      4.12 o 
   4   0   6      235.52      234.50      3.64 o 
   5   0   6      235.01      206.18      3.70 o 
   6   0   6      297.05      285.90      4.98 o 
   7   0   6       80.70       77.38      2.36 o 
   8   0   6       13.50       12.07      1.26 o 
   9   0   6       54.61       63.63      2.36 o 
 -11   1   6        9.62        9.72      2.56 o 
 -10   1   6       23.78       25.85      1.60 o 
  -9   1   6      232.37      230.44      5.76 o 
  -8   1   6       10.89       11.57      2.30 o 
  -7   1   6      141.75      137.14      3.22 o 
  -6   1   6        4.82        4.39      0.46 o 
  -5   1   6        0.91        0.51      0.42 o 
  -4   1   6       26.13       34.18      0.65 o 
  -3   1   6       74.09       75.58      1.32 o 
  -2   1   6      967.89      917.69      9.60 o 
  -1   1   6      565.72      538.39      5.71 o 
   0   1   6      109.46      102.95      1.21 o 
   1   1   6       19.33       10.43      0.31 o 
   2   1   6     2331.26     2588.72     23.56 o 
   3   1   6        2.75        0.70      0.30 o 
   4   1   6       75.93       84.13      1.52 o 
   5   1   6      108.08      103.02      2.30 o 
   6   1   6      504.59      489.72      8.75 o 
   7   1   6       73.77       75.31      2.45 o 
   8   1   6        8.15        5.56      1.05 o 
   9   1   6        4.69        6.75      1.18 o 
 -11   2   6       79.42       76.76      4.61 o 
 -10   2   6        4.33        3.02      0.85 o 
  -9   2   6      182.19      182.16      4.80 o 
  -8   2   6       63.11       65.56      1.95 o 
  -7   2   6       55.47       59.01      1.80 o 
  -6   2   6       39.24       39.62      1.13 o 
  -5   2   6        0.77        1.79      0.49 o 
  -4   2   6      666.13      711.61      9.25 o 
  -3   2   6      928.98      949.05     12.31 o 
  -2   2   6       72.44       75.14      1.34 o 
  -1   2   6      135.46      136.44      1.59 o 
   0   2   6       29.24       28.93      0.59 o 
   1   2   6      863.51      877.32      8.88 o 
   2   2   6       27.08       24.33      0.44 o 
   3   2   6       10.47       10.58      0.80 o 
   4   2   6      261.24      249.59      3.79 o 
   5   2   6       22.78       22.50      1.13 o 
   6   2   6       69.89       63.46      2.07 o 
   7   2   6       23.73       24.80      1.48 o 
   8   2   6        0.51       -0.67      0.81 o 
 -11   3   6        2.65        1.54      1.54 o 
 -10   3   6        1.22        0.51      1.54 o 
  -9   3   6        2.52        1.33      0.85 o 
  -8   3   6      119.68      112.50      2.78 o 
  -7   3   6        9.65        5.12      0.96 o 
  -6   3   6        2.30        0.82      0.52 o 
  -5   3   6      721.80      760.81      9.69 o 
  -4   3   6       75.56       71.17      1.42 o 
  -3   3   6      185.77      190.91      2.66 o 
  -2   3   6       31.81       27.91      0.59 o 
  -1   3   6      935.04      918.96      8.73 o 
   0   3   6        6.31        4.92      0.39 o 
   1   3   6       51.89       53.54      0.93 o 
   2   3   6      212.65      199.28      2.17 o 
   3   3   6       14.93       16.36      0.69 o 
   4   3   6       69.44       54.59      1.50 o 
   5   3   6        1.80        0.80      1.38 o 
   6   3   6        5.30        5.19      1.79 o 
   7   3   6       29.70       28.10      3.58 o 
   8   3   6        1.60        1.46      1.23 o 
 -11   4   6       33.71       34.29      3.07 o 
 -10   4   6        1.09        0.51      1.54 o 
  -9   4   6        4.79        5.63      1.54 o 
  -8   4   6      225.57      235.45      4.95 o 
  -7   4   6       34.54       33.63      1.36 o 
  -6   4   6       17.93       20.54      0.73 o 
  -5   4   6      242.83      254.61      3.60 o 
  -4   4   6      373.40      359.20      4.55 o 
  -2   4   6        0.01        0.00      0.20 o 
  -1   4   6     1293.91     1266.87     13.38 o 
   0   4   6        9.49       12.84      0.63 o 
   1   4   6        0.37       -0.20      0.26 o 
   2   4   6       22.80       19.83      0.65 o 
   3   4   6       11.48       12.96      0.64 o 
   4   4   6        5.80        6.13      0.89 o 
   5   4   6        5.83        7.81      1.09 o 
   6   4   6       13.12       12.08      1.45 o 
   7   4   6       25.99       26.75      1.97 o 
 -11   5   6      224.36      234.89      9.21 o 
 -10   5   6        8.11        9.72      2.05 o 
  -9   5   6        0.76       -1.02      1.02 o 
  -8   5   6       28.91       33.51      1.49 o 
  -7   5   6       24.93       21.12      1.26 o 
  -6   5   6       11.49       11.70      0.70 o 
  -5   5   6      136.09      140.02      2.20 o 
  -4   5   6      365.09      388.60      4.57 o 
  -3   5   6      220.98      213.74      2.59 o 
  -2   5   6       55.38       52.51      1.40 o 
  -1   5   6       57.51       59.42      1.17 o 
   0   5   6       82.89       84.51      1.73 o 
   1   5   6       14.98       13.29      0.87 o 
   2   5   6        0.03       -0.26      0.36 o 
   3   5   6       81.63       79.80      2.45 o 
   4   5   6       11.57       10.79      0.96 o 
   5   5   6        2.27        3.33      1.09 o 
   6   5   6        2.01        1.54      1.23 o 
 -11   6   6        4.73        6.65      2.05 o 
 -10   6   6        8.03        9.21      2.05 o 
  -9   6   6        1.64        0.51      1.54 o 
  -8   6   6      204.59      205.14      5.90 o 
  -7   6   6       59.37       70.52      4.56 o 
  -6   6   6      241.49      237.52      5.57 o 
  -5   6   6        8.07        7.00      0.57 o 
  -4   6   6       47.08       47.50      0.98 o 
  -3   6   6        0.03       -0.25      0.25 o 
  -2   6   6      218.15      212.40      3.36 o 
  -1   6   6        0.50       -0.46      0.46 o 
   0   6   6      788.11      738.70     10.34 o 
   1   6   6      219.53      202.38      3.41 o 
   2   6   6      103.01      101.14      2.44 o 
   3   6   6       16.63       15.96      1.30 o 
   4   6   6        5.62        3.63      0.96 o 
   5   6   6       27.60       26.92      1.97 o 
   6   6   6        0.71       -0.58      1.23 o 
 -11   7   6       50.88       49.64      4.09 o 
 -10   7   6      184.98      192.42      8.19 o 
  -9   7   6      170.40      169.39      7.16 o 
  -8   7   6        7.48        8.54      0.96 o 
  -7   7   6       25.29       35.25      1.70 o 
  -6   7   6        0.53        0.00      0.61 o 
  -5   7   6       15.62       12.71      0.78 o 
  -4   7   6        0.76       -0.32      0.32 o 
  -3   7   6       61.42       60.52      1.24 o 
  -2   7   6      660.35      646.67      8.13 o 
  -1   7   6      245.54      243.64      3.98 o 
   0   7   6      235.19      231.75      3.85 o 
   1   7   6       10.64       11.00      0.81 o 
   2   7   6       67.05       63.27      1.85 o 
   3   7   6      160.47      162.05      3.82 o 
   4   7   6        0.48        0.68      0.89 o 
   5   7   6       15.44       14.65      1.60 o 
 -11   8   6       19.80       18.93      2.56 o 
 -10   8   6       20.42       25.13      1.97 o 
  -9   8   6       80.34       89.34      3.42 o 
  -8   8   6        0.00       -0.77      1.28 o 
  -7   8   6      158.04      146.55      2.83 o 
  -6   8   6       21.37       19.00      0.83 o 
  -5   8   6        8.88       11.52      0.69 o 
  -4   8   6      188.75      187.11      3.36 o 
  -3   8   6       71.31       65.56      1.58 o 
  -2   8   6      430.75      441.72      6.59 o 
  -1   8   6        0.39       -0.24      0.52 o 
   0   8   6        3.94        4.75      0.77 o 
   1   8   6      134.47      129.40      2.85 o 
   2   8   6       18.01       19.13      1.26 o 
   3   8   6        3.00        3.81      0.96 o 
   4   8   6       33.99       36.69      2.37 o 
 -11   9   6        5.27        4.09      1.45 o 
 -10   9   6        0.06       -1.54      1.54 o 
  -9   9   6       90.24       80.47      3.06 o 
  -8   9   6        7.32        6.41      1.09 o 
  -7   9   6       50.03       61.53      1.95 o 
  -6   9   6        2.27        2.30      0.66 o 
  -5   9   6        5.70        5.45      0.60 o 
  -4   9   6        0.24       -0.52      0.52 o 
  -3   9   6       10.35       10.55      0.81 o 
  -2   9   6        4.31        5.60      0.81 o 
  -1   9   6      401.22      391.06      7.37 o 
   0   9   6        3.25        1.54      0.89 o 
   1   9   6        0.87        0.51      1.21 o 
   2   9   6       25.63       23.21      1.48 o 
   3   9   6        1.17        2.14      0.96 o 
 -10  10   6       15.94       17.24      1.81 o 
  -9  10   6       86.74       98.52      3.62 o 
  -8  10   6       91.29       99.09      8.19 o 
  -7  10   6       17.24       14.66      1.05 o 
  -6  10   6        1.87        1.54      1.28 o 
  -5  10   6       57.96       58.74      2.44 o 
  -4  10   6      152.46      161.77      3.31 o 
  -3  10   6        5.43        3.80      0.89 o 
  -2  10   6        0.02       -0.58      0.86 o 
  -1  10   6      190.06      185.78      4.12 o 
   0  10   6       14.19       12.74      1.18 o 
   1  10   6        3.23        2.14      0.96 o 
   2  10   6        6.90        6.90      1.18 o 
  -9  11   6        1.79        0.77      1.09 o 
  -8  11   6       40.78       40.94      3.07 o 
  -7  11   6        4.30        3.84      1.09 o 
  -6  11   6      147.81      161.67      7.16 o 
  -5  11   6       40.32       44.22      2.33 o 
  -4  11   6      154.09      160.31      4.51 o 
  -3  11   6       25.68       29.31      1.66 o 
  -2  11   6       55.86       59.34      3.02 o 
  -1  11   6       36.14       38.19      1.95 o 
   0  11   6       62.24       62.77      2.70 o 
  -8  12   6        7.69       13.59      1.32 o 
  -7  12   6       71.02       76.78      2.70 o 
  -6  12   6        1.86        0.26      1.09 o 
  -5  12   6        2.56        2.30      1.09 o 
  -4  12   6        2.89        2.30      1.09 o 
  -3  12   6      154.42      171.34      4.24 o 
  -2  12   6       17.57       19.51      1.48 o 
   3 -15   7       18.27       17.40      2.05 o 
   4 -15   7       20.19       21.49      2.05 o 
   5 -15   7       12.90       12.28      2.05 o 
   0 -14   7        0.42       -0.51      1.02 o 
   1 -14   7        0.47       -0.51      1.02 o 
   2 -14   7       11.86       12.28      1.54 o 
   3 -14   7        1.66        1.02      1.02 o 
   4 -14   7       19.36       18.93      2.05 o 
   5 -14   7        1.65        2.05      1.02 o 
   6 -14   7        0.53        0.51      1.02 o 
   7 -14   7       57.25       61.92      3.58 o 
  -2 -13   7        6.60        8.19      2.05 o 
  -1 -13   7       57.10       66.53      2.53 o 
   0 -13   7        0.02        0.41      0.85 o 
   1 -13   7       11.99        9.72      1.54 o 
   2 -13   7       67.93       69.06      3.33 o 
   3 -13   7        0.39       -0.51      1.02 o 
   4 -13   7        5.13        4.09      1.54 o 
   5 -13   7       69.88       72.16      3.58 o 
   6 -13   7        0.12       -0.51      1.02 o 
   7 -13   7        3.55        4.61      1.54 o 
   8 -13   7        0.58        0.00      1.54 o 
  -3 -12   7       15.35       14.33      2.05 o 
  -2 -12   7        0.29        0.82      0.85 o 
  -1 -12   7        7.66       10.64      2.05 o 
   0 -12   7       27.58       40.45      3.33 o 
   1 -12   7       62.58       65.61      1.92 o 
   2 -12   7       53.94       63.12      2.33 o 
   3 -12   7       31.39       32.24      2.05 o 
   4 -12   7       11.59       10.23      1.54 o 
   5 -12   7        2.49        1.54      1.02 o 
   6 -12   7        1.86        2.05      1.02 o 
   7 -12   7        7.93        8.19      1.54 o 
   8 -12   7       20.48       19.45      2.05 o 
   9 -12   7        1.97        3.58      1.54 o 
  -4 -11   7        0.28       -1.02      1.54 o 
  -3 -11   7       51.15       48.62      3.07 o 
  -2 -11   7      178.34      183.03      7.16 o 
  -1 -11   7        0.01       -0.26      0.90 o 
   0 -11   7      110.53      115.39      2.69 o 
   1 -11   7       16.24       18.15      0.96 o 
   2 -11   7       35.32       29.18      1.07 o 
   3 -11   7      123.33      113.61      4.61 o 
   4 -11   7       66.27       53.19      2.46 o 
   5 -11   7       55.41       48.24      2.46 o 
   6 -11   7       47.95       49.64      3.07 o 
   7 -11   7        1.03        2.05      1.54 o 
   8 -11   7        0.71        0.00      1.02 o 
   9 -11   7       32.96       35.31      3.07 o 
  -5 -10   7       61.69       62.94      3.58 o 
  -4 -10   7       43.15       43.50      3.07 o 
  -3 -10   7        0.44        0.51      1.02 o 
  -2 -10   7       99.14      108.70      3.57 o 
  -1 -10   7       20.17       20.64      0.97 o 
   0 -10   7       77.02       70.48      1.88 o 
   1 -10   7      101.54       97.94      1.99 o 
   2 -10   7       93.50       89.40      1.92 o 
   3 -10   7      343.54      338.48      8.96 o 
   4 -10   7       52.95       50.46      2.46 o 
   5 -10   7       67.76       57.05      2.46 o 
   6 -10   7        3.12        7.68      1.54 o 
   7 -10   7       38.17       40.94      3.07 o 
   8 -10   7       20.53       18.42      2.05 o 
   9 -10   7        0.20        0.00      1.54 o 
  10 -10   7        0.08       -0.51      1.54 o 
  -6  -9   7       81.09       80.86      4.09 o 
  -5  -9   7       34.02       28.15      2.56 o 
  -4  -9   7       86.06       94.16      4.09 o 
  -3  -9   7       23.99       21.19      1.50 o 
  -2  -9   7       22.07       25.19      1.02 o 
  -1  -9   7      329.20      297.37      5.07 o 
   0  -9   7       14.60       16.30      0.87 o 
   1  -9   7      621.48      608.03      7.87 o 
   2  -9   7       82.68       85.49      1.74 o 
   3  -9   7      366.49      387.41      6.18 o 
   4  -9   7      422.91      410.82      9.71 o 
   5  -9   7      512.12      477.00     11.19 o 
   6  -9   7      219.92      190.88      6.65 o 
   7  -9   7       13.58       16.38      2.05 o 
   8  -9   7        0.05        0.00      1.02 o 
   9  -9   7       18.07       16.89      2.05 o 
  10  -9   7        2.24        3.58      2.05 o 
  -7  -8   7       15.19       14.33      2.05 o 
  -6  -8   7        7.81        6.65      1.54 o 
  -5  -8   7        4.77        1.02      1.54 o 
  -4  -8   7       43.70       42.06      1.97 o 
  -3  -8   7       65.20       58.11      1.55 o 
  -2  -8   7      326.53      304.35      5.15 o 
  -1  -8   7     1251.22     1250.84     19.15 o 
   0  -8   7       29.03       27.42      0.74 o 
   1  -8   7      343.96      350.03      4.71 o 
   2  -8   7       36.15       36.67      0.86 o 
   3  -8   7        6.32        8.21      0.49 o 
   4  -8   7       20.20       20.28      1.11 o 
   5  -8   7       46.20       36.05      4.09 o 
   6  -8   7        0.27       -1.28      1.28 o 
   7  -8   7       53.92       57.32      3.58 o 
   8  -8   7        0.96        1.02      1.54 o 
   9  -8   7        5.90        6.14      2.05 o 
  10  -8   7        2.30        2.05      1.54 o 
  -7  -7   7        0.10       -1.02      1.54 o 
  -6  -7   7      216.95      218.72      4.79 o 
  -5  -7   7        3.34        2.76      1.54 o 
  -4  -7   7        0.41        0.34      0.59 o 
  -3  -7   7      520.59      498.82      8.02 o 
  -2  -7   7      449.07      439.83      7.17 o 
  -1  -7   7       14.76       12.86      0.59 o 
   0  -7   7        2.35        1.43      0.53 o 
   1  -7   7       56.55       55.46      1.08 o 
   2  -7   7       77.09       79.67      1.39 o 
   3  -7   7       40.48       40.28      1.06 o 
   4  -7   7      242.94      244.02      4.85 o 
   5  -7   7      190.58      188.65      5.37 o 
   6  -7   7      265.65      239.00      7.16 o 
   7  -7   7       89.14       93.65      4.61 o 
   8  -7   7        4.47        3.58      1.54 o 
   9  -7   7        4.94        5.63      1.54 o 
  10  -7   7        1.63        1.54      1.54 o 
  -8  -6   7      141.96      149.43      6.14 o 
  -7  -6   7        5.99       10.87      1.54 o 
  -6  -6   7       11.68       12.54      1.09 o 
  -5  -6   7       45.25       40.43      3.07 o 
  -4  -6   7       13.52       11.16      0.89 o 
  -3  -6   7       82.05       79.79      1.69 o 
  -2  -6   7       92.59      104.11      1.83 o 
  -1  -6   7      108.61      117.31      1.81 o 
   0  -6   7     1063.58     1093.38     12.09 o 
   1  -6   7       24.56       22.32      0.58 o 
   2  -6   7      596.16      575.79      6.54 o 
   3  -6   7      148.98      137.66      2.39 o 
   4  -6   7        1.11        1.64      1.18 o 
   5  -6   7       32.53       32.69      1.94 o 
   6  -6   7       22.93       25.06      1.56 o 
   7  -6   7       41.42       37.36      3.07 o 
   8  -6   7        0.78        0.51      1.02 o 
   9  -6   7       10.02       12.79      2.05 o 
  10  -6   7        0.00        1.02      1.54 o 
  -9  -5   7        0.02       -1.09      1.09 o 
  -8  -5   7       77.53       81.15      3.06 o 
  -7  -5   7       56.17       55.58      2.81 o 
  -6  -5   7       15.15       14.84      1.54 o 
  -5  -5   7      877.14      893.96     16.85 o 
  -4  -5   7      254.78      263.68      4.91 o 
  -3  -5   7      830.82      854.75     14.32 o 
  -2  -5   7     1918.16     1983.36     22.75 o 
  -1  -5   7       31.21       41.84      0.82 o 
   0  -5   7        8.38       13.95      0.45 o 
   1  -5   7       13.70       12.49      0.44 o 
   2  -5   7       22.94       17.22      0.57 o 
   3  -5   7      378.46      360.51      5.39 o 
   4  -5   7      184.91      202.02      2.77 o 
   5  -5   7     2718.92     2657.34     40.18 o 
   6  -5   7       18.88       26.52      1.48 o 
   7  -5   7        2.85        0.51      1.54 o 
   8  -5   7       45.11       49.64      3.58 o 
   9  -5   7       11.30       17.40      2.56 o 
  10  -5   7        0.91        0.00      1.54 o 
  -9  -4   7       13.59       14.66      1.60 o 
  -8  -4   7       81.56       81.28      3.06 o 
  -7  -4   7       14.40       13.55      1.54 o 
  -6  -4   7        0.37        0.51      1.02 o 
  -5  -4   7      239.33      221.04      8.21 o 
  -4  -4   7      210.61      214.65      4.51 o 
  -3  -4   7       82.13       93.24      1.45 o 
  -2  -4   7       38.31       52.04      0.99 o 
  -1  -4   7      325.86      335.13      3.66 o 
   0  -4   7     1618.31     1740.89     18.95 o 
   1  -4   7        5.13        3.20      0.20 o 
   2  -4   7      314.97      316.24      3.80 o 
   3  -4   7      952.87      974.47     11.83 o 
   4  -4   7      100.30      110.38      2.36 o 
   5  -4   7      261.46      261.09      5.27 o 
   6  -4   7        0.17        1.86      0.68 o 
   7  -4   7      151.31      149.69      4.34 o 
   8  -4   7       18.72       10.75      2.05 o 
   9  -4   7        2.79        3.58      1.54 o 
  10  -4   7        0.10        1.54      1.54 o 
 -10  -3   7        2.51        3.84      1.09 o 
  -9  -3   7        3.54        3.18      2.05 o 
  -8  -3   7        0.00       -1.02      1.28 o 
  -7  -3   7      564.33      562.59     12.29 o 
  -6  -3   7       16.67       18.34      1.79 o 
  -5  -3   7        7.74        3.07      0.72 o 
  -4  -3   7      208.45      222.65      3.86 o 
  -3  -3   7      922.65     1009.18     12.55 o 
  -2  -3   7      244.74      225.81      2.78 o 
  -1  -3   7      467.61      500.11      5.28 o 
   0  -3   7      439.51      484.44      5.39 o 
   1  -3   7      640.93      660.05      6.55 o 
   2  -3   7      780.29      849.81      8.72 o 
   3  -3   7      214.62      233.04      2.82 o 
   4  -3   7       15.17       15.94      0.77 o 
   5  -3   7      539.25      540.23     12.83 o 
   6  -3   7      926.05      881.42     15.51 o 
   7  -3   7      129.16      126.63      3.79 o 
   8  -3   7        0.65        2.05      1.54 o 
   9  -3   7       55.17       48.62      3.58 o 
 -10  -2   7        0.58       -0.72      2.30 o 
  -9  -2   7       59.85       55.27      2.46 o 
  -8  -2   7        2.75        3.07      1.09 o 
  -7  -2   7        0.01       -0.77      1.79 o 
  -6  -2   7        2.08        2.30      0.77 o 
  -5  -2   7       28.02       25.33      1.45 o 
  -4  -2   7      796.65      769.77     12.75 o 
  -3  -2   7      288.61      292.33      3.70 o 
  -2  -2   7      137.64      125.07      2.34 o 
  -1  -2   7       33.61       27.48      0.64 o 
   0  -2   7       88.47      100.35      1.23 o 
   1  -2   7     1150.90     1289.91     12.55 o 
   2  -2   7      526.54      585.58      6.16 o 
   3  -2   7      277.45      298.75      3.52 o 
   4  -2   7      477.90      491.94      6.91 o 
   5  -2   7       62.25       60.26      3.53 o 
   6  -2   7        6.34        6.97      1.04 o 
   7  -2   7       38.94       33.06      1.97 o 
   8  -2   7        7.45        5.68      1.09 o 
   9  -2   7       33.16       32.08      2.17 o 
 -10  -1   7       25.91       23.35      2.05 o 
  -9  -1   7        6.01        5.90      1.09 o 
  -8  -1   7       18.82       19.27      1.60 o 
  -7  -1   7       47.73       53.39      1.86 o 
  -6  -1   7      819.34      802.83     17.92 o 
  -5  -1   7       34.21       27.34      0.97 o 
  -4  -1   7      211.09      200.69      3.74 o 
  -3  -1   7      836.34      832.05      8.97 o 
  -2  -1   7        9.92       11.99      0.41 o 
  -1  -1   7       70.76       52.22      0.89 o 
   0  -1   7      162.13      168.08      1.68 o 
   1  -1   7        5.99        5.81      0.48 o 
   2  -1   7      683.11      713.61      7.41 o 
   3  -1   7       22.00       28.48      0.85 o 
   4  -1   7        6.80        6.95      0.64 o 
   5  -1   7      294.72      267.94      5.38 o 
   6  -1   7      246.57      258.71      6.51 o 
   7  -1   7        0.01        0.00      0.74 o 
   8  -1   7        7.67        5.39      0.89 o 
   9  -1   7        0.28        0.51      0.89 o 
 -11   0   7       19.52       18.26      1.70 o 
 -10   0   7        3.40        2.30      1.09 o 
  -9   0   7        1.47        0.41      0.85 o 
  -8   0   7      170.44      164.95      4.86 o 
  -7   0   7       45.73       51.45      1.72 o 
  -6   0   7      351.30      357.75      8.59 o 
  -5   0   7        7.57        9.62      0.60 o 
  -4   0   7        1.04        0.82      0.39 o 
  -3   0   7      374.92      362.90      4.47 o 
  -2   0   7        5.34        6.32      0.26 o 
  -1   0   7      515.42      470.66      4.52 o 
   0   0   7       94.96       71.25      0.90 o 
   1   0   7        0.02        0.06      0.17 o 
   2   0   7       28.65       29.63      0.98 o 
   3   0   7       20.74       30.18      0.92 o 
   4   0   7       34.53       37.50      1.08 o 
   5   0   7       11.02       12.37      0.94 o 
   6   0   7        3.91        6.25      0.89 o 
   7   0   7       27.34       24.06      1.48 o 
   8   0   7        2.16        0.85      0.89 o 
   9   0   7        0.02        0.42      0.96 o 
 -11   1   7        5.19        3.58      2.05 o 
 -10   1   7      134.82      135.83      5.63 o 
  -9   1   7       12.81       12.98      1.23 o 
  -8   1   7        3.89        2.76      2.30 o 
  -7   1   7        1.24        0.34      0.59 o 
  -6   1   7       87.81       95.45      2.41 o 
  -5   1   7       49.25       46.11      1.39 o 
  -4   1   7       14.79       14.15      0.68 o 
  -3   1   7     1633.19     1639.64     20.96 o 
  -2   1   7        7.42        6.06      0.24 o 
  -1   1   7      280.79      272.94      2.73 o 
   0   1   7        8.47        4.31      0.26 o 
   1   1   7      268.36      256.39      2.76 o 
   2   1   7      108.42      116.28      1.55 o 
   3   1   7        0.30        0.34      0.26 o 
   4   1   7      329.58      306.08      4.51 o 
   5   1   7      252.31      232.31      4.15 o 
   6   1   7        0.64        0.68      0.89 o 
   7   1   7        8.33        7.09      1.31 o 
   8   1   7        1.93        2.90      0.89 o 
 -11   2   7       30.27       26.61      3.07 o 
 -10   2   7        5.47        4.91      1.23 o 
  -9   2   7        0.27       -0.82      0.85 o 
  -8   2   7       32.39       31.31      2.81 o 
  -7   2   7       24.62       21.75      1.18 o 
  -6   2   7       31.67       29.11      1.79 o 
  -5   2   7        1.16        0.00      0.51 o 
  -4   2   7      248.88      265.25      4.12 o 
  -3   2   7      132.65      129.82      2.07 o 
  -2   2   7        4.93        5.47      0.28 o 
  -1   2   7      165.60      161.78      1.87 o 
   0   2   7     1107.67     1061.22     11.53 o 
   1   2   7        8.24        4.61      0.30 o 
   2   2   7       62.45       62.67      0.96 o 
   3   2   7       23.84       20.10      0.63 o 
   4   2   7      128.67      126.14      2.37 o 
   5   2   7        0.78       -0.55      0.55 o 
   6   2   7       12.53       15.12      1.18 o 
   7   2   7       12.42       17.30      1.30 o 
   8   2   7       47.29       56.82      2.25 o 
 -11   3   7        0.14        0.51      1.54 o 
 -10   3   7      161.26      162.22      7.16 o 
  -9   3   7        0.04        0.00      0.72 o 
  -8   3   7        4.84        4.26      0.85 o 
  -7   3   7       92.14       99.66      2.74 o 
  -6   3   7      105.04      103.16      3.20 o 
  -5   3   7        2.77        3.20      0.42 o 
  -4   3   7       10.57       20.68      1.22 o 
  -3   3   7       11.79       12.56      0.47 o 
  -2   3   7      964.02      932.59      9.67 o 
  -1   3   7       21.08       21.90      0.47 o 
   0   3   7      284.00      286.33      3.76 o 
   1   3   7        0.51        1.24      0.34 o 
   2   3   7       49.40       50.15      0.89 o 
   3   3   7       48.60       47.38      1.11 o 
   4   3   7      347.55      319.21      5.36 o 
   5   3   7        2.04        3.66      0.96 o 
   6   3   7       14.03       12.30      1.45 o 
   7   3   7        8.11        9.33      1.45 o 
 -11   4   7        0.88        1.02      2.05 o 
 -10   4   7       75.28       70.11      4.09 o 
  -9   4   7       56.61       61.71      2.56 o 
  -8   4   7       17.08       16.22      1.45 o 
  -7   4   7       12.54        6.85      1.04 o 
  -6   4   7       36.17       28.48      3.30 o 
  -5   4   7       15.25       17.24      0.85 o 
  -4   4   7      357.01      336.44      4.35 o 
  -3   4   7      136.96      135.45      2.06 o 
  -2   4   7      198.98      195.01      2.58 o 
  -1   4   7       87.92       84.18      1.35 o 
   0   4   7        0.69        0.92      0.55 o 
   1   4   7       74.56       71.82      1.64 o 
   2   4   7       34.14       41.24      1.18 o 
   3   4   7       78.98       80.20      1.87 o 
   4   4   7        0.42        1.10      0.74 o 
   5   4   7        4.08        5.15      1.21 o 
   6   4   7        0.20        0.26      1.09 o 
 -11   5   7        0.63        0.51      2.05 o 
 -10   5   7        1.54        3.58      1.54 o 
  -9   5   7       82.79       83.41      4.61 o 
  -8   5   7       19.44       16.89      1.45 o 
  -7   5   7        0.10        2.79      0.78 o 
  -6   5   7     3199.13     3190.28     45.92 o 
  -5   5   7     2013.04     2093.02     25.21 o 
  -4   5   7       63.37       62.35      1.18 o 
  -3   5   7       28.44       25.74      0.79 o 
  -2   5   7      131.13      139.34      2.13 o 
  -1   5   7      303.86      283.66      4.38 o 
   0   5   7      289.03      291.44      4.58 o 
   1   5   7      554.86      559.44      8.10 o 
   2   5   7      258.96      247.16      4.45 o 
   3   5   7      166.95      160.23      3.73 o 
   4   5   7        8.01        6.79      0.96 o 
   5   5   7        0.00       -0.68      0.89 o 
   6   5   7       52.61       57.77      2.70 o 
 -11   6   7        9.86       11.77      2.56 o 
 -10   6   7        1.69        2.05      1.54 o 
  -9   6   7       85.30       91.09      4.61 o 
  -8   6   7       83.14       89.04      4.61 o 
  -7   6   7        0.65        2.16      0.67 o 
  -6   6   7        0.17        2.56      0.56 o 
  -5   6   7       24.66       26.22      0.90 o 
  -4   6   7       97.03       93.71      1.60 o 
  -3   6   7      284.52      267.99      4.12 o 
  -2   6   7       37.47       40.47      1.87 o 
  -1   6   7      105.11       97.88      2.04 o 
   0   6   7      270.75      258.85      4.18 o 
   1   6   7        2.73        1.16      0.55 o 
   2   6   7       89.31       88.95      2.23 o 
   3   6   7        3.35        3.07      0.89 o 
   4   6   7       30.87       37.24      1.77 o 
   5   6   7        2.67        3.07      1.54 o 
 -11   7   7      127.67      138.68      6.65 o 
 -10   7   7       13.55       15.86      2.56 o 
  -9   7   7       14.66       14.84      2.56 o 
  -8   7   7       11.71       11.01      1.45 o 
  -7   7   7        1.57        1.39      0.74 o 
  -6   7   7        7.17        7.45      0.64 o 
  -5   7   7       73.25       67.17      1.50 o 
  -4   7   7       17.20       20.18      0.85 o 
  -3   7   7       45.34       41.01      1.27 o 
  -2   7   7       40.73       36.85      1.22 o 
  -1   7   7      129.83      127.44      2.50 o 
   0   7   7        0.57        0.33      0.55 o 
   1   7   7      131.11      126.99      2.80 o 
   2   7   7       90.10       87.53      2.23 o 
   3   7   7       71.80       71.04      2.45 o 
   4   7   7        0.66        1.54      1.21 o 
 -11   8   7        1.39        2.05      1.45 o 
 -10   8   7        3.87        2.30      1.45 o 
  -9   8   7        1.56        3.33      1.28 o 
  -8   8   7      124.24      124.52      4.61 o 
  -7   8   7       21.73       20.48      1.45 o 
  -6   8   7       33.72       39.85      1.33 o 
  -5   8   7       11.02        8.53      0.56 o 
  -4   8   7        0.21       -0.64      0.66 o 
  -3   8   7       59.21       58.79      2.00 o 
  -2   8   7      157.16      151.86      2.85 o 
  -1   8   7        5.67        8.24      1.49 o 
   0   8   7      289.78      283.72      6.22 o 
   1   8   7       51.45       48.93      1.95 o 
   2   8   7       10.04       10.02      1.40 o 
   3   8   7        2.50        2.42      1.00 o 
 -10   9   7      240.27      270.04     12.79 o 
  -9   9   7       11.91       12.92      1.60 o 
  -8   9   7       81.36       90.20      5.89 o 
  -7   9   7       10.44        9.86      1.05 o 
  -6   9   7       11.48       11.63      1.23 o 
  -5   9   7       21.37       21.27      1.07 o 
  -4   9   7       16.74       18.55      1.22 o 
  -3   9   7       62.92       66.92      2.15 o 
  -2   9   7      175.33      170.48      3.55 o 
  -1   9   7       20.41       20.42      1.36 o 
   0   9   7       45.96       47.07      1.95 o 
   1   9   7        0.28       -0.51      0.74 o 
   2   9   7       12.85       12.51      1.26 o 
 -10  10   7       14.92       15.88      1.81 o 
  -9  10   7       11.42       11.06      1.45 o 
  -8  10   7        0.53        0.77      1.09 o 
  -7  10   7       25.02       26.61      1.60 o 
  -6  10   7        3.11        1.74      1.02 o 
  -5  10   7      173.05      182.89      5.14 o 
  -4  10   7       39.49       44.86      1.72 o 
  -3  10   7       48.66       44.67      1.86 o 
  -2  10   7        0.17       -0.51      0.89 o 
  -1  10   7        0.01       -0.89      0.89 o 
   0  10   7       50.21       47.51      2.15 o 
   1  10   7        7.11        8.56      1.26 o 
  -9  11   7      120.40      134.08      6.14 o 
  -8  11   7        2.48        0.00      1.54 o 
  -7  11   7       38.15       44.91      2.08 o 
  -6  11   7       15.36       15.88      1.45 o 
  -5  11   7       23.43       24.82      1.81 o 
  -4  11   7        8.85        7.50      1.23 o 
  -3  11   7        0.17       -0.74      0.74 o 
  -2  11   7      147.41      154.47      3.73 o 
  -1  11   7        1.38        0.37      0.96 o 
  -7  12   7        0.01        0.51      1.09 o 
  -6  12   7       14.96       11.79      1.45 o 
  -5  12   7        6.48        4.75      1.23 o 
  -4  12   7       27.08       32.12      2.33 o 
   0 -14   8       30.91       30.19      2.56 o 
   1 -14   8        1.94        2.56      1.54 o 
   2 -14   8       24.29       28.15      2.56 o 
   3 -14   8       32.88       34.80      2.56 o 
   4 -14   8       10.42        9.21      1.54 o 
   5 -14   8       15.75       18.42      2.05 o 
   6 -14   8        0.93       -1.02      1.02 o 
   7 -14   8        0.20        0.00      1.54 o 
  -1 -13   8        0.17        0.00      2.05 o 
   0 -13   8       37.47       43.14      3.58 o 
   1 -13   8       41.59       35.82      2.56 o 
   2 -13   8        3.19        2.05      1.02 o 
   3 -13   8        4.96        4.61      1.02 o 
   4 -13   8       16.31       17.91      2.05 o 
   5 -13   8        4.97        3.07      1.54 o 
   6 -13   8        7.11        5.63      1.54 o 
   7 -13   8        1.80        2.56      1.54 o 
   8 -13   8        0.79       -0.51      1.54 o 
  -3 -12   8        0.42       -0.51      1.54 o 
  -2 -12   8        9.74       11.77      2.05 o 
  -1 -12   8      126.42      129.57      3.62 o 
   0 -12   8        3.38        3.07      1.28 o 
   1 -12   8       73.89       71.99      2.13 o 
   2 -12   8       30.62       34.80      2.56 o 
   3 -12   8       15.13       20.98      2.05 o 
   4 -12   8        4.26        3.58      1.02 o 
   5 -12   8       28.53       26.61      2.56 o 
   6 -12   8        1.04        2.05      1.02 o 
   7 -12   8        0.03        0.51      1.02 o 
   8 -12   8        5.55        9.21      2.05 o 
  -4 -11   8       19.35       26.61      2.56 o 
  -3 -11   8      229.51      237.96      8.70 o 
  -2 -11   8       44.38       52.92      1.97 o 
  -1 -11   8      213.39      223.24      5.24 o 
   0 -11   8       67.49       69.91      2.03 o 
   1 -11   8       52.65       47.44      1.61 o 
   2 -11   8       28.19       25.38      1.11 o 
   3 -11   8       47.29       45.55      2.56 o 
   4 -11   8       60.79       54.94      2.46 o 
   5 -11   8       42.82       39.92      2.56 o 
   6 -11   8        0.23       -1.02      1.02 o 
   7 -11   8        0.70        1.02      1.02 o 
   8 -11   8        0.84        0.51      1.54 o 
   9 -11   8        7.40        6.14      2.05 o 
  -5 -10   8       47.79       41.96      3.07 o 
  -4 -10   8        0.15        1.02      1.54 o 
  -3 -10   8       72.06       85.46      4.09 o 
  -2 -10   8       63.10       61.23      1.89 o 
  -1 -10   8        0.01        1.64      0.60 o 
   0 -10   8      133.98      122.38      2.88 o 
   1 -10   8       10.95       15.05      0.81 o 
   2 -10   8       50.10       44.22      1.48 o 
   3 -10   8       61.29       52.91      3.58 o 
   4 -10   8        8.46        7.71      1.23 o 
   5 -10   8       64.23       73.13      3.58 o 
   6 -10   8       28.91       28.66      2.56 o 
   7 -10   8        0.46       -0.51      1.02 o 
   8 -10   8        0.07       -0.51      1.54 o 
   9 -10   8        1.24        1.02      1.54 o 
  -6  -9   8        2.44        2.56      1.54 o 
  -5  -9   8       11.95       15.86      2.05 o 
  -4  -9   8       14.75       10.23      2.05 o 
  -3  -9   8      112.70      120.77      5.12 o 
  -2  -9   8       22.71       21.32      1.02 o 
  -1  -9   8       17.50       12.24      0.81 o 
   0  -9   8      868.16      866.19     13.63 o 
   1  -9   8       75.90       70.70      1.63 o 
   2  -9   8      507.05      476.87      6.78 o 
   3  -9   8       27.38       25.20      1.54 o 
   4  -9   8       81.53       85.46      3.20 o 
   5  -9   8       11.34        9.78      1.28 o 
   6  -9   8        9.19        4.09      1.54 o 
   7  -9   8        0.01       -0.51      1.02 o 
   8  -9   8       39.08       43.50      3.07 o 
   9  -9   8        0.01        1.02      1.54 o 
  -7  -8   8        7.02        6.14      2.05 o 
  -6  -8   8        5.20        3.58      1.54 o 
  -5  -8   8      527.74      497.93     15.86 o 
  -4  -8   8        5.28        6.14      1.54 o 
  -3  -8   8       17.23       21.84      1.36 o 
  -2  -8   8      141.65      149.35      2.95 o 
  -1  -8   8      351.16      337.50      5.68 o 
   0  -8   8        5.02        2.59      0.46 o 
   1  -8   8      307.41      288.61      4.04 o 
   2  -8   8     1684.62     1635.46     20.27 o 
   3  -8   8       18.13       23.23      1.64 o 
   4  -8   8       54.49       44.81      1.61 o 
   5  -8   8      306.98      284.01      7.25 o 
   6  -8   8        2.99        0.51      1.54 o 
   7  -8   8        6.10        6.65      1.54 o 
   8  -8   8       26.93       16.89      2.05 o 
   9  -8   8        2.86        4.09      1.54 o 
  10  -8   8        3.57        1.54      2.05 o 
  -7  -7   8      154.20      159.18      4.70 o 
  -6  -7   8        0.50       -1.02      1.02 o 
  -5  -7   8       22.25       22.63      1.60 o 
  -4  -7   8      381.65      354.90      7.30 o 
  -3  -7   8        6.37        7.51      0.89 o 
  -2  -7   8       15.61       16.67      0.89 o 
  -1  -7   8       33.22       36.65      1.06 o 
   0  -7   8        0.04        0.10      0.24 o 
   1  -7   8      453.55      463.66      7.76 o 
   2  -7   8       13.45       13.42      0.54 o 
   3  -7   8        6.52        3.94      0.55 o 
   4  -7   8      126.77      128.78      3.12 o 
   5  -7   8       14.89       11.14      1.23 o 
   6  -7   8       14.75       14.33      2.05 o 
   7  -7   8        0.37       -1.02      1.02 o 
   8  -7   8       17.20       16.38      2.05 o 
   9  -7   8       24.19       33.78      3.07 o 
  10  -7   8        3.76        3.58      2.05 o 
  -8  -6   8        9.02        7.28      1.23 o 
  -7  -6   8       11.44       11.78      1.79 o 
  -6  -6   8        2.76        0.00      0.72 o 
  -5  -6   8       27.71       27.74      1.60 o 
  -4  -6   8      397.24      378.37      7.68 o 
  -3  -6   8      228.21      215.09      3.75 o 
  -2  -6   8       66.95       68.81      3.14 o 
  -1  -6   8      827.93      827.99      9.78 o 
   0  -6   8       18.82       20.58      0.62 o 
   1  -6   8      313.73      313.89      4.00 o 
   2  -6   8        2.27        4.30      0.47 o 
   3  -6   8      983.51      963.46     14.16 o 
   4  -6   8      206.26      208.54      4.38 o 
   5  -6   8       56.88       65.32      2.15 o 
   6  -6   8      602.49      512.77     15.86 o 
   7  -6   8       63.60       70.11      4.09 o 
   8  -6   8       77.29       82.90      4.61 o 
   9  -6   8        8.59        8.19      2.05 o 
  10  -6   8       16.90       17.91      2.56 o 
  -9  -5   8        3.79        2.81      1.09 o 
  -8  -5   8       23.05       19.46      2.30 o 
  -7  -5   8       10.82        8.44      0.96 o 
  -6  -5   8      473.98      466.74     11.06 o 
  -5  -5   8        1.06        1.02      0.65 o 
  -4  -5   8      401.37      383.93      7.68 o 
  -3  -5   8      963.22      940.71     14.41 o 
  -2  -5   8        1.88        2.72      0.44 o 
  -1  -5   8       13.04        9.31      0.50 o 
   0  -5   8       17.12       16.86      0.58 o 
   1  -5   8      652.54      706.99      8.50 o 
   2  -5   8       81.88       87.30      1.58 o 
   3  -5   8       10.09       10.11      0.56 o 
   4  -5   8      313.94      328.19      5.63 o 
   5  -5   8      102.48      109.09      2.36 o 
   6  -5   8      132.14      121.05      3.62 o 
   7  -5   8       45.96       47.08      3.07 o 
   8  -5   8       12.31       12.28      2.05 o 
   9  -5   8       20.57       18.42      2.56 o 
  -9  -4   8       17.00       16.93      1.79 o 
  -8  -4   8       61.24       65.98      4.86 o 
  -7  -4   8       23.79       22.80      1.81 o 
  -6  -4   8      536.62      446.75     13.82 o 
  -5  -4   8        0.55        0.68      0.59 o 
  -4  -4   8       18.87       17.59      1.18 o 
  -3  -4   8       40.38       43.75      0.96 o 
  -2  -4   8       20.32       20.44      0.72 o 
  -1  -4   8       33.45       23.58      0.61 o 
   0  -4   8      429.41      421.41      5.34 o 
   1  -4   8       50.89       36.66      0.85 o 
   2  -4   8      568.13      591.00      6.88 o 
   3  -4   8        0.46        2.66      0.39 o 
   4  -4   8      108.81      103.56      1.99 o 
   5  -4   8      554.85      546.44     12.81 o 
   6  -4   8       58.69       55.53      2.53 o 
   7  -4   8       79.16       76.47      4.09 o 
   8  -4   8       33.09       29.68      3.07 o 
   9  -4   8        9.57       11.77      2.05 o 
 -10  -3   8       31.83       33.26      3.58 o 
  -9  -3   8       28.96       27.55      1.97 o 
  -8  -3   8      237.78      239.41      6.12 o 
  -7  -3   8        0.08        0.61      0.85 o 
  -6  -3   8       42.50       39.62      1.97 o 
  -5  -3   8        0.74        0.00      0.42 o 
  -4  -3   8       53.02       54.23      1.55 o 
  -3  -3   8      109.71       93.86      1.64 o 
  -2  -3   8        0.05       -0.15      0.34 o 
  -1  -3   8      929.36     1029.41     10.58 o 
   0  -3   8      253.18      233.34      2.90 o 
   1  -3   8        7.11        5.13      0.28 o 
   2  -3   8       41.82       56.76      0.93 o 
   3  -3   8       49.15       52.92      0.86 o 
   4  -3   8       85.09       87.47      2.02 o 
   5  -3   8      224.75      219.44      4.61 o 
   6  -3   8       44.08       55.95      3.07 o 
   7  -3   8       19.38       21.11      2.81 o 
   8  -3   8        1.06        2.05      1.54 o 
   9  -3   8        1.31        2.05      1.54 o 
 -10  -2   8        2.57        1.32      1.54 o 
  -9  -2   8      131.14      125.26      3.93 o 
  -8  -2   8        0.01        0.00      1.28 o 
  -7  -2   8      110.87      105.19      3.42 o 
  -6  -2   8       13.98       18.19      1.23 o 
  -5  -2   8      415.45      388.49      9.72 o 
  -4  -2   8       36.21       38.84      0.96 o 
  -3  -2   8      121.48      130.61      1.91 o 
  -2  -2   8       36.53       41.61      0.87 o 
  -1  -2   8      616.26      614.73      6.97 o 
   0  -2   8       28.80       36.73      0.65 o 
   1  -2   8        0.01        0.03      0.37 o 
   2  -2   8        5.74        6.52      0.30 o 
   3  -2   8      311.65      312.81      4.70 o 
   4  -2   8       73.16       66.66      1.61 o 
   5  -2   8      159.89      151.11      3.64 o 
   6  -2   8        0.48       -0.51      0.85 o 
   7  -2   8        0.00        0.26      1.09 o 
   8  -2   8       14.38       16.69      1.60 o 
   9  -2   8        1.65        2.05      1.45 o 
 -10  -1   8       72.51       74.08      2.83 o 
  -9  -1   8       47.43       47.17      2.33 o 
  -8  -1   8        0.08       -0.72      0.85 o 
  -7  -1   8      612.44      608.85     13.37 o 
  -6  -1   8       15.93       18.29      1.23 o 
  -5  -1   8      260.35      258.88      6.39 o 
  -4  -1   8        5.52        4.23      0.46 o 
  -3  -1   8        1.60        1.78      0.31 o 
  -2  -1   8     1219.35     1187.21     13.07 o 
  -1  -1   8       33.41       34.22      1.13 o 
   0  -1   8      324.94      296.39      3.14 o 
   1  -1   8       84.13       63.74      1.05 o 
   2  -1   8      176.59      176.91      2.15 o 
   3  -1   8       64.98       61.27      1.22 o 
   4  -1   8       56.19       58.85      1.50 o 
   5  -1   8      293.16      290.48      7.16 o 
   6  -1   8      125.35      132.89      3.25 o 
   7  -1   8        1.10        2.05      0.89 o 
   8  -1   8       58.84       70.36      2.36 o 
 -10   0   8       56.73       62.56      2.83 o 
  -9   0   8       57.28       60.34      2.46 o 
  -8   0   8        0.01        0.00      0.85 o 
  -7   0   8       37.48       39.07      1.66 o 
  -6   0   8      170.13      176.39      4.80 o 
  -5   0   8        9.94        9.46      0.74 o 
  -4   0   8      295.20      280.43      4.27 o 
  -3   0   8        0.20        0.28      0.23 o 
  -2   0   8       17.65       15.50      0.45 o 
  -1   0   8      286.44      294.46      2.97 o 
   0   0   8      122.03      132.38      1.64 o 
   1   0   8      175.30      190.11      2.23 o 
   2   0   8       10.81        8.69      0.52 o 
   3   0   8       97.91      104.01      1.58 o 
   4   0   8       38.93       35.82      1.18 o 
   5   0   8        3.69        5.66      1.03 o 
   6   0   8        2.65        1.71      0.89 o 
   7   0   8        1.93        2.56      0.89 o 
   8   0   8        3.79        2.23      1.61 o 
 -11   1   8       94.46       99.28      5.63 o 
 -10   1   8        9.81        9.51      1.32 o 
  -9   1   8        0.49       -0.41      0.85 o 
  -8   1   8        4.87        5.63      0.85 o 
  -7   1   8       61.00       58.34      2.17 o 
  -6   1   8      160.90      162.41      4.43 o 
  -5   1   8        1.96        2.56      0.59 o 
  -4   1   8      249.80      253.98      3.95 o 
  -3   1   8      299.37      298.07      3.98 o 
  -2   1   8       68.98       65.64      0.98 o 
  -1   1   8       78.42       86.05      1.19 o 
   0   1   8        0.01       -0.30      0.35 o 
   1   1   8        2.36        2.27      0.27 o 
   2   1   8      365.72      352.19      4.35 o 
   3   1   8       20.07       24.10      0.72 o 
   4   1   8      330.64      316.78      6.00 o 
   5   1   8       16.44       15.96      1.02 o 
   6   1   8        5.40        6.25      0.89 o 
   7   1   8        0.25       -0.17      0.89 o 
   8   1   8        0.91        1.18      1.05 o 
 -11   2   8        6.65        9.72      2.56 o 
 -10   2   8        9.74        9.60      1.23 o 
  -9   2   8      278.79      285.12      6.99 o 
  -8   2   8       45.33       51.69      2.08 o 
  -7   2   8      110.82      109.05      4.47 o 
  -6   2   8       51.42       51.88      2.08 o 
  -5   2   8        5.75        5.32      0.74 o 
  -4   2   8       26.99       20.98      0.85 o 
  -3   2   8      444.81      422.46      6.48 o 
  -2   2   8      456.57      440.97      5.23 o 
  -1   2   8      386.65      377.06      3.97 o 
   0   2   8       42.35       45.35      0.98 o 
   1   2   8      367.83      355.36      4.28 o 
   2   2   8       52.79       62.48      1.24 o 
   3   2   8       38.32       36.95      1.01 o 
   4   2   8      257.85      267.63      4.67 o 
   5   2   8        7.87        4.67      0.77 o 
   6   2   8       69.06       74.86      2.45 o 
   7   2   8       60.61       66.02      2.89 o 
 -11   3   8      222.61      222.10      9.21 o 
 -10   3   8        1.63        1.54      1.54 o 
  -9   3   8        8.26        8.21      1.23 o 
  -8   3   8        7.40        8.19      1.09 o 
  -7   3   8        0.55       -0.17      0.59 o 
  -6   3   8       18.13       16.11      1.05 o 
  -5   3   8       96.84       88.53      1.96 o 
  -4   3   8      156.58      148.13      2.37 o 
  -3   3   8     1272.63     1240.03     13.86 o 
  -2   3   8       14.36       13.40      0.84 o 
  -1   3   8      217.18      225.98      2.92 o 
   0   3   8      176.10      186.81      3.12 o 
   1   3   8       25.41       23.51      0.92 o 
   2   3   8       18.74       18.33      0.70 o 
   3   3   8       53.43       51.34      1.28 o 
   4   3   8      218.23      217.59      4.63 o 
   5   3   8       17.24       18.24      1.36 o 
   6   3   8        1.96        1.54      2.56 o 
 -11   4   8       95.82      109.00      6.14 o 
 -10   4   8        1.57       -1.02      1.54 o 
  -9   4   8       18.85       17.60      1.60 o 
  -8   4   8       57.17       62.42      2.56 o 
  -7   4   8       28.57       24.22      1.42 o 
  -6   4   8      670.09      669.44     12.35 o 
  -5   4   8     1384.73     1403.78     20.57 o 
  -4   4   8        1.12        0.58      0.45 o 
  -3   4   8        7.98        7.90      0.47 o 
  -2   4   8      379.27      352.88      4.58 o 
  -1   4   8       74.85       70.88      1.62 o 
   0   4   8      486.05      464.70      6.79 o 
   1   4   8       46.49       47.50      1.27 o 
   2   4   8      233.06      229.21      4.19 o 
   3   4   8      177.45      170.83      3.93 o 
   4   4   8        8.39        4.72      1.30 o 
   5   4   8       19.09       18.27      1.36 o 
   6   4   8        2.18        1.17      1.23 o 
 -11   5   8        0.70       -0.51      1.54 o 
 -10   5   8      154.98      155.57      7.16 o 
  -9   5   8       13.01       18.42      2.56 o 
  -8   5   8        6.97        4.42      1.02 o 
  -7   5   8      157.13      169.61      3.95 o 
  -6   5   8        0.18        1.31      0.67 o 
  -5   5   8       67.26       77.24      1.69 o 
  -4   5   8       12.36       11.13      0.61 o 
  -3   5   8      309.47      289.29      4.46 o 
  -2   5   8      744.80      730.96     10.23 o 
  -1   5   8      191.94      185.05      3.15 o 
   0   5   8      103.23      101.90      2.14 o 
   1   5   8       32.44       29.62      1.20 o 
   2   5   8       17.22       17.77      1.07 o 
   3   5   8        5.92        6.44      0.96 o 
   4   5   8       24.62       23.73      2.46 o 
   5   5   8       24.12       25.99      1.66 o 
 -11   6   8        6.86        9.21      2.56 o 
 -10   6   8      141.12      163.25      7.16 o 
  -9   6   8       26.92       29.17      3.07 o 
  -8   6   8        1.76        0.00      1.54 o 
  -7   6   8        9.89        8.40      0.87 o 
  -6   6   8      176.87      170.15      3.48 o 
  -5   6   8        1.76        1.84      0.46 o 
  -4   6   8       26.28       24.57      0.92 o 
  -3   6   8      453.17      441.98      5.90 o 
  -2   6   8        0.03       -0.46      0.46 o 
  -1   6   8       30.62       29.75      1.32 o 
   0   6   8       15.34       15.36      0.97 o 
   1   6   8      106.62      106.89      2.49 o 
   2   6   8       52.70       54.85      1.85 o 
   3   6   8       15.98       19.87      1.47 o 
   4   6   8       32.77       34.90      2.80 o 
 -11   7   8        9.58        7.16      2.56 o 
 -10   7   8        4.43        3.58      2.05 o 
  -9   7   8       19.66       17.71      2.56 o 
  -8   7   8        0.20        0.51      1.09 o 
  -7   7   8       64.41       69.43      2.70 o 
  -6   7   8      160.07      147.73      4.21 o 
  -5   7   8       16.51       20.61      0.80 o 
  -4   7   8        0.41       -0.46      0.46 o 
  -3   7   8        0.60       -0.41      0.46 o 
  -2   7   8      128.84      128.72      3.40 o 
  -1   7   8      232.14      228.32      5.36 o 
   0   7   8       46.22       41.63      1.86 o 
   1   7   8       71.01       66.30      2.22 o 
   2   7   8       14.38       15.03      1.18 o 
   3   7   8        2.56        1.36      1.29 o 
 -10   8   8       34.21       40.43      2.53 o 
  -9   8   8      136.32      146.64      6.14 o 
  -8   8   8        3.24        4.09      1.09 o 
  -7   8   8        0.07        0.26      1.28 o 
  -6   8   8        1.60        1.23      0.75 o 
  -5   8   8        7.46        5.17      0.74 o 
  -4   8   8       57.16       56.56      1.85 o 
  -3   8   8       10.90       10.90      0.96 o 
  -2   8   8      162.06      158.01      3.29 o 
  -1   8   8      275.88      261.63      6.72 o 
   0   8   8       24.62       27.73      1.66 o 
   1   8   8        4.42        3.58      1.33 o 
   2   8   8       10.35       12.48      1.26 o 
 -10   9   8        1.80       -0.44      1.28 o 
  -9   9   8        7.10        7.71      1.45 o 
  -8   9   8        0.13       -1.09      1.09 o 
  -7   9   8        9.38        8.02      1.23 o 
  -6   9   8       17.42       21.18      1.60 o 
  -5   9   8        1.20        0.19      0.55 o 
  -4   9   8      123.13      128.34      3.14 o 
  -3   9   8       35.54       38.00      1.66 o 
  -2   9   8       46.95       43.06      2.03 o 
  -1   9   8        5.77        5.01      1.47 o 
   0   9   8       45.43       46.70      2.08 o 
   1   9   8       30.73       28.65      1.66 o 
  -9  10   8       24.12       22.91      1.81 o 
  -8  10   8      110.06      106.95      5.12 o 
  -7  10   8        4.27        2.05      1.54 o 
  -6  10   8       36.64       37.89      1.97 o 
  -5  10   8       58.49       55.49      2.33 o 
  -4  10   8       67.32       65.88      2.25 o 
  -3  10   8        9.81        9.92      1.18 o 
  -2  10   8       32.59       33.23      1.66 o 
  -1  10   8       81.58       79.13      2.94 o 
   0  10   8        4.06        4.28      0.96 o 
  -7  11   8        0.05       -0.51      1.54 o 
  -6  11   8        0.49        0.51      1.09 o 
  -5  11   8        9.76        9.21      2.56 o 
  -4  11   8        0.67        0.51      1.09 o 
  -3  11   8       35.55       37.99      2.26 o 
  -2  11   8        0.23       -1.54      1.54 o 
   1 -14   9        8.72       14.84      2.05 o 
   2 -14   9       15.67       13.82      2.05 o 
   3 -14   9       23.88       22.52      2.05 o 
   4 -14   9       20.36       25.08      2.56 o 
   5 -14   9        0.04       -1.02      1.54 o 
   6 -14   9        3.27        3.07      1.54 o 
  -1 -13   9        0.15        0.51      1.54 o 
   0 -13   9       68.74       85.74      2.89 o 
   1 -13   9        2.98        3.58      1.54 o 
   2 -13   9        9.25        9.72      1.54 o 
   3 -13   9       20.73       23.54      2.05 o 
   4 -13   9        3.88        3.07      1.54 o 
   5 -13   9       18.79       19.96      2.05 o 
   6 -13   9       22.25       26.61      2.56 o 
   7 -13   9        2.44        0.00      1.54 o 
  -2 -12   9       44.01       46.06      3.07 o 
  -1 -12   9       14.26       14.03      1.28 o 
   0 -12   9      102.01      111.58      3.26 o 
   1 -12   9       13.15       14.08      1.39 o 
   2 -12   9        6.45        4.09      1.02 o 
   3 -12   9       29.24       28.15      2.05 o 
   4 -12   9       21.08       22.52      2.05 o 
   5 -12   9       33.65       35.82      2.56 o 
   6 -12   9        0.20       -0.51      1.02 o 
   7 -12   9        0.63        0.00      1.54 o 
   8 -12   9        3.51        3.07      1.54 o 
  -4 -11   9       79.49       84.95      4.61 o 
  -3 -11   9        0.82        0.51      1.54 o 
  -2 -11   9       25.94       36.85      2.56 o 
  -1 -11   9       18.80       14.35      1.09 o 
   0 -11   9       32.67       33.70      1.60 o 
   1 -11   9        2.32        1.36      0.59 o 
   2 -11   9       57.23       64.54      2.17 o 
   3 -11   9       97.42      112.58      4.61 o 
   4 -11   9        3.84        4.63      1.09 o 
   5 -11   9       17.47       11.26      1.54 o 
   6 -11   9        0.52        1.02      1.02 o 
   7 -11   9        7.84        9.72      2.05 o 
   8 -11   9        2.40        3.58      1.54 o 
  -5 -10   9        8.02        4.09      1.54 o 
  -4 -10   9        1.58        3.07      1.54 o 
  -3 -10   9        0.60       -0.51      1.02 o 
  -2 -10   9       10.71       20.47      2.05 o 
  -1 -10   9      186.98      189.19      4.51 o 
   0 -10   9       96.38      111.18      3.77 o 
   1 -10   9      196.56      205.68      4.25 o 
   2 -10   9       11.88        9.99      1.09 o 
   3 -10   9       48.91       45.48      2.17 o 
   4 -10   9       28.02       28.68      2.30 o 
   5 -10   9        3.80        2.05      1.02 o 
   6 -10   9        8.33        6.65      1.54 o 
   7 -10   9       16.73       19.96      2.05 o 
   8 -10   9        9.63       13.82      2.05 o 
   9 -10   9       15.18       19.96      2.56 o 
  -6  -9   9       15.64       19.96      2.56 o 
  -5  -9   9       13.35       11.26      2.05 o 
  -4  -9   9      270.55      258.94      9.21 o 
  -3  -9   9       52.72       51.69      3.07 o 
  -2  -9   9        0.73        0.68      0.59 o 
  -1  -9   9       13.57       14.50      0.96 o 
   0  -9   9      412.71      394.18      7.87 o 
   1  -9   9      136.74      125.69      2.81 o 
   2  -9   9      430.96      403.94     10.05 o 
   3  -9   9      769.09      747.38     13.38 o 
   4  -9   9      329.45      351.29      8.85 o 
   5  -9   9        2.68        6.65      1.54 o 
   6  -9   9       48.91       42.47      3.07 o 
   7  -9   9      101.27      107.47      5.12 o 
   8  -9   9        1.21        0.51      1.54 o 
   9  -9   9       35.57       40.94      3.58 o 
  -6  -8   9       96.48       91.60      4.61 o 
  -5  -8   9        4.85        2.56      1.54 o 
  -4  -8   9       43.92       44.52      3.07 o 
  -3  -8   9       11.27       10.77      1.09 o 
  -2  -8   9      253.78      254.21      5.84 o 
  -1  -8   9       49.83       46.01      1.39 o 
   0  -8   9       93.69       90.86      1.95 o 
   1  -8   9      333.27      322.59      4.80 o 
   2  -8   9      343.63      323.61      5.39 o 
   3  -8   9      178.53      164.23      3.78 o 
   4  -8   9       48.61       55.57      1.92 o 
   5  -8   9       59.35       50.66      3.07 o 
   6  -8   9       16.91       14.33      2.05 o 
   7  -8   9        0.82        1.02      1.54 o 
   8  -8   9        3.92        3.58      1.54 o 
   9  -8   9        1.58        0.51      1.54 o 
  -7  -7   9        7.46        5.04      1.23 o 
  -6  -7   9        1.44        1.02      1.54 o 
  -5  -7   9        0.01       -1.02      1.02 o 
  -4  -7   9       27.61       27.28      1.48 o 
  -3  -7   9      241.56      234.74      5.51 o 
  -2  -7   9       45.39       49.92      1.43 o 
  -1  -7   9      126.58      125.90      2.51 o 
   0  -7   9       58.01       57.82      1.33 o 
   1  -7   9       76.32       80.87      1.58 o 
   2  -7   9       95.30       86.11      1.92 o 
   3  -7   9     1153.20     1058.38     18.47 o 
   4  -7   9     1135.73     1057.24     18.47 o 
   5  -7   9      379.25      388.41     12.28 o 
   6  -7   9        8.03        6.14      1.54 o 
   7  -7   9       73.04       61.41      3.58 o 
   8  -7   9       16.23       16.89      2.56 o 
   9  -7   9        4.95        4.09      2.05 o 
  -8  -6   9        7.58        7.36      1.23 o 
  -7  -6   9        0.97        1.02      1.54 o 
  -6  -6   9        1.58        0.51      1.02 o 
  -5  -6   9       11.77       11.26      1.23 o 
  -4  -6   9      304.81      290.36      7.07 o 
  -3  -6   9      248.39      234.79      5.04 o 
  -2  -6   9      254.85      245.45      3.95 o 
  -1  -6   9       20.95       25.71      0.76 o 
   0  -6   9        1.41        2.37      0.34 o 
   1  -6   9        4.41        3.43      0.42 o 
   2  -6   9       22.15       22.66      0.94 o 
   3  -6   9      299.87      281.62      4.73 o 
   4  -6   9        9.94       10.74      1.03 o 
   5  -6   9      179.67      196.08      5.07 o 
   6  -6   9       21.17       22.52      2.56 o 
   7  -6   9        2.60        3.07      1.54 o 
   8  -6   9        7.37        8.19      2.05 o 
   9  -6   9        2.38       -1.02      1.54 o 
  -8  -5   9       64.32       63.82      2.70 o 
  -7  -5   9       16.74       17.40      2.05 o 
  -6  -5   9       65.11       67.62      2.70 o 
  -5  -5   9      315.35      294.97      6.24 o 
  -4  -5   9      170.99      165.42      3.91 o 
  -3  -5   9        9.36        8.27      0.89 o 
  -2  -5   9        4.58        7.19      0.53 o 
  -1  -5   9       51.94       49.17      1.03 o 
   0  -5   9        6.02        5.81      0.40 o 
   1  -5   9      200.72      200.47      2.76 o 
   2  -5   9        2.59        2.70      0.93 o 
   3  -5   9       88.12       88.40      2.10 o 
   4  -5   9      311.43      286.13      4.34 o 
   5  -5   9      113.19      116.45      2.85 o 
   6  -5   9      164.82      162.15      5.37 o 
   7  -5   9        9.62        5.12      1.54 o 
   8  -5   9       12.03       15.35      2.05 o 
   9  -5   9       11.80       12.79      2.56 o 
  -9  -4   9       30.41       33.43      2.30 o 
  -8  -4   9        1.92        0.51      1.09 o 
  -7  -4   9       83.92       80.34      4.09 o 
  -6  -4   9       24.24       24.32      1.60 o 
  -5  -4   9       19.43       17.96      1.05 o 
  -4  -4   9       24.98       22.18      1.18 o 
  -3  -4   9       99.00       89.39      3.25 o 
  -2  -4   9      413.15      411.20      5.72 o 
  -1  -4   9       26.09       29.38      0.72 o 
   0  -4   9        0.45        1.11      0.23 o 
   1  -4   9        4.43        4.04      0.35 o 
   2  -4   9       21.95       24.98      0.88 o 
   3  -4   9        6.95        6.61      0.56 o 
   4  -4   9        1.34        2.07      1.38 o 
   5  -4   9       63.68       66.53      2.53 o 
   6  -4   9       22.18       26.14      1.81 o 
   7  -4   9        0.29        0.00      0.85 o 
   8  -4   9        8.13        4.61      1.54 o 
   9  -4   9        6.16        7.16      2.05 o 
  -9  -3   9       20.44       20.17      2.05 o 
  -8  -3   9        5.00        6.33      1.23 o 
  -7  -3   9      121.34      121.28      5.12 o 
  -6  -3   9       87.54       87.16      3.06 o 
  -5  -3   9      171.50      163.67      3.91 o 
  -4  -3   9      957.79      923.42     17.53 o 
  -3  -3   9        4.42        5.51      0.46 o 
  -2  -3   9        0.13        0.13      0.31 o 
  -1  -3   9       48.06       50.77      1.17 o 
   0  -3   9       59.30       61.04      1.29 o 
   1  -3   9       16.83       14.88      0.55 o 
   2  -3   9      200.19      212.53      3.22 o 
   3  -3   9      831.18      814.05     11.13 o 
   4  -3   9        1.62        0.26      0.43 o 
   5  -3   9        2.95        1.28      1.09 o 
   6  -3   9       19.65       21.82      1.81 o 
   7  -3   9       12.07        6.92      1.09 o 
   8  -3   9        0.10       -1.54      1.54 o 
 -10  -2   9       11.60       12.45      2.30 o 
  -9  -2   9       11.43       11.72      2.81 o 
  -8  -2   9       50.47       48.99      2.33 o 
  -7  -2   9       24.67       23.54      2.05 o 
  -6  -2   9      381.72      375.52      9.10 o 
  -5  -2   9        9.34       11.14      2.05 o 
  -4  -2   9        2.74        1.28      0.51 o 
  -3  -2   9        0.48        0.37      0.34 o 
  -2  -2   9      109.83      115.49      2.05 o 
  -1  -2   9      209.02      215.31      3.22 o 
   0  -2   9      260.03      264.42      3.03 o 
   1  -2   9      437.62      419.97      4.83 o 
   2  -2   9      264.69      253.98      3.44 o 
   3  -2   9       69.58       68.96      1.24 o 
   4  -2   9       38.52       37.66      1.09 o 
   5  -2   9        7.54        4.94      1.09 o 
   6  -2   9       10.16        6.18      1.09 o 
   7  -2   9        2.34       -0.26      1.09 o 
   8  -2   9       17.33       21.36      1.48 o 
 -10  -1   9       80.32       82.12      3.20 o 
  -9  -1   9      113.53      125.42      3.93 o 
  -8  -1   9       14.40       14.15      1.23 o 
  -7  -1   9       33.10       37.87      2.56 o 
  -6  -1   9      336.79      356.89      8.73 o 
  -5  -1   9      126.97      130.28      5.12 o 
  -4  -1   9      402.60      370.64      6.66 o 
  -3  -1   9      717.84      727.70      9.27 o 
  -2  -1   9       69.38       69.84      1.14 o 
  -1  -1   9      461.13      478.77      6.67 o 
   0  -1   9      280.50      314.33      3.49 o 
   1  -1   9      171.47      210.45      3.05 o 
   2  -1   9       93.30       86.00      1.48 o 
   3  -1   9      199.19      194.99      2.78 o 
   4  -1   9      356.03      339.60      5.54 o 
   5  -1   9       19.02       17.70      1.60 o 
   6  -1   9       12.99       15.18      1.18 o 
   7  -1   9       21.09       21.06      1.48 o 
   8  -1   9       10.37       10.77      1.26 o 
 -10   0   9       47.52       56.58      2.70 o 
  -9   0   9       11.73       13.68      1.45 o 
  -8   0   9       15.99       14.86      3.33 o 
  -7   0   9       71.44       70.54      2.70 o 
  -6   0   9      226.84      222.97      8.70 o 
  -5   0   9      398.26      403.19      9.83 o 
  -4   0   9      281.45      274.14      4.64 o 
  -3   0   9      389.18      384.51      4.82 o 
  -2   0   9       77.45       71.44      1.41 o 
  -1   0   9       38.25       40.86      0.71 o 
   0   0   9      342.41      360.68      3.91 o 
   1   0   9       73.62       79.13      1.31 o 
   2   0   9      112.51      111.04      1.72 o 
   3   0   9        0.04       -0.26      0.32 o 
   4   0   9       63.61       67.46      1.48 o 
   5   0   9       84.16       71.13      2.89 o 
   6   0   9        2.24        0.68      0.89 o 
   7   0   9       15.52       17.86      1.68 o 
 -10   1   9        7.61        8.89      1.23 o 
  -9   1   9       84.89       81.94      3.06 o 
  -8   1   9      136.35      145.53      5.63 o 
  -7   1   9      126.31      132.24      3.29 o 
  -6   1   9        9.37        8.70      1.54 o 
  -5   1   9       73.19       74.98      2.83 o 
  -4   1   9       38.78       38.82      1.27 o 
  -3   1   9      557.74      522.19      7.62 o 
  -2   1   9     1250.73     1248.59     12.86 o 
  -1   1   9      168.89      169.11      1.92 o 
   0   1   9      933.91      952.26     11.02 o 
   1   1   9       30.45       22.81      0.70 o 
   2   1   9       88.98       86.36      1.48 o 
   3   1   9      435.30      394.66      5.11 o 
   4   1   9       33.44       32.73      1.39 o 
   5   1   9        0.59        1.88      0.89 o 
   6   1   9        4.07        4.85      1.02 o 
   7   1   9        2.35        1.91      0.96 o 
 -11   2   9        0.16       -0.51      1.54 o 
 -10   2   9      175.83      187.03     11.77 o 
  -9   2   9      157.21      161.54      5.89 o 
  -8   2   9        6.12        7.77      1.28 o 
  -7   2   9        7.18        5.14      0.74 o 
  -6   2   9       18.01       17.97      1.45 o 
  -5   2   9      133.74      129.07      3.93 o 
  -4   2   9      199.32      208.98      4.54 o 
  -3   2   9      583.05      553.85      7.28 o 
  -2   2   9     1620.43     1595.43     17.65 o 
  -1   2   9      298.52      291.56      3.69 o 
   0   2   9      288.37      289.04      4.03 o 
   1   2   9        9.02       10.60      0.63 o 
   2   2   9        0.01       -0.26      0.32 o 
   3   2   9        0.03       -0.49      0.49 o 
   4   2   9       47.08       50.70      2.22 o 
   5   2   9       19.85       19.11      1.13 o 
   6   2   9        5.45        4.01      1.59 o 
 -11   3   9        3.51        1.02      2.05 o 
 -10   3   9        0.04        1.02      1.54 o 
  -9   3   9       11.38       10.42      1.23 o 
  -8   3   9        0.06       -0.51      0.85 o 
  -7   3   9       57.94       56.87      2.88 o 
  -6   3   9        0.07        0.20      0.85 o 
  -5   3   9       85.31       88.77      6.91 o 
  -4   3   9       47.71       40.97      1.15 o 
  -3   3   9       60.95       54.33      1.17 o 
  -2   3   9      112.35      101.25      1.72 o 
  -1   3   9      911.00      900.18     12.44 o 
   0   3   9      118.30      114.86      2.22 o 
   1   3   9      300.73      298.36      4.67 o 
   2   3   9      376.37      359.53      6.04 o 
   3   3   9      248.34      241.53      4.34 o 
   4   3   9       45.68       47.34      2.60 o 
   5   3   9       21.29       23.90      1.48 o 
   6   3   9       11.75       15.61      1.81 o 
 -11   4   9        0.83        3.07      2.05 o 
 -10   4   9        1.06        1.02      1.54 o 
  -9   4   9       56.91       62.14      6.40 o 
  -8   4   9       49.82       50.08      2.33 o 
  -7   4   9      163.24      148.91      3.82 o 
  -6   4   9       59.80       70.90      2.96 o 
  -5   4   9        0.85       -0.26      0.65 o 
  -4   4   9        1.44        0.17      0.34 o 
  -3   4   9      147.56      136.72      2.42 o 
  -2   4   9      625.64      594.25      8.46 o 
  -1   4   9      327.33      330.20      5.10 o 
   0   4   9      266.65      266.94      4.26 o 
   1   4   9        0.52       -0.55      0.55 o 
   2   4   9      129.60      121.14      2.68 o 
   3   4   9        6.12        9.17      0.96 o 
   4   4   9        3.60        6.68      0.96 o 
   5   4   9        0.10        0.85      0.89 o 
 -10   5   9        2.58        1.02      2.05 o 
  -9   5   9       43.21       45.55      3.58 o 
  -8   5   9        6.32        5.39      1.09 o 
  -7   5   9       72.56       70.48      2.45 o 
  -6   5   9       67.08       62.44      2.95 o 
  -5   5   9        7.76        5.98      0.67 o 
  -4   5   9      173.22      173.64      2.94 o 
  -3   5   9       16.84       17.66      0.85 o 
  -2   5   9      436.18      418.05      6.24 o 
  -1   5   9        0.08        0.55      0.62 o 
   0   5   9        6.76        6.29      0.69 o 
   1   5   9       22.50       23.26      1.07 o 
   2   5   9        1.25        0.45      0.67 o 
   3   5   9       33.08       30.07      1.56 o 
   4   5   9       13.35       11.87      1.18 o 
 -10   6   9        8.38        7.16      2.05 o 
  -9   6   9        3.23        3.58      2.05 o 
  -8   6   9       30.66       32.84      3.33 o 
  -7   6   9        0.03        1.02      0.89 o 
  -6   6   9       79.03       85.73      2.36 o 
  -5   6   9       13.65       12.31      0.69 o 
  -4   6   9        3.38        5.05      0.60 o 
  -3   6   9        8.05        9.26      0.72 o 
  -2   6   9       25.76       22.20      0.99 o 
  -1   6   9       88.89       86.97      1.99 o 
   0   6   9        8.60        5.99      0.89 o 
   1   6   9        0.96        0.07      0.74 o 
   2   6   9        0.19       -0.65      0.65 o 
   3   6   9        0.40        0.34      0.89 o 
 -10   7   9       35.91       40.06      4.35 o 
  -9   7   9       12.88       12.56      3.58 o 
  -8   7   9      754.41      693.30     20.73 o 
  -7   7   9      265.08      235.85      5.02 o 
  -6   7   9        2.13        3.80      0.89 o 
  -5   7   9        5.02        4.87      0.56 o 
  -4   7   9       79.17       73.49      1.91 o 
  -3   7   9        6.70        5.92      0.77 o 
  -2   7   9       80.90       77.28      2.12 o 
  -1   7   9      211.30      202.73      5.81 o 
   0   7   9      123.08      124.90      3.34 o 
   1   7   9       55.47       58.99      2.20 o 
   2   7   9        0.03        0.34      0.89 o 
 -10   8   9       36.00       39.92      3.58 o 
  -9   8   9        0.11        0.51      1.09 o 
  -8   8   9        0.71        2.81      1.09 o 
  -7   8   9       10.97       16.32      3.33 o 
  -6   8   9       16.03       13.09      1.45 o 
  -5   8   9       81.20       87.84      2.27 o 
  -4   8   9        3.36        3.97      0.74 o 
  -3   8   9        0.64       -0.88      0.88 o 
  -2   8   9       64.34       65.05      2.91 o 
  -1   8   9        6.32        3.38      1.40 o 
   0   8   9       24.16       25.59      1.56 o 
   1   8   9       30.93       33.11      1.86 o 
  -9   9   9       15.57       12.67      1.81 o 
  -8   9   9       27.99       31.76      2.17 o 
  -7   9   9       96.77       87.00      4.61 o 
  -6   9   9        9.09        5.63      1.54 o 
  -5   9   9       23.38       25.00      1.55 o 
  -4   9   9      162.51      151.46      3.98 o 
  -3   9   9        9.78        8.91      1.14 o 
  -2   9   9       11.10       13.82      1.45 o 
  -1   9   9        4.04        2.51      0.96 o 
   0   9   9       53.40       53.29      2.70 o 
  -8  10   9       12.73       12.79      2.05 o 
  -7  10   9        5.99        7.68      2.05 o 
  -6  10   9        0.15       -0.10      0.85 o 
  -5  10   9        1.10       -0.72      0.72 o 
  -4  10   9       13.96       15.69      1.26 o 
  -3  10   9       27.29       29.09      1.66 o 
  -2  10   9       68.05       75.33      3.88 o 
   2 -14  10        1.60        0.51      1.54 o 
   3 -14  10       15.38       12.79      2.05 o 
   4 -14  10        1.51        4.61      1.54 o 
   0 -13  10       44.64       46.94      2.30 o 
   1 -13  10        0.02       -1.02      1.02 o 
   2 -13  10       21.47       15.86      2.05 o 
   3 -13  10       35.59       36.33      2.56 o 
   4 -13  10        6.31        5.63      1.54 o 
   5 -13  10       44.71       49.13      3.58 o 
   6 -13  10       67.43       80.86      4.61 o 
  -2 -12  10        3.28        4.61      1.54 o 
  -1 -12  10       25.07       24.56      2.56 o 
   0 -12  10        6.99        5.90      1.09 o 
   1 -12  10       76.25       88.64      3.07 o 
   2 -12  10        0.15       -1.02      1.02 o 
   3 -12  10       32.05       36.85      2.56 o 
   4 -12  10       51.55       50.66      3.07 o 
   5 -12  10        8.79       15.86      2.05 o 
   6 -12  10       10.21       10.23      2.05 o 
   7 -12  10        7.44       10.75      2.05 o 
  -3 -11  10        0.72        1.54      1.54 o 
  -2 -11  10       34.70       51.69      3.07 o 
  -1 -11  10       86.20       92.97      2.89 o 
   0 -11  10       24.31       31.53      1.60 o 
   1 -11  10       64.21       59.11      2.17 o 
   3 -11  10       16.81       23.03      2.05 o 
   4 -11  10        0.56        0.51      1.02 o 
   5 -11  10       11.21        8.19      1.54 o 
   6 -11  10       22.52       19.96      2.05 o 
   7 -11  10       12.44       14.84      2.05 o 
   8 -11  10       18.67       31.73      3.07 o 
  -4 -10  10        0.44        0.00      1.54 o 
  -3 -10  10       84.43       87.00      4.09 o 
  -2 -10  10      107.43      114.63      5.12 o 
  -1 -10  10        0.28        1.54      1.02 o 
   0 -10  10        7.24        8.31      0.74 o 
   1 -10  10       54.58       43.26      1.81 o 
   2 -10  10       58.88       68.58      2.53 o 
   3 -10  10       26.51       23.54      2.05 o 
   4 -10  10       46.46       49.64      3.07 o 
   5 -10  10       55.63       57.83      3.58 o 
   6 -10  10        0.31        0.51      1.02 o 
   7 -10  10       18.44       18.93      2.56 o 
   8 -10  10        6.67        9.21      2.05 o 
  -5  -9  10      181.63      182.69      7.16 o 
  -4  -9  10        2.74        3.58      1.54 o 
  -3  -9  10       93.74       93.65      4.09 o 
  -2  -9  10       53.91       54.76      3.07 o 
  -1  -9  10       11.97       14.74      1.06 o 
   0  -9  10       19.30       19.47      1.18 o 
   1  -9  10      202.99      205.74      4.03 o 
   2  -9  10      171.76      161.66      3.73 o 
   3  -9  10      173.03      152.45      3.53 o 
   4  -9  10        8.38        8.52      1.23 o 
   5  -9  10       33.74       42.47      3.07 o 
   6  -9  10       13.02        9.72      2.05 o 
   7  -9  10        9.01       11.77      2.05 o 
   8  -9  10        2.45        3.07      1.54 o 
  -6  -8  10        0.27       -1.02      1.54 o 
  -5  -8  10       11.91       13.31      2.05 o 
  -4  -8  10        8.08        4.09      1.54 o 
  -3  -8  10        5.91        2.15      0.85 o 
  -2  -8  10       88.05       81.21      2.41 o 
  -1  -8  10       71.69       64.57      2.03 o 
   0  -8  10        0.02       -0.51      0.51 o 
   1  -8  10      115.97      108.14      2.32 o 
   2  -8  10       32.58       32.72      1.56 o 
   3  -8  10       46.47       43.90      1.61 o 
   4  -8  10       22.31       24.25      1.60 o 
   5  -8  10       51.78       39.40      3.07 o 
   6  -8  10       52.27       49.64      3.58 o 
   7  -8  10        5.23        7.16      1.54 o 
   8  -8  10       20.09       26.10      2.56 o 
  -7  -7  10       16.71       15.35      2.05 o 
  -6  -7  10       29.32       24.56      2.56 o 
  -5  -7  10      146.75      135.61      5.63 o 
  -4  -7  10        0.43       -0.51      1.02 o 
  -3  -7  10      342.97      331.56      7.00 o 
  -2  -7  10      297.02      294.17      6.32 o 
  -1  -7  10      119.74      115.73      2.69 o 
   0  -7  10      150.24      135.83      2.41 o 
   1  -7  10        4.79        2.64      0.66 o 
   2  -7  10      137.53      139.04      3.29 o 
   3  -7  10       29.35       31.95      1.56 o 
   4  -7  10       36.80       30.78      1.56 o 
   5  -7  10        3.97        4.09      1.54 o 
   6  -7  10       48.78       47.59      3.58 o 
   7  -7  10        0.54        0.51      1.54 o 
   8  -7  10        8.82       14.84      2.56 o 
  -7  -6  10      186.52      181.67      7.16 o 
  -6  -6  10        0.58        0.00      1.02 o 
  -5  -6  10        2.87        3.07      1.54 o 
  -4  -6  10       55.83       57.88      1.95 o 
  -3  -6  10      280.81      270.88      5.94 o 
  -2  -6  10        3.52        4.32      0.60 o 
  -1  -6  10       22.93       22.99      1.03 o 
   0  -6  10      209.65      202.91      3.28 o 
   1  -6  10        9.75        8.30      0.74 o 
   2  -6  10        1.12        0.51      0.72 o 
   3  -6  10       15.97       11.10      0.96 o 
   4  -6  10      118.31      113.81      3.04 o 
   5  -6  10        2.05        1.28      1.09 o 
   6  -6  10       95.71       78.30      4.09 o 
   7  -6  10        1.77        3.58      1.54 o 
   8  -6  10        0.12        1.02      1.54 o 
  -8  -5  10        7.48        7.43      1.45 o 
  -7  -5  10        4.70        3.07      1.54 o 
  -6  -5  10      181.16      176.55      6.65 o 
  -5  -5  10       23.77       26.61      1.60 o 
  -4  -5  10      104.68      105.07      2.92 o 
  -3  -5  10        6.57        5.09      0.74 o 
  -2  -5  10       39.94       44.97      1.29 o 
  -1  -5  10      133.20      131.65      2.46 o 
   0  -5  10      127.66      135.48      2.83 o 
   1  -5  10       21.80       19.31      0.94 o 
   2  -5  10       91.71       87.35      1.95 o 
   3  -5  10       11.92        7.24      0.89 o 
   4  -5  10        0.26        0.31      0.60 o 
   5  -5  10        3.51        5.16      0.96 o 
   6  -5  10       14.57       12.67      1.45 o 
   7  -5  10       16.95       19.45      2.56 o 
   8  -5  10        9.08       16.89      2.56 o 
  -9  -4  10        4.40        5.12      2.05 o 
  -8  -4  10        9.15        7.36      1.23 o 
  -7  -4  10       96.79       99.79      4.61 o 
  -6  -4  10       90.14       82.90      4.09 o 
  -5  -4  10      146.85      141.17      3.61 o 
  -4  -4  10      109.58      100.47      2.73 o 
  -3  -4  10     1169.26     1146.06     21.52 o 
  -2  -4  10        0.32        0.43      0.36 o 
  -1  -4  10       81.99       87.43      1.85 o 
   0  -4  10      115.32      101.85      1.74 o 
   1  -4  10        7.55        8.50      0.60 o 
   2  -4  10        5.38        2.56      0.74 o 
   3  -4  10      341.94      348.79      5.19 o 
   4  -4  10      336.79      299.30      5.97 o 
   5  -4  10        1.02        2.30      1.09 o 
   6  -4  10       26.98       28.89      2.56 o 
   7  -4  10       27.10       30.19      3.07 o 
   8  -4  10       10.61       14.84      2.56 o 
  -9  -3  10        7.61        8.31      1.79 o 
  -8  -3  10      270.46      274.50      8.70 o 
  -7  -3  10       31.18       29.17      2.56 o 
  -6  -3  10      201.58      190.01      5.39 o 
  -5  -3  10      417.38      407.68      8.35 o 
  -4  -3  10      160.08      159.70      3.91 o 
  -3  -3  10        9.58        9.62      0.81 o 
  -2  -3  10       51.43       50.42      1.46 o 
  -1  -3  10      528.79      516.77      7.10 o 
   0  -3  10        9.41       10.40      0.47 o 
   1  -3  10       80.70       86.64      1.65 o 
   2  -3  10      238.24      233.43      3.62 o 
   3  -3  10      275.76      274.78      4.31 o 
   4  -3  10      116.34      102.62      2.23 o 
   5  -3  10       88.01       93.42      2.41 o 
   6  -3  10        2.66        1.54      1.09 o 
   7  -3  10       19.68       17.53      1.60 o 
   8  -3  10        0.60        1.02      1.54 o 
  -9  -2  10      178.77      188.34      8.70 o 
  -8  -2  10      106.91      104.69      6.40 o 
  -7  -2  10       46.18       49.64      3.07 o 
  -6  -2  10       63.17       66.25      2.25 o 
  -5  -2  10        8.61       10.16      0.96 o 
  -4  -2  10       24.54       25.27      1.36 o 
  -3  -2  10      335.98      313.93      6.62 o 
  -2  -2  10      540.16      531.07      7.86 o 
  -1  -2  10       71.15       78.69      2.12 o 
   0  -2  10      667.81      661.70      8.24 o 
   1  -2  10       21.33       18.45      0.81 o 
   2  -2  10       30.98       32.02      0.92 o 
   3  -2  10       44.01       32.95      1.06 o 
   4  -2  10       69.34       65.45      1.65 o 
   5  -2  10       53.79       54.53      2.53 o 
   6  -2  10        4.94        5.12      1.09 o 
   7  -2  10        0.21       -0.51      0.96 o 
   8  -2  10        3.34        3.43      1.05 o 
 -10  -1  10       92.10       96.59      6.91 o 
  -9  -1  10       10.96       10.55      1.45 o 
  -8  -1  10       27.44       23.07      1.60 o 
  -7  -1  10       72.96       77.27      3.58 o 
  -6  -1  10       26.45       24.22      2.81 o 
  -5  -1  10      306.98      285.62      6.24 o 
  -4  -1  10      156.39      164.82      4.58 o 
  -3  -1  10       54.36       52.09      1.30 o 
  -2  -1  10      760.89      744.48      9.49 o 
  -1  -1  10        6.32        8.05      0.44 o 
   0  -1  10       12.63       14.36      0.63 o 
   1  -1  10      150.34      154.77      2.35 o 
   2  -1  10        2.15        2.50      0.60 o 
   3  -1  10      244.29      251.94      3.97 o 
   4  -1  10       56.61       63.75      1.78 o 
   5  -1  10       22.11       25.40      1.56 o 
   6  -1  10        0.29       -0.85      0.89 o 
   7  -1  10        1.80        2.05      0.89 o 
 -10   0  10        0.02       -0.29      1.23 o 
  -9   0  10       26.35       24.56      1.97 o 
  -8   0  10      100.40      110.52      3.56 o 
  -7   0  10       86.22       91.60      4.09 o 
  -6   0  10       54.53       59.41      2.46 o 
  -5   0  10      356.13      355.13      7.52 o 
  -4   0  10        8.74        6.14      0.89 o 
  -3   0  10      105.19      107.28      1.81 o 
  -2   0  10      375.54      362.74      4.59 o 
  -1   0  10      257.63      245.53      3.03 o 
   0   0  10        4.19        4.54      0.46 o 
   1   0  10      595.00      561.85      6.54 o 
   2   0  10        0.66        0.37      0.39 o 
   3   0  10      234.02      238.57      3.73 o 
   4   0  10      196.45      182.42      4.23 o 
   5   0  10       42.37       39.90      1.86 o 
   6   0  10       33.35       41.33      1.95 o 
   7   0  10        0.30        2.10      1.05 o 
 -10   1  10        5.45        6.50      1.23 o 
  -9   1  10      158.81      157.25      4.66 o 
  -8   1  10      151.99      154.63      4.51 o 
  -7   1  10        2.55        3.07      1.28 o 
  -6   1  10       34.13       36.13      1.97 o 
  -5   1  10       18.56       19.23      1.79 o 
  -4   1  10      852.59      821.76     17.83 o 
  -3   1  10      249.56      255.74      3.75 o 
  -2   1  10      438.84      441.03      5.14 o 
  -1   1  10      811.74      789.73      9.80 o 
   0   1  10       43.18       45.21      1.18 o 
   1   1  10       18.98       17.99      0.74 o 
   2   1  10       11.71       12.31      0.68 o 
   3   1  10       95.62       96.24      2.28 o 
   4   1  10       44.06       52.93      2.07 o 
   5   1  10        2.04        4.70      0.96 o 
   6   1  10       55.20       56.97      2.70 o 
 -10   2  10        0.11       -0.77      1.09 o 
  -9   2  10        0.56        1.54      1.28 o 
  -8   2  10        4.88        4.39      1.23 o 
  -7   2  10        8.72        6.80      0.96 o 
  -6   2  10       84.38       79.41      3.20 o 
  -5   2  10       97.60       90.11      3.20 o 
  -4   2  10        6.72        5.37      0.77 o 
  -3   2  10        1.89        1.10      0.49 o 
  -2   2  10        6.17        5.22      0.55 o 
  -1   2  10       23.70       21.79      0.99 o 
   0   2  10      100.84      101.56      1.98 o 
   1   2  10      119.44      124.52      2.21 o 
   2   2  10        2.75        1.41      0.56 o 
   3   2  10      114.49      110.57      2.30 o 
   4   2  10        0.04       -0.28      0.67 o 
   5   2  10       11.63        9.67      1.18 o 
   6   2  10        2.38        3.07      1.18 o 
 -10   3  10       19.28       16.38      2.56 o 
  -9   3  10        8.33        9.03      1.54 o 
  -8   3  10       45.78       52.52      2.81 o 
  -7   3  10       35.71       38.33      1.86 o 
  -6   3  10        3.03        4.15      1.09 o 
  -5   3  10       67.87       70.09      2.22 o 
  -4   3  10        4.05        4.92      0.67 o 
  -3   3  10      108.08      103.14      2.07 o 
  -2   3  10      318.20      315.66      4.87 o 
  -1   3  10       20.54       20.76      1.13 o 
   0   3  10      414.20      410.16      6.24 o 
   1   3  10        5.10        4.50      0.77 o 
   2   3  10       14.17       11.70      0.94 o 
   3   3  10       19.11       19.02      1.13 o 
   4   3  10        6.87        8.70      1.05 o 
   5   3  10        2.30        3.14      1.28 o 
 -10   4  10       24.87       29.17      3.07 o 
  -9   4  10       10.25        8.29      1.23 o 
  -8   4  10       18.95       15.94      1.60 o 
  -7   4  10        1.24        0.00      0.74 o 
  -6   4  10       16.97       16.90      1.18 o 
  -5   4  10       78.74       71.37      3.07 o 
  -4   4  10        2.27        2.84      0.54 o 
  -3   4  10       52.26       53.33      1.44 o 
  -2   4  10       19.54       20.37      0.99 o 
  -1   4  10      185.93      189.27      3.29 o 
   0   4  10      113.26      121.14      2.68 o 
   1   4  10       85.60       88.25      2.16 o 
   2   4  10      318.98      333.67      5.92 o 
   3   4  10        5.62       10.31      1.18 o 
   4   4  10        0.12        1.02      0.89 o 
 -10   5  10        3.91        0.51      1.54 o 
  -9   5  10        0.02        0.00      1.54 o 
  -8   5  10        5.24        6.97      4.35 o 
  -7   5  10       38.38       39.80      1.77 o 
  -6   5  10        0.03        0.15      0.74 o 
  -5   5  10      234.95      237.72      5.02 o 
  -4   5  10       77.48       80.49      1.81 o 
  -3   5  10        0.41        0.05      0.55 o 
  -2   5  10       67.26       63.48      1.65 o 
  -1   5  10        1.94        3.01      0.67 o 
   0   5  10       14.04       15.40      1.18 o 
   1   5  10       15.80       17.02      1.18 o 
   2   5  10      105.85      102.65      3.04 o 
   3   5  10        1.20        1.19      0.89 o 
   4   5  10        0.93        1.54      1.54 o 
 -10   6  10       63.31       61.92      4.61 o 
  -9   6  10        1.60        0.51      2.05 o 
  -8   6  10      267.38      225.94      6.15 o 
  -7   6  10     1003.03      955.29     21.80 o 
  -6   6  10        4.76        3.58      0.89 o 
  -5   6  10       53.21       50.64      1.65 o 
  -4   6  10        0.46        0.62      0.49 o 
  -3   6  10        0.99        0.19      0.65 o 
  -2   6  10       29.03       30.01      1.39 o 
  -1   6  10       29.76       32.14      2.87 o 
   0   6  10       44.29       38.63      1.86 o 
   1   6  10       52.38       52.04      2.15 o 
   2   6  10       49.36       46.31      2.15 o 
   3   6  10        6.51        5.97      1.18 o 
  -9   7  10       54.57       59.92      3.84 o 
  -8   7  10        0.05        0.88      1.23 o 
  -7   7  10       16.84       17.66      1.87 o 
  -6   7  10       25.02       27.02      1.56 o 
  -5   7  10        7.98        9.53      0.87 o 
  -4   7  10      190.24      184.51      4.03 o 
  -3   7  10       68.49       71.94      2.82 o 
  -2   7  10        0.29        0.44      1.31 o 
  -1   7  10        2.37        2.19      0.96 o 
   0   7  10       10.40       10.80      1.18 o 
   1   7  10        1.52        1.02      1.21 o 
  -9   8  10       21.13       15.88      1.81 o 
  -8   8  10        5.80        4.86      1.45 o 
  -7   8  10        0.41       -0.26      1.09 o 
  -6   8  10       99.97      102.00      4.09 o 
  -5   8  10        2.68        0.29      1.03 o 
  -4   8  10        9.94        9.89      1.05 o 
  -3   8  10       91.57       92.11      2.63 o 
  -2   8  10       20.94       19.44      1.36 o 
  -1   8  10        0.31        0.70      0.96 o 
   0   8  10        7.36        9.58      1.26 o 
  -8   9  10        0.52        3.07      2.05 o 
  -7   9  10        9.66        8.70      2.05 o 
  -6   9  10        3.10        2.56      1.54 o 
  -5   9  10        0.19       -0.74      0.74 o 
  -4   9  10        3.70        4.31      0.96 o 
  -3   9  10       39.68       44.63      1.95 o 
  -2   9  10       23.75       24.79      1.98 o 
   1 -13  11        0.35       -1.02      1.02 o 
   2 -13  11        0.21       -1.54      1.54 o 
   3 -13  11       81.11      110.54      5.12 o 
   4 -13  11       27.90       29.68      3.07 o 
   5 -13  11       54.34       66.53      4.09 o 
  -1 -12  11        2.82        2.56      1.54 o 
   0 -12  11       48.79       53.58      2.30 o 
   1 -12  11        3.77        3.58      1.09 o 
   2 -12  11       30.54       28.15      2.56 o 
   3 -12  11        6.18        5.63      1.54 o 
   4 -12  11        6.47        8.70      2.05 o 
   5 -12  11        6.56        7.16      2.05 o 
   6 -12  11       21.51       23.03      2.56 o 
  -3 -11  11       39.27       38.38      3.07 o 
  -2 -11  11       30.58       40.94      3.07 o 
  -1 -11  11       46.04       42.47      3.07 o 
   0 -11  11       15.84       16.02      1.23 o 
   1 -11  11       28.72       32.59      1.81 o 
   2 -11  11        2.57        5.63      1.54 o 
   3 -11  11       27.78       25.08      2.05 o 
   4 -11  11       26.82       37.87      3.07 o 
   5 -11  11       35.73       32.75      3.07 o 
   6 -11  11       39.82       44.52      3.07 o 
   7 -11  11        1.54        2.05      1.54 o 
  -4 -10  11      108.06      111.56      5.12 o 
  -3 -10  11       14.32       13.31      2.05 o 
  -2 -10  11       37.21       40.94      3.07 o 
  -1 -10  11        6.01        7.16      1.54 o 
   0 -10  11       17.50       13.65      0.96 o 
   1 -10  11       68.52       67.05      2.53 o 
   2 -10  11       29.23       29.02      1.81 o 
   3 -10  11       30.70       30.19      2.56 o 
   4 -10  11        0.32       -1.02      1.02 o 
   5 -10  11        9.81        6.65      1.54 o 
   6 -10  11        1.53        0.51      1.54 o 
   7 -10  11       23.63       26.10      2.56 o 
  -5  -9  11        0.29       -0.51      1.54 o 
  -4  -9  11       16.14       20.47      2.05 o 
  -3  -9  11        9.39        7.68      1.54 o 
  -2  -9  11        6.40        5.12      1.54 o 
  -1  -9  11        8.69        8.10      1.19 o 
   0  -9  11        1.01        0.68      0.64 o 
   1  -9  11        0.39       -0.72      0.72 o 
   2  -9  11        0.02        0.51      0.72 o 
   3  -9  11        6.93       10.57      0.96 o 
   4  -9  11       70.14       58.85      3.58 o 
   5  -9  11        3.31        6.65      1.54 o 
   6  -9  11       12.41       10.23      2.05 o 
   7  -9  11       10.00       11.26      2.05 o 
   8  -9  11        0.34       -1.02      1.54 o 
  -6  -8  11        0.50       -0.51      1.54 o 
  -5  -8  11        8.23        8.70      2.05 o 
  -4  -8  11        0.18        0.00      1.02 o 
  -3  -8  11       90.31       92.11      4.09 o 
  -2  -8  11       33.04       29.69      1.81 o 
  -1  -8  11       25.37       24.67      2.03 o 
   0  -8  11       81.72       73.47      1.76 o 
   1  -8  11       31.01       28.55      1.60 o 
   2  -8  11        1.38        2.08      0.85 o 
   3  -8  11        9.00        8.15      1.10 o 
   4  -8  11       11.07       11.41      2.81 o 
   5  -8  11       10.40       16.89      2.05 o 
   6  -8  11        0.16       -1.02      1.02 o 
   7  -8  11        2.31        2.56      1.54 o 
   8  -8  11        0.04        0.00      1.54 o 
  -6  -7  11      159.30      150.96      6.14 o 
  -5  -7  11        9.97        8.70      1.54 o 
  -4  -7  11       20.11       23.03      2.56 o 
  -3  -7  11       29.29       25.08      2.56 o 
  -2  -7  11      251.06      241.34      6.39 o 
  -1  -7  11      351.81      339.89      6.58 o 
   0  -7  11      699.71      705.15     10.71 o 
   1  -7  11      241.87      239.41      6.49 o 
   2  -7  11       75.60       78.36      2.33 o 
   3  -7  11       25.57       29.59      1.56 o 
   4  -7  11       37.28       32.24      1.81 o 
   5  -7  11       17.33       19.45      2.05 o 
   6  -7  11       21.10       16.89      2.05 o 
   7  -7  11        9.33        9.72      2.05 o 
   8  -7  11        5.11        8.70      2.05 o 
  -7  -6  11        8.94        7.16      2.05 o 
  -6  -6  11        0.46        0.51      1.02 o 
  -5  -6  11       11.17        9.72      1.54 o 
  -4  -6  11       25.63       24.55      1.79 o 
  -3  -6  11        1.70        1.68      0.74 o 
  -2  -6  11       10.48        9.47      1.09 o 
  -1  -6  11       31.84       32.63      1.36 o 
   0  -6  11      164.17      162.56      2.78 o 
   1  -6  11       95.85       83.77      2.52 o 
   2  -6  11        5.81        4.76      0.89 o 
   3  -6  11       27.80       24.95      1.48 o 
   4  -6  11       25.65       22.79      1.60 o 
   5  -6  11        2.69        3.07      1.09 o 
   6  -6  11        8.58       10.23      2.05 o 
   7  -6  11        0.12       -1.02      1.02 o 
   8  -6  11        5.67        6.65      2.05 o 
  -8  -5  11        0.99        0.77      1.09 o 
  -7  -5  11       19.69       14.84      2.05 o 
  -6  -5  11        0.88        0.51      1.02 o 
  -5  -5  11      105.08      100.81      4.61 o 
  -4  -5  11       40.54       36.63      1.66 o 
  -3  -5  11      133.78      133.11      3.38 o 
  -2  -5  11      382.71      363.56      9.10 o 
  -1  -5  11       32.92       36.24      2.07 o 
   0  -5  11      194.22      174.68      3.23 o 
   1  -5  11      505.39      517.01      9.71 o 
   2  -5  11      229.53      222.16      4.85 o 
   3  -5  11       18.22       22.00      1.33 o 
   4  -5  11       30.89       26.97      3.07 o 
   5  -5  11       11.91        8.78      0.89 o 
   6  -5  11       43.60       49.00      2.33 o 
   7  -5  11       14.37       13.31      2.05 o 
   8  -5  11        3.46        3.07      1.54 o 
  -8  -4  11        0.35        0.26      1.09 o 
  -7  -4  11      119.21      115.65      5.12 o 
  -6  -4  11       95.43       96.21      4.61 o 
  -5  -4  11       70.14       70.65      2.70 o 
  -4  -4  11       85.35       74.32      2.75 o 
  -3  -4  11       23.62       22.42      1.48 o 
  -2  -4  11        0.80        0.13      0.42 o 
  -1  -4  11        9.41       11.28      0.96 o 
   0  -4  11       29.67       29.85      0.99 o 
   1  -4  11      319.20      324.68      8.26 o 
   2  -4  11        3.67        4.12      1.21 o 
   3  -4  11      112.48      114.04      2.62 o 
   4  -4  11       58.58       60.16      1.95 o 
   5  -4  11       22.77       22.97      1.36 o 
   6  -4  11       12.07       13.48      1.54 o 
   7  -4  11        1.24        1.02      1.54 o 
  -9  -3  11       39.18       45.03      4.09 o 
  -8  -3  11      228.53      234.38      8.70 o 
  -7  -3  11      129.08      116.68      5.12 o 
  -6  -3  11      206.69      211.86      7.68 o 
  -5  -3  11       51.38       51.30      1.95 o 
  -4  -3  11      179.62      181.42      4.37 o 
  -3  -3  11       13.88       16.26      1.11 o 
  -2  -3  11      128.07      122.54      2.64 o 
  -1  -3  11      596.29      566.83      9.25 o 
   0  -3  11        5.42        5.75      0.65 o 
   1  -3  11      333.65      305.05      9.90 o 
   2  -3  11      536.63      500.94      8.40 o 
   3  -3  11      259.60      245.77      5.12 o 
   4  -3  11       21.28       28.10      1.42 o 
   5  -3  11        0.00       -0.51      1.09 o 
   6  -3  11        6.37        8.32      1.45 o 
   7  -3  11       18.23       20.67      2.05 o 
  -9  -2  11       17.56       15.70      2.81 o 
  -8  -2  11       36.24       40.36      2.33 o 
  -7  -2  11       65.53       64.48      3.58 o 
  -6  -2  11      194.25      188.87      6.14 o 
  -5  -2  11       61.14       60.04      2.25 o 
  -4  -2  11      778.08      789.21     15.41 o 
  -3  -2  11       36.61       36.00      1.56 o 
  -2  -2  11       20.09       18.17      0.94 o 
  -1  -2  11       93.82       95.50      1.83 o 
   0  -2  11        3.13        1.16      0.55 o 
   1  -2  11        0.21        0.06      0.57 o 
   2  -2  11       59.86       63.52      1.76 o 
   3  -2  11        1.53        2.34      0.78 o 
   4  -2  11       26.12       24.54      3.25 o 
   5  -2  11       11.63       12.16      1.45 o 
   6  -2  11        0.58        1.36      0.89 o 
   7  -2  11        1.53        0.68      0.89 o 
  -9  -1  11        1.44        2.05      1.54 o 
  -8  -1  11       21.53       24.23      2.05 o 
  -7  -1  11       20.32       22.01      2.05 o 
  -6  -1  11      205.13      188.51      5.53 o 
  -5  -1  11       28.73       30.18      1.56 o 
  -4  -1  11      255.21      247.82      5.56 o 
  -3  -1  11      535.58      529.87     12.75 o 
  -2  -1  11       67.38       64.68      1.37 o 
  -1  -1  11      122.23      119.97      2.20 o 
   0  -1  11      188.73      188.52      2.85 o 
   1  -1  11      107.52      107.46      1.92 o 
   2  -1  11      137.72      130.85      2.50 o 
   3  -1  11       42.37       38.35      1.46 o 
   4  -1  11        2.18        2.22      0.89 o 
   5  -1  11        4.54        5.78      0.96 o 
   6  -1  11        4.98        2.65      1.23 o 
  -9   0  11       26.72       26.44      4.09 o 
  -8   0  11       76.77       79.10      3.06 o 
  -7   0  11       15.90       12.79      1.54 o 
  -6   0  11        5.06        2.25      1.02 o 
  -5   0  11       43.59       42.28      1.86 o 
  -4   0  11        2.37        3.58      0.89 o 
  -3   0  11     1035.98     1034.76     23.45 o 
  -2   0  11      369.94      376.59      5.06 o 
  -1   0  11      164.86      164.05      2.61 o 
   0   0  11      260.29      262.32      3.79 o 
   1   0  11        2.21       -0.33      0.45 o 
   2   0  11       36.52       30.10      1.06 o 
   3   0  11       32.66       38.78      1.50 o 
   4   0  11        5.29        5.21      0.96 o 
   5   0  11       29.05       30.98      1.77 o 
   6   0  11       33.00       41.62      3.30 o 
 -10   1  11        4.16        4.61      2.05 o 
  -9   1  11       31.89       35.91      2.33 o 
  -8   1  11       75.60       75.48      4.09 o 
  -7   1  11       41.93       42.47      3.07 o 
  -6   1  11        9.25        9.09      1.23 o 
  -5   1  11      164.01      162.31      4.07 o 
  -4   1  11       38.54       37.14      1.97 o 
  -3   1  11        5.71        4.77      0.74 o 
  -2   1  11      404.21      393.56      6.20 o 
  -1   1  11       94.37      100.80      1.95 o 
   0   1  11       27.49       26.22      0.95 o 
   1   1  11      137.18      135.22      2.34 o 
   2   1  11      200.10      202.90      3.47 o 
   3   1  11       76.05       80.86      2.16 o 
   4   1  11        1.45        0.51      0.89 o 
   5   1  11        0.02        0.68      0.89 o 
 -10   2  11        7.37        4.85      1.23 o 
  -9   2  11       53.78       49.77      5.63 o 
  -8   2  11        6.07        7.65      2.05 o 
  -7   2  11      104.63      109.51      5.12 o 
  -6   2  11        0.94       -0.20      0.85 o 
  -5   2  11       77.86       82.11      3.06 o 
  -4   2  11       95.15       94.57      2.63 o 
  -3   2  11        8.38        8.05      1.73 o 
  -2   2  11      329.33      334.01      5.10 o 
  -1   2  11       12.50       13.50      0.76 o 
   0   2  11        3.75        3.46      0.49 o 
   1   2  11        1.37        1.83      0.56 o 
   2   2  11       71.78       75.32      1.81 o 
   3   2  11       54.61       48.47      1.88 o 
   4   2  11        1.48        0.60      0.96 o 
   5   2  11       15.04       16.55      1.48 o 
 -10   3  11       59.28       62.43      4.61 o 
  -9   3  11       61.11       63.17      3.06 o 
  -8   3  11        2.71        0.77      1.09 o 
  -7   3  11       12.33       13.80      1.79 o 
  -6   3  11        3.15        2.05      1.54 o 
  -5   3  11        5.19        4.36      0.89 o 
  -4   3  11      236.70      232.93      5.08 o 
  -3   3  11       33.32       29.61      1.13 o 
  -2   3  11      151.74      157.13      2.88 o 
  -1   3  11        0.29        0.04      0.52 o 
   0   3  11       56.12       60.79      1.76 o 
   1   3  11        6.04        3.92      0.89 o 
   2   3  11      122.73      124.38      3.22 o 
   3   3  11        7.37       10.02      1.05 o 
   4   3  11       30.83       35.02      2.33 o 
 -10   4  11        1.16       -0.51      2.05 o 
  -9   4  11        0.34        0.26      1.79 o 
  -8   4  11       10.29        7.18      2.05 o 
  -7   4  11       12.85       13.27      1.18 o 
  -6   4  11       94.00       96.25      3.42 o 
  -5   4  11        4.51        5.53      0.89 o 
  -4   4  11      407.54      407.72      9.58 o 
  -3   4  11      238.48      252.14      4.45 o 
  -2   4  11       55.64       57.61      1.76 o 
  -1   4  11       52.54       54.33      1.85 o 
   0   4  11        0.59        0.90      0.65 o 
   1   4  11        0.61        0.88      0.74 o 
   2   4  11       30.50       35.24      1.86 o 
   3   4  11       30.48       31.22      2.17 o 
  -9   5  11       93.06       83.41      5.12 o 
  -8   5  11        0.50       -0.89      0.89 o 
  -7   5  11        2.34        0.85      1.29 o 
  -6   5  11       58.58       70.44      3.06 o 
  -5   5  11        3.18        4.52      0.89 o 
  -4   5  11       40.25       39.33      1.39 o 
  -3   5  11       59.73       64.14      2.93 o 
  -2   5  11       16.00       13.38      1.50 o 
  -1   5  11       91.87       99.27      3.13 o 
   0   5  11      104.15      104.26      2.92 o 
   1   5  11       39.94       40.13      2.58 o 
   2   5  11        4.22        5.73      1.05 o 
   3   5  11        0.08        0.00      1.09 o 
  -9   6  11       31.88       26.11      2.17 o 
  -8   6  11       22.94       22.84      2.05 o 
  -7   6  11        5.94        4.21      1.11 o 
  -6   6  11        1.31        0.17      0.89 o 
  -5   6  11       48.87       41.59      1.95 o 
  -4   6  11       37.57       38.12      2.08 o 
  -3   6  11       62.54       69.67      2.33 o 
  -2   6  11      134.13      138.82      3.44 o 
  -1   6  11        0.03       -0.74      0.74 o 
   0   6  11       23.24       21.64      1.36 o 
   1   6  11       11.70       12.49      1.74 o 
  -8   7  11      106.26       95.72      3.62 o 
  -7   7  11        6.29        4.44      1.18 o 
  -6   7  11       27.48       34.26      2.81 o 
  -5   7  11      201.75      211.94      5.96 o 
  -4   7  11       10.98        5.76      1.72 o 
  -3   7  11       12.77       13.05      1.18 o 
  -2   7  11       40.25       41.94      1.86 o 
  -1   7  11       16.61       18.23      1.36 o 
   0   7  11        0.50        1.91      0.96 o 
  -7   8  11        0.05       -1.02      1.54 o 
  -6   8  11        5.85        7.78      1.79 o 
  -5   8  11        8.81        8.22      1.45 o 
  -4   8  11       14.40       10.34      1.11 o 
  -3   8  11       23.05       30.25      1.94 o 
  -2   8  11       17.55       22.29      1.74 o 
  -1   8  11        2.46        1.39      1.23 o 
  -5   9  11       12.54       17.40      2.56 o 
   0 -12  12        8.27        5.63      1.54 o 
   1 -12  12        0.82        0.51      1.54 o 
   2 -12  12        0.08        0.00      1.02 o 
   3 -12  12        8.94        9.72      2.05 o 
   4 -12  12        0.01        0.51      1.54 o 
   5 -12  12        5.16        4.09      1.54 o 
  -2 -11  12        1.45       -0.51      1.54 o 
  -1 -11  12        0.07        1.02      1.54 o 
   0 -11  12       22.30       27.63      2.56 o 
   1 -11  12       13.16       12.79      1.45 o 
   2 -11  12        4.90        3.58      1.54 o 
   3 -11  12       38.47       45.03      3.07 o 
   4 -11  12       51.02       64.48      4.09 o 
   5 -11  12       13.38       14.33      2.05 o 
   6 -11  12        1.05        1.54      1.54 o 
  -3 -10  12       25.82       27.63      2.56 o 
  -2 -10  12       26.70       28.15      2.56 o 
  -1 -10  12        0.88        0.00      1.02 o 
   0 -10  12        6.51        6.33      1.79 o 
   1 -10  12       12.01       14.08      1.45 o 
   2 -10  12       20.36       27.13      1.81 o 
   3 -10  12        2.78        3.07      1.54 o 
   4 -10  12        0.65       -1.02      1.02 o 
   5 -10  12        1.57        4.09      1.54 o 
   6 -10  12       12.36       12.28      2.05 o 
  -4  -9  12       43.89       56.29      3.58 o 
  -3  -9  12        0.85        1.54      1.54 o 
  -2  -9  12       46.75       50.66      3.07 o 
  -1  -9  12        1.13        0.41      0.85 o 
   0  -9  12       17.11       20.22      1.45 o 
   1  -9  12        1.24        0.26      0.72 o 
   2  -9  12        5.27        5.17      1.09 o 
   3  -9  12       20.95       20.22      1.45 o 
   4  -9  12       13.22       10.23      2.05 o 
   5  -9  12        4.90        3.58      1.54 o 
   6  -9  12       14.53       17.91      2.56 o 
   7  -9  12        0.21        1.02      1.54 o 
  -5  -8  12       88.93       91.09      4.61 o 
  -4  -8  12       27.74       27.63      2.56 o 
  -3  -8  12       33.94       34.80      2.56 o 
  -2  -8  12        3.57        4.61      1.54 o 
  -1  -8  12       34.82       27.21      1.81 o 
   0  -8  12       82.96       80.40      2.70 o 
   1  -8  12       27.77       25.81      2.05 o 
   2  -8  12       21.10       21.66      1.85 o 
   3  -8  12       22.73       22.05      1.45 o 
   4  -8  12        3.36        2.56      1.54 o 
   5  -8  12       48.36       57.83      3.58 o 
   6  -8  12        8.67        9.21      2.05 o 
   7  -8  12       19.80       18.93      2.56 o 
  -6  -7  12       10.65       10.75      2.05 o 
  -5  -7  12       24.59       20.47      2.05 o 
  -4  -7  12      122.51      123.84      5.63 o 
  -3  -7  12       19.65       18.42      2.05 o 
  -2  -7  12       18.62       16.73      1.45 o 
  -1  -7  12      174.81      180.34      5.16 o 
   0  -7  12       33.69       30.47      1.81 o 
   1  -7  12      243.26      230.80      5.79 o 
   2  -7  12        0.00       -0.65      0.65 o 
   3  -7  12       56.88       57.63      2.53 o 
   4  -7  12       34.43       34.59      2.17 o 
   5  -7  12        8.71        8.19      2.05 o 
   6  -7  12        1.14        1.54      1.54 o 
   7  -7  12        1.25        0.00      1.54 o 
  -7  -6  12        6.54        4.61      2.05 o 
  -6  -6  12        5.48        5.63      1.54 o 
  -5  -6  12       11.96       11.26      2.05 o 
  -4  -6  12      263.65      251.27      8.70 o 
  -3  -6  12      101.73       95.18      4.61 o 
  -2  -6  12       86.22       83.74      3.06 o 
  -1  -6  12      285.17      275.46      5.62 o 
   0  -6  12        3.83        5.17      1.09 o 
   1  -6  12      738.93      702.96     15.88 o 
   2  -6  12      166.10      164.74      3.95 o 
   3  -6  12        1.64        2.30      1.09 o 
   4  -6  12       24.36       29.43      1.81 o 
   5  -6  12       17.77       17.15      1.45 o 
   6  -6  12       11.59       12.28      2.05 o 
   7  -6  12        1.33        0.51      1.54 o 
  -7  -5  12      125.33      121.28      5.63 o 
  -6  -5  12        1.61        0.00      1.54 o 
  -5  -5  12       86.87       91.09      4.61 o 
  -4  -5  12      123.51      133.57      5.63 o 
  -3  -5  12        1.78        3.33      1.28 o 
  -2  -5  12      111.49      110.26      3.79 o 
  -1  -5  12        2.93        6.61      2.28 o 
   0  -5  12       56.69       60.87      2.03 o 
   1  -5  12        1.75        0.26      0.65 o 
   2  -5  12      108.90      107.76      2.92 o 
   3  -5  12       25.52       25.33      1.81 o 
   4  -5  12       26.80       26.93      1.81 o 
   5  -5  12        0.36        0.26      1.09 o 
   6  -5  12       12.32       17.91      2.56 o 
   7  -5  12       22.75       26.10      3.07 o 
  -8  -4  12       12.36       12.28      2.05 o 
  -7  -4  12       71.02       68.06      4.09 o 
  -6  -4  12       10.65       12.79      2.05 o 
  -5  -4  12      231.43      236.84      6.63 o 
  -4  -4  12      137.55      140.36      4.43 o 
  -3  -4  12      155.71      153.98      4.66 o 
  -2  -4  12        5.71        6.14      1.09 o 
  -1  -4  12        8.45        7.15      1.28 o 
   0  -4  12      110.13      106.09      3.17 o 
   1  -4  12        2.39        2.34      0.79 o 
   2  -4  12        1.18       -0.74      0.74 o 
   3  -4  12      219.55      195.01      4.33 o 
   4  -4  12        8.16        7.60      0.96 o 
   5  -4  12        3.53        1.32      0.74 o 
   6  -4  12        1.06        2.81      1.09 o 
   7  -4  12        2.27        4.61      2.05 o 
  -8  -3  12        2.82        1.54      1.54 o 
  -7  -3  12        5.75        5.63      1.54 o 
  -6  -3  12      152.01      149.43      6.14 o 
  -5  -3  12       41.49       40.43      2.33 o 
  -4  -3  12        6.55        4.88      1.09 o 
  -3  -3  12      367.82      373.40      9.46 o 
  -2  -3  12       66.15       64.27      2.53 o 
  -1  -3  12       39.58       40.79      1.39 o 
   0  -3  12        1.80        0.51      0.74 o 
   1  -3  12        2.56        1.19      0.89 o 
   2  -3  12        1.97        2.56      1.09 o 
   3  -3  12       23.91       29.28      1.49 o 
   4  -3  12        4.79        3.17      0.74 o 
   5  -3  12       22.30       29.09      1.97 o 
   6  -3  12       14.33       16.16      1.81 o 
  -8  -2  12        2.52        2.05      1.54 o 
  -7  -2  12      118.16      121.80      5.63 o 
  -6  -2  12       23.11       25.59      2.56 o 
  -5  -2  12      295.41      274.30      9.72 o 
  -4  -2  12       18.48       16.96      1.60 o 
  -3  -2  12      185.92      178.54      5.63 o 
  -2  -2  12       53.16       51.87      1.39 o 
  -1  -2  12        5.70        3.38      0.60 o 
   0  -2  12        3.74        3.58      0.60 o 
   1  -2  12      570.33      548.02      9.10 o 
   2  -2  12      204.09      192.28      4.33 o 
   3  -2  12       10.41        9.63      1.05 o 
   4  -2  12       23.58       19.63      1.36 o 
   5  -2  12       21.44       24.61      1.48 o 
   6  -2  12        0.00        0.17      0.89 o 
  -9  -1  12       43.23       39.25      4.86 o 
  -8  -1  12        0.79        0.00      1.54 o 
  -7  -1  12       84.36       90.07      4.61 o 
  -6  -1  12       62.61       54.78      2.81 o 
  -5  -1  12        0.73        0.00      1.02 o 
  -4  -1  12      115.79      109.47      3.79 o 
  -3  -1  12      192.93      183.12      5.39 o 
  -2  -1  12      117.97      125.67      2.47 o 
  -1  -1  12      215.21      214.91      3.43 o 
   0  -1  12       24.19       23.81      0.92 o 
   1  -1  12       84.84       83.77      1.91 o 
   2  -1  12       70.82       62.84      1.85 o 
   3  -1  12       42.57       47.31      1.72 o 
   4  -1  12        0.07        0.23      0.67 o 
   5  -1  12       16.50       16.04      1.48 o 
   6  -1  12        1.13        0.84      0.96 o 
  -9   0  12        6.41        5.95      1.23 o 
  -8   0  12       41.82       40.21      2.33 o 
  -7   0  12       61.81       67.04      4.09 o 
  -6   0  12        8.54        5.12      1.54 o 
  -5   0  12        2.13        0.00      1.09 o 
  -4   0  12       53.91       48.90      2.33 o 
  -3   0  12      124.09      128.74      3.22 o 
  -2   0  12      102.92      108.86      2.11 o 
  -1   0  12       41.82       44.81      1.97 o 
   0   0  12       17.15       16.53      0.76 o 
   1   0  12       21.00       15.79      0.93 o 
   2   0  12      214.58      208.61      3.96 o 
   3   0  12       17.09       18.24      1.36 o 
   4   0  12       15.41       15.95      1.26 o 
   5   0  12        9.31        6.78      1.26 o 
  -9   1  12       10.19       12.59      1.60 o 
  -8   1  12       59.69       60.14      2.89 o 
  -7   1  12       13.06       15.35      2.05 o 
  -6   1  12      185.30      189.35      7.68 o 
  -5   1  12        2.61        4.16      2.81 o 
  -4   1  12      205.37      203.17      4.49 o 
  -3   1  12        0.22       -0.72      0.72 o 
  -2   1  12        3.15        1.89      0.60 o 
  -1   1  12      148.04      146.70      2.45 o 
   0   1  12        3.94        3.70      0.56 o 
   1   1  12       80.56       78.77      3.40 o 
   2   1  12        0.47        1.02      0.89 o 
   3   1  12        4.59        4.14      0.96 o 
   4   1  12        0.32        1.02      0.89 o 
   5   1  12        3.61        5.08      1.26 o 
  -9   2  12       30.53       29.69      2.17 o 
  -8   2  12       34.32       33.55      3.07 o 
  -7   2  12       19.64       17.40      2.05 o 
  -6   2  12       30.63       35.82      3.07 o 
  -5   2  12        0.15       -0.51      0.89 o 
  -4   2  12        0.01       -0.74      0.74 o 
  -3   2  12       64.45       64.82      2.70 o 
  -2   2  12       13.26       14.84      0.88 o 
  -1   2  12      127.49      131.06      2.82 o 
   0   2  12        0.11       -0.65      0.65 o 
   1   2  12      178.68      177.16      3.50 o 
   2   2  12       47.78       47.67      1.69 o 
   3   2  12        0.39        0.65      0.96 o 
   4   2  12        3.00        5.42      1.52 o 
  -9   3  12        0.20       -0.26      1.28 o 
  -8   3  12        5.35        3.07      1.79 o 
  -7   3  12       25.34       23.31      1.81 o 
  -6   3  12       62.85       57.39      2.70 o 
  -5   3  12      249.18      255.69      5.57 o 
  -4   3  12        3.30        2.56      1.09 o 
  -3   3  12      207.55      218.55      4.05 o 
  -2   3  12      120.82      121.63      3.04 o 
  -1   3  12       10.36       11.68      0.96 o 
   0   3  12        0.06       -0.45      0.65 o 
   1   3  12       49.37       44.07      1.86 o 
   2   3  12       20.40       27.30      1.56 o 
   3   3  12        5.07        6.92      1.45 o 
  -9   4  12        0.00       -1.09      1.09 o 
  -8   4  12      101.24      102.78      4.86 o 
  -7   4  12      118.61      120.21      3.63 o 
  -6   4  12       36.65       36.09      2.17 o 
  -5   4  12      145.41      158.94      4.88 o 
  -4   4  12        3.19        2.81      1.09 o 
  -3   4  12       40.00       38.81      1.72 o 
  -2   4  12       19.94       22.23      1.26 o 
  -1   4  12       14.00       13.87      1.44 o 
   0   4  12        7.44        4.86      0.96 o 
   1   4  12       78.03       85.05      2.75 o 
   2   4  12        1.44        0.51      0.89 o 
  -8   5  12        7.11        4.78      1.18 o 
  -7   5  12        6.07        7.37      1.18 o 
  -6   5  12        0.71       -0.68      0.89 o 
  -5   5  12        4.63        2.85      1.54 o 
  -4   5  12      138.58      138.73      4.51 o 
  -3   5  12       11.10       12.41      1.24 o 
  -2   5  12       84.93       90.08      3.38 o 
  -1   5  12        0.82        0.17      0.89 o 
   0   5  12        2.36        2.37      0.96 o 
   1   5  12        7.10        6.37      0.96 o 
  -8   6  12        4.23        3.07      1.54 o 
  -7   6  12       84.85       90.14      2.95 o 
  -6   6  12      111.35      121.77      3.44 o 
  -5   6  12       20.92       26.26      2.17 o 
  -4   6  12      172.10      189.24      5.60 o 
  -3   6  12        0.14        0.85      1.13 o 
  -2   6  12       10.38       14.17      1.18 o 
  -1   6  12        4.64        9.03      1.26 o 
   0   6  12      104.88      109.74      3.22 o 
  -7   7  12       63.98       66.66      3.95 o 
  -6   7  12       18.29       18.95      1.81 o 
  -5   7  12        0.06       -0.58      1.23 o 
  -4   7  12        2.20        1.54      1.09 o 
  -3   7  12        2.58        3.30      0.96 o 
  -2   7  12       50.12       58.26      2.33 o 
  -1 -11  13       68.18       80.34      4.09 o 
   0 -11  13        2.13       -1.02      1.54 o 
   1 -11  13       79.08       99.38      3.42 o 
   2 -11  13        0.73        1.02      1.54 o 
   3 -11  13        6.00        9.72      2.05 o 
   4 -11  13        0.15        0.00      1.54 o 
  -2 -10  13        2.12        2.56      1.54 o 
  -1 -10  13       20.20       18.93      2.05 o 
   0 -10  13        1.35        1.54      1.54 o 
   1 -10  13        4.06        2.81      1.09 o 
   2 -10  13        2.87        1.33      2.30 o 
   3 -10  13       13.64       16.38      2.05 o 
   4 -10  13        0.26        0.51      1.54 o 
   5 -10  13        0.19        0.51      1.54 o 
  -4  -9  13       39.94       39.40      3.07 o 
  -3  -9  13       18.26       18.93      2.05 o 
  -2  -9  13       11.10        9.72      2.05 o 
  -1  -9  13       22.01       19.45      2.05 o 
   0  -9  13       67.52       87.51      4.61 o 
   1  -9  13        3.39        2.05      1.09 o 
   2  -9  13       33.10       42.81      2.17 o 
   3  -9  13        1.52        0.26      1.09 o 
   4  -9  13       20.67       23.54      2.56 o 
   5  -9  13        4.65        4.09      1.54 o 
   6  -9  13        0.00        0.51      1.54 o 
  -4  -8  13       19.10       21.49      2.56 o 
  -3  -8  13       22.23       25.59      2.56 o 
  -2  -8  13       34.02       31.73      3.07 o 
  -1  -8  13        2.02        4.09      1.54 o 
   0  -8  13       84.63       90.02      3.07 o 
   1  -8  13        1.15       -0.41      0.85 o 
   2  -8  13       16.71       13.17      1.45 o 
   3  -8  13        0.12       -0.26      0.77 o 
   4  -8  13        7.65       10.23      2.05 o 
   5  -8  13       34.74       45.55      3.58 o 
   6  -8  13        4.78        5.63      2.05 o 
  -5  -7  13        3.95        1.54      1.54 o 
  -4  -7  13       16.69       16.38      2.05 o 
  -3  -7  13      132.77      135.10      5.63 o 
  -2  -7  13       13.11       11.32      2.30 o 
  -1  -7  13       13.23       14.33      2.05 o 
   0  -7  13       40.02       36.69      1.97 o 
   1  -7  13        5.92        5.04      1.28 o 
   2  -7  13        3.50        2.05      1.09 o 
   3  -7  13        2.78        3.58      1.09 o 
   4  -7  13        0.17       -0.31      0.85 o 
   5  -7  13        9.67       10.75      2.05 o 
   6  -7  13        3.67        4.61      2.05 o 
  -6  -6  13       15.78       15.35      2.05 o 
  -5  -6  13        0.02        2.05      1.54 o 
  -4  -6  13       25.49       27.63      2.56 o 
  -3  -6  13        4.06        3.07      1.54 o 
  -2  -6  13       58.08       54.00      2.53 o 
  -1  -6  13        7.54        8.19      1.54 o 
   0  -6  13        6.72        2.56      1.09 o 
   1  -6  13       52.15       56.92      2.56 o 
   2  -6  13        1.98        0.41      0.85 o 
   3  -6  13        7.74        9.91      1.23 o 
   4  -6  13        4.44        3.07      1.09 o 
   5  -6  13        0.01       -0.85      0.85 o 
   6  -6  13        0.75        1.54      1.54 o 
  -6  -5  13        4.83        3.58      1.54 o 
  -5  -5  13       11.26       13.82      2.05 o 
  -4  -5  13       84.99       88.02      4.61 o 
  -3  -5  13       11.42       12.81      1.45 o 
  -2  -5  13      755.33      750.13     17.55 o 
  -1  -5  13       53.37       54.25      3.58 o 
   0  -5  13       83.06       80.83      4.35 o 
   1  -5  13      101.40      100.08      2.82 o 
   2  -5  13       65.29       60.32      2.70 o 
   3  -5  13       22.75       16.72      1.60 o 
   4  -5  13       26.66       25.59      1.81 o 
   5  -5  13        4.78        4.09      1.09 o 
   6  -5  13       11.90       16.38      2.56 o 
  -7  -4  13        1.12       -1.54      1.54 o 
  -6  -4  13        0.94        1.54      1.54 o 
  -5  -4  13       48.91       47.08      3.07 o 
  -4  -4  13        0.03        0.00      1.54 o 
  -3  -4  13       24.82       22.80      1.81 o 
  -2  -4  13       32.31       28.66      1.81 o 
  -1  -4  13       11.19       11.27      1.23 o 
   0  -4  13       12.99       13.14      1.65 o 
   1  -4  13       48.82       48.03      1.95 o 
   2  -4  13        2.73       -0.26      1.79 o 
   3  -4  13        5.56        5.39      1.09 o 
   4  -4  13       11.97       10.97      1.54 o 
   5  -4  13        0.62       -0.72      1.02 o 
   6  -4  13        7.36       12.70      1.60 o 
  -7  -3  13        0.15       -1.54      1.54 o 
  -6  -3  13      101.06       92.63      4.61 o 
  -5  -3  13       29.35       27.63      2.56 o 
  -4  -3  13       84.38       86.48      4.61 o 
  -3  -3  13       14.41       16.44      1.45 o 
  -2  -3  13        1.90        2.56      1.54 o 
  -1  -3  13      197.43      205.30      6.14 o 
   0  -3  13       52.11       50.48      2.09 o 
   1  -3  13        1.33        0.31      0.85 o 
   2  -3  13      191.48      185.15      6.40 o 
   3  -3  13        1.68        0.26      1.09 o 
   4  -3  13       57.36       56.61      5.63 o 
   5  -3  13       23.54       28.40      2.17 o 
  -8  -2  13       64.40       69.09      4.09 o 
  -7  -2  13        0.13       -1.02      1.02 o 
  -6  -2  13       73.68       72.16      4.09 o 
  -5  -2  13       11.84       10.75      2.05 o 
  -4  -2  13        0.53        0.72      0.85 o 
  -3  -2  13       64.33       60.10      2.70 o 
  -2  -2  13       42.20       38.59      1.97 o 
  -1  -2  13       34.78       34.73      1.33 o 
   0  -2  13       11.42       13.63      1.33 o 
   1  -2  13        2.20        3.24      0.89 o 
   2  -2  13       38.42       42.97      1.86 o 
   3  -2  13       53.72       53.81      2.15 o 
   4  -2  13       13.96       13.98      1.26 o 
   5  -2  13        7.37        6.36      1.18 o 
  -8  -1  13       27.73       31.22      3.07 o 
  -7  -1  13        0.00        0.51      1.54 o 
  -6  -1  13        3.05        0.51      1.54 o 
  -5  -1  13       27.40       25.59      2.56 o 
  -4  -1  13        3.78        3.07      1.09 o 
  -3  -1  13       70.46       79.65      5.12 o 
  -2  -1  13       31.73       32.96      1.97 o 
  -1  -1  13       31.23       32.23      1.22 o 
   0  -1  13      116.44      120.57      2.73 o 
   1  -1  13       25.88       28.59      1.56 o 
   2  -1  13        9.57        7.61      1.18 o 
   3  -1  13       22.83       22.01      1.48 o 
   4  -1  13        0.63       -0.51      0.96 o 
   5  -1  13        7.49        8.95      1.26 o 
  -8   0  13       45.62       41.45      3.58 o 
  -7   0  13        7.90        8.70      2.05 o 
  -6   0  13      143.98      130.50      6.14 o 
  -5   0  13       12.82       14.33      2.05 o 
  -4   0  13       18.74       18.59      1.36 o 
  -3   0  13       88.44       85.87      3.06 o 
  -2   0  13        0.69        0.77      0.66 o 
  -1   0  13        2.20        1.06      0.52 o 
   0   0  13        3.48        5.45      0.67 o 
   1   0  13        1.28        0.17      0.89 o 
   2   0  13       10.61        9.63      1.42 o 
   3   0  13       22.37       23.77      1.56 o 
   4   0  13        1.37        0.34      0.89 o 
  -8   1  13       91.97       90.17      3.62 o 
  -7   1  13        6.32       10.23      2.05 o 
  -6   1  13        3.85        0.00      1.54 o 
  -5   1  13       15.75       10.75      2.05 o 
  -4   1  13        8.36        5.59      1.23 o 
  -3   1  13        2.19        1.28      1.09 o 
  -2   1  13       33.87       40.58      1.66 o 
  -1   1  13        3.36        4.17      0.72 o 
   0   1  13       48.44       49.82      1.60 o 
   1   1  13        6.67        5.39      0.96 o 
   2   1  13       25.61       24.02      1.58 o 
   3   1  13        5.08        4.86      1.05 o 
  -8   2  13        0.65       -1.02      1.54 o 
  -7   2  13        7.13        6.14      2.05 o 
  -6   2  13       45.71       42.34      2.33 o 
  -5   2  13      160.27      150.57      4.37 o 
  -4   2  13      204.77      220.66      5.96 o 
  -3   2  13        0.35        0.51      1.28 o 
  -2   2  13       67.02       71.38      2.33 o 
  -1   2  13        7.13        7.69      1.09 o 
   0   2  13        5.82        3.72      1.00 o 
   1   2  13       25.19       33.06      1.72 o 
   2   2  13       19.15       14.85      1.26 o 
   3   2  13       34.20       36.48      1.95 o 
  -8   3  13        0.80        0.77      1.45 o 
  -7   3  13      183.00      196.31      6.65 o 
  -6   3  13       94.28      106.46      5.37 o 
  -5   3  13       13.51       10.65      1.45 o 
  -4   3  13        3.24        6.41      1.45 o 
  -3   3  13       43.26       36.34      2.17 o 
  -2   3  13        5.43        5.75      0.96 o 
  -1   3  13       60.96       70.94      2.45 o 
   0   3  13       46.22       45.41      1.92 o 
   1   3  13        6.87        9.14      1.10 o 
   2   3  13        0.55        0.37      1.23 o 
  -8   4  13       18.80       24.98      1.77 o 
  -7   4  13        0.73       -0.96      0.96 o 
  -6   4  13       26.60       29.48      2.17 o 
  -5   4  13        0.00       -1.09      1.09 o 
  -4   4  13       28.70       26.46      1.97 o 
  -3   4  13        5.77        4.96      1.54 o 
  -2   4  13        0.03        0.22      0.74 o 
  -1   4  13       13.34       18.17      1.26 o 
   0   4  13       19.77       16.08      2.46 o 
   1   4  13        6.28        4.49      0.96 o 
  -7   5  13        0.53       -0.85      0.89 o 
  -6   5  13      186.94      207.53      4.92 o 
  -5   5  13       61.12       74.98      3.26 o 
  -4   5  13       30.77       30.52      2.56 o 
  -3   5  13       79.14       84.20      4.61 o 
  -2   5  13        5.83        4.77      1.65 o 
  -1   5  13        0.26        0.60      1.06 o 
   0   5  13       86.27       97.15      4.00 o 
  -6   6  13       42.71       45.80      2.89 o 
  -5   6  13       50.63       56.58      2.89 o 
  -4   6  13        4.77        0.88      1.23 o 
  -3   6  13       44.88       48.39      2.03 o 
  -2   6  13        0.01       -0.47      0.96 o 
  -1 -10  14        6.41        7.16      2.05 o 
   0 -10  14        1.87        3.07      1.54 o 
   1 -10  14       11.20       13.82      2.05 o 
   2 -10  14        8.02        8.29      1.23 o 
   3 -10  14       34.47       45.55      3.58 o 
  -2  -9  14       10.10       10.75      2.05 o 
  -1  -9  14       10.53        8.19      1.54 o 
   0  -9  14        6.63        8.19      2.05 o 
   1  -9  14       73.80       78.75      3.06 o 
   2  -9  14        8.07        9.75      1.45 o 
   3  -9  14        1.39        1.54      1.54 o 
   4  -9  14        0.60       -1.02      1.54 o 
  -3  -8  14       20.61       20.47      2.56 o 
  -2  -8  14       61.39       52.71      3.58 o 
  -1  -8  14        4.41        7.16      1.54 o 
   0  -8  14       78.80       81.37      4.61 o 
   1  -8  14        2.03        1.02      1.09 o 
   2  -8  14       31.06       27.40      1.81 o 
   3  -8  14        1.66        1.79      1.28 o 
   4  -8  14       27.35       30.70      3.07 o 
   5  -8  14        0.08        1.02      1.54 o 
  -4  -7  14        2.33        2.56      1.54 o 
  -3  -7  14        0.02       -1.54      1.54 o 
  -2  -7  14        2.05        0.51      1.54 o 
  -1  -7  14        0.56       -0.51      1.02 o 
   0  -7  14        3.07        5.63      1.54 o 
   1  -7  14       29.32       33.04      3.07 o 
   2  -7  14       25.29       25.59      1.81 o 
   3  -7  14        0.02        0.00      1.09 o 
   4  -7  14        2.96        5.56      2.05 o 
   5  -7  14        0.03        0.51      1.54 o 
  -5  -6  14        0.34       -1.54      1.54 o 
  -4  -6  14       56.90       59.87      4.09 o 
  -3  -6  14       42.22       36.33      3.07 o 
  -2  -6  14      102.69      103.88      5.12 o 
  -1  -6  14      198.33      184.74      7.68 o 
   0  -6  14       19.04       23.42      1.81 o 
   1  -6  14       55.46       49.52      2.33 o 
   2  -6  14       38.49       40.69      2.17 o 
   3  -6  14       17.82       25.13      2.81 o 
   4  -6  14        8.49        5.12      1.45 o 
   5  -6  14       12.78       13.31      2.56 o 
  -6  -5  14       58.91       54.76      3.58 o 
  -5  -5  14       15.75       15.86      2.56 o 
  -4  -5  14        6.99        7.68      2.05 o 
  -3  -5  14       53.41       54.76      3.58 o 
  -2  -5  14        1.29        1.54      1.54 o 
  -1  -5  14       85.63       83.41      4.61 o 
   0  -5  14        2.51        2.05      1.09 o 
   1  -5  14       28.84       32.44      3.84 o 
   2  -5  14       54.86       52.90      4.86 o 
   3  -5  14        0.02       -0.77      1.28 o 
   4  -5  14        0.24        0.26      1.09 o 
   5  -5  14        0.00        0.26      1.09 o 
  -6  -4  14       22.72       21.49      2.56 o 
  -5  -4  14       80.35       77.79      4.61 o 
  -4  -4  14        1.39        0.00      1.54 o 
  -3  -4  14       36.42       35.66      2.17 o 
  -2  -4  14       11.90       18.42      2.56 o 
  -1  -4  14      388.23      388.93     13.31 o 
   0  -4  14      245.39      249.62      6.48 o 
   1  -4  14        0.18        0.77      1.28 o 
   2  -4  14       33.15       34.05      3.07 o 
   3  -4  14       26.01       21.27      1.81 o 
   4  -4  14        0.00       -1.02      1.09 o 
   5  -4  14        0.56       -0.26      1.09 o 
  -7  -3  14       53.15       54.25      3.58 o 
  -6  -3  14       19.12       16.89      2.05 o 
  -5  -3  14        7.70        8.19      2.05 o 
  -4  -3  14       26.52       27.12      3.07 o 
  -3  -3  14        2.73        2.56      1.54 o 
  -2  -3  14       12.53       19.96      2.56 o 
  -1  -3  14       32.89       38.38      3.58 o 
   0  -3  14       11.79       12.37      1.45 o 
   1  -3  14       10.76       11.79      1.79 o 
   2  -3  14        5.57        4.98      2.05 o 
   3  -3  14        0.70       -0.26      1.09 o 
   4  -3  14        5.80        7.50      1.45 o 
  -7  -2  14       45.23       44.52      3.58 o 
  -6  -2  14        2.92        1.02      1.54 o 
  -5  -2  14        3.43        3.07      1.54 o 
  -4  -2  14       37.42       38.38      3.07 o 
  -3  -2  14       12.73       12.30      1.45 o 
  -2  -2  14       38.64       46.03      3.33 o 
  -1  -2  14       36.22       44.30      2.33 o 
   0  -2  14       15.38       17.26      2.14 o 
   1  -2  14      164.71      156.83      4.76 o 
   2  -2  14        8.00        9.48      1.18 o 
   3  -2  14        1.63        2.14      0.96 o 
   4  -2  14        5.37        5.68      1.07 o 
  -7  -1  14       59.59       62.94      4.09 o 
  -6  -1  14       45.35       54.25      4.09 o 
  -5  -1  14      155.49      154.04      6.65 o 
  -4  -1  14       47.71       50.66      3.58 o 
  -3  -1  14        0.44        0.26      1.09 o 
  -2  -1  14        1.65       -0.51      0.85 o 
  -1  -1  14        9.25        7.84      0.96 o 
   0  -1  14        1.21        1.02      0.89 o 
   1  -1  14        1.10        1.91      0.96 o 
   2  -1  14        0.71        0.00      0.96 o 
   3  -1  14       11.81       13.02      1.26 o 
  -7   0  14      214.06      227.73      9.21 o 
  -6   0  14        6.13        6.65      2.05 o 
  -5   0  14        2.18        2.05      1.54 o 
  -4   0  14       11.29        9.47      1.45 o 
  -3   0  14        4.26        5.05      1.23 o 
  -2   0  14        0.12       -0.82      0.85 o 
  -1   0  14      224.35      239.13      6.20 o 
   0   0  14       28.94       28.36      1.56 o 
   1   0  14        0.54        0.85      0.89 o 
   2   0  14        5.24        5.12      1.45 o 
   3   0  14        0.00       -0.68      1.05 o 
  -7   1  14        0.49       -1.02      2.05 o 
  -6   1  14       35.36       31.22      3.07 o 
  -5   1  14        9.51       11.12      1.60 o 
  -4   1  14       19.95       20.22      1.81 o 
  -3   1  14      102.15      103.40      4.86 o 
  -2   1  14        0.09        0.51      1.09 o 
  -1   1  14       34.72       32.64      1.56 o 
   0   1  14        3.44        2.98      0.96 o 
   1   1  14       13.74       14.45      1.36 o 
   2   1  14        7.61       14.24      1.48 o 
  -7   2  14        0.21       -1.02      1.54 o 
  -6   2  14      187.53      206.40      5.96 o 
  -5   2  14      150.81      172.61      5.24 o 
  -4   2  14       95.82       88.61      3.42 o 
  -3   2  14       15.84       16.43      2.30 o 
  -2   2  14        5.26        2.56      1.79 o 
  -1   2  14        8.97        7.80      1.48 o 
   0   2  14      155.88      166.33      5.07 o 
   1   2  14        2.18        3.07      1.23 o 
  -7   3  14        8.30        6.91      1.81 o 
  -6   3  14       13.16       12.88      1.81 o 
  -5   3  14        3.67        5.18      1.54 o 
  -4   3  14        0.01        1.17      1.23 o 
  -3   3  14       55.74       52.20      2.70 o 
  -2   3  14        2.12        0.44      1.23 o 
  -1   3  14       44.80       50.70      2.15 o 
   0   3  14        4.97        4.04      1.05 o 
  -6   4  14        1.35       -1.02      1.45 o 
  -5   4  14      179.69      191.14      5.79 o 
  -4   4  14       98.42      111.48      4.15 o 
  -3   4  14       24.41       23.07      1.97 o 
  -2   4  14        4.93        6.19      1.05 o 
  -1   4  14       25.43       22.86      2.33 o 
  -4   5  14       64.30       64.71      3.06 o 
  -3   5  14        0.02        0.00      1.54 o 
   0  -9  15        0.84        2.05      1.54 o 
   1  -9  15       11.28       11.26      2.05 o 
   2  -9  15        0.00       -0.77      1.09 o 
  -2  -8  15        3.94        2.56      1.54 o 
  -1  -8  15        1.41        3.07      1.54 o 
   0  -8  15        3.64        4.61      2.05 o 
   1  -8  15        0.11        0.00      1.54 o 
   2  -8  15        0.00       -1.02      1.09 o 
   3  -8  15       10.05        8.34      1.79 o 
  -3  -7  15        5.09        4.09      2.05 o 
  -2  -7  15       17.73       20.47      2.56 o 
  -1  -7  15        2.60        4.09      1.54 o 
   0  -7  15       13.35       13.82      2.56 o 
   1  -7  15        0.44       -0.20      1.02 o 
   2  -7  15       16.64       13.99      1.54 o 
   3  -7  15       10.80       12.03      1.45 o 
  -4  -6  15        4.38        4.09      2.05 o 
  -3  -6  15       23.15       18.42      2.56 o 
  -2  -6  15       58.20       59.87      4.09 o 
  -1  -6  15       31.45       32.24      3.07 o 
   0  -6  15        1.34        4.09      1.54 o 
   1  -6  15        4.34        5.53      1.54 o 
   2  -6  15        0.11        0.77      1.28 o 
   3  -6  15       20.11       22.02      1.81 o 
  -5  -5  15       11.98       10.75      2.05 o 
  -4  -5  15       22.49       20.98      2.56 o 
  -3  -5  15        8.87       10.23      2.05 o 
  -2  -5  15        9.76       10.75      2.05 o 
  -1  -5  15       22.04       23.03      2.56 o 
   0  -5  15       19.54       13.31      2.05 o 
   1  -5  15        8.74        8.29      1.23 o 
   2  -5  15        1.48        3.36      1.23 o 
   3  -5  15        5.47        4.61      1.45 o 
  -5  -4  15        3.44        4.61      2.05 o 
  -4  -4  15       38.13       38.89      3.58 o 
  -3  -4  15       13.76       14.33      2.56 o 
  -2  -4  15       31.85       31.73      3.07 o 
  -1  -4  15       27.12       25.08      2.56 o 
   0  -4  15       16.77       16.89      2.56 o 
   1  -4  15        0.75        1.02      1.54 o 
   2  -4  15       13.29       18.44      1.81 o 
   3  -4  15        0.99        0.26      1.09 o 
  -5  -3  15       26.28       25.59      2.56 o 
  -4  -3  15      128.41      135.10      6.65 o 
  -3  -3  15        4.70        3.07      1.54 o 
  -2  -3  15        1.20        1.54      1.54 o 
  -1  -3  15       21.85       20.98      2.56 o 
   0  -3  15        6.25        5.89      0.96 o 
   1  -3  15        9.13        8.96      1.51 o 
   2  -3  15       20.66       21.96      1.48 o 
   3  -3  15        8.91        4.71      1.05 o 
  -6  -2  15       15.85       17.40      2.56 o 
  -5  -2  15       23.56       30.70      3.07 o 
  -4  -2  15        0.24       -1.54      1.54 o 
  -3  -2  15        3.07        1.28      1.09 o 
  -2  -2  15        1.01        0.51      1.54 o 
  -1  -2  15        9.39        4.61      2.05 o 
   0  -2  15        3.79        3.49      0.96 o 
   1  -2  15        1.14        0.56      0.96 o 
   2  -2  15       18.72       23.30      2.12 o 
  -6  -1  15      136.25      149.94      7.16 o 
  -5  -1  15        1.63        0.00      1.54 o 
  -4  -1  15        0.37        1.54      1.09 o 
  -3  -1  15       46.84       53.47      2.70 o 
  -2  -1  15        2.21       -1.54      1.54 o 
  -1  -1  15        8.48        5.63      2.05 o 
   0  -1  15      155.06      171.00      4.01 o 
   1  -1  15        7.23        8.84      1.18 o 
   2  -1  15       13.10       17.05      1.42 o 
  -6   0  15       22.89       25.08      3.07 o 
  -5   0  15       54.29       50.61      2.70 o 
  -4   0  15        0.06       -0.26      1.09 o 
  -3   0  15        2.69        3.58      1.09 o 
  -2   0  15        8.25        5.77      1.23 o 
  -1   0  15        1.14       -1.54      1.54 o 
   0   0  15       28.79       24.76      1.56 o 
   1   0  15       37.70       41.45      2.41 o 
  -6   1  15        0.09       -1.45      1.45 o 
  -5   1  15       84.71       91.83      3.79 o 
  -4   1  15       68.89       72.80      3.06 o 
  -3   1  15        6.98        4.17      1.28 o 
  -2   1  15        0.06       -0.51      1.09 o 
  -1   1  15        2.20        3.58      2.05 o 
   0   1  15        2.62        1.97      1.23 o 
  -5   2  15       39.52       39.19      2.53 o 
  -4   2  15        0.13       -1.09      1.09 o 
  -3   2  15        0.00       -1.09      1.09 o 
  -2   2  15        5.59        5.24      1.23 o 
  -1   2  15        0.16       -0.34      0.89 o 
  -4   3  15       50.67       60.46      4.86 o 
  -3   3  15       44.19       44.81      2.70 o 
  -2  -6  16        1.56        1.54      1.54 o 
  -1  -6  16        1.93       -0.51      1.54 o 
   0  -6  16        4.00        2.05      1.54 o 
   1  -6  16        0.42       -1.54      1.54 o 
  -3  -5  16        0.26        0.51      1.54 o 
  -2  -5  16        5.24        9.72      2.05 o 
  -1  -5  16        0.16        0.51      1.54 o 
   0  -5  16       26.92       25.59      3.07 o 
   1  -5  16        0.59        0.00      1.09 o 
  -3  -4  16      120.86      126.40      6.14 o 
  -2  -4  16       12.50       15.35      2.56 o 
  -1  -4  16        1.70        1.54      1.54 o 
   0  -4  16       22.04       21.49      3.07 o 
   1  -4  16        3.88        2.92      1.23 o 
  -4  -3  16       16.66       19.45      2.56 o 
  -3  -3  16       16.52       14.33      2.56 o 
  -2  -3  16        9.49        7.68      2.05 o 
  -1  -3  16       24.60       23.03      3.07 o 
   0  -3  16       29.45       31.73      3.58 o 
   1  -3  16        9.43       17.39      1.48 o 
  -4  -2  16        4.82        5.63      2.05 o 
  -3  -2  16       93.03       91.60      5.63 o 
  -2  -2  16      164.32      168.88      7.68 o 
  -1  -2  16        0.26        1.02      1.54 o 
   0  -2  16        0.55       -0.51      1.54 o 
  -4  -1  16        6.71        4.35      1.45 o 
  -3  -1  16       17.02       19.45      3.07 o 
  -2  -1  16        0.03        0.00      1.54 o 
  -1  -1  16        0.96       -1.54      1.54 o 
  -3   0  16       13.58       15.86      2.56 o 
  -2   0  16       22.55       23.03      3.07 o 
                                                 
