# Supplementary material for: Crystal structures of three indole derivatives: 3-ethnyl-2-methyl-1-phenyl­sulfonyl-1H-indole, 4-phenyl­sulfonyl-3H,4H-cyclo­penta­[b]indol-1(2H)-one and 1-{2-[(E)-2-(5-chloro-2-nitro­phen­yl)ethen­yl]-1-phenyl­sulfonyl-1H-indol-3-yl}ethan-1-one chloro­form monosolvate
Source: Acta Crystallogr E Crystallogr Commun. 2015 Aug 15;71(Pt 9):1036–41. doi: 10.1107/S2056989015014917 (PMC4555396; doi:10.1107/S2056989015014917)
Supplement: Supplementary file 4 [file e-71-01036-IIIsup4.hkl]

# 
# h,k,l, Fc-squared, Fo-squared, sigma(Fo-squared) and status flag 
# 
data_III
_shelx_title ' GOPI2 in P-1' 
_shelx_refln_list_code          4 
_shelx_F_calc_maximum      189.13 
_exptl_crystal_F_000       612.00 
_reflns_d_resolution_high  0.8409 
 
loop_ 
 _symmetry_equiv_pos_as_xyz 
 'x, y, z' 
 '-x, -y, -z' 
 
_cell_length_a     9.5856 
_cell_length_b    11.2767 
_cell_length_c    13.1782 
_cell_angle_alpha 104.907 
_cell_angle_beta  108.235 
_cell_angle_gamma  91.581 
 
_shelx_F_squared_multiplier     1.000 
 
loop_ 
 _refln_index_h 
 _refln_index_k 
 _refln_index_l 
 _refln_F_squared_calc 
 _refln_F_squared_meas 
 _refln_F_squared_sigma 
 _refln_observed_status 
   1   0   0      201.57      196.03      9.42 o 
   2   0   0     1014.58      906.48      5.57 o 
   3   0   0     3479.01     3308.89     17.70 o 
   4   0   0      145.85      160.39      1.39 o 
   5   0   0      558.90      503.98      4.30 o 
   6   0   0      141.64      126.51      1.69 o 
   7   0   0        0.60        0.25      0.45 o 
   8   0   0      239.00      284.72      3.16 o 
   9   0   0       39.61       37.41      1.47 o 
  10   0   0      150.21      148.34      3.14 o 
 -10   1   0       56.16       51.15      2.09 o 
  -9   1   0        2.34        3.28      0.84 o 
  -8   1   0       89.66       86.81      1.62 o 
  -7   1   0       64.00       57.69      1.18 o 
  -6   1   0      418.45      447.74      4.07 o 
  -5   1   0      394.02      404.56      3.32 o 
  -4   1   0      267.11      248.69      2.02 o 
  -3   1   0      813.03      845.13      4.37 o 
  -2   1   0     1317.17     1382.39      6.19 o 
  -1   1   0      688.78      676.52      7.31 o 
   1   1   0       88.64      102.20      0.62 o 
   2   1   0     3584.95     3965.84     18.88 o 
   3   1   0      463.55      525.03      3.11 o 
   4   1   0      103.79       85.38      0.83 o 
   5   1   0      912.40      921.16      5.92 o 
   6   1   0      444.44      474.14      3.47 o 
   7   1   0       40.71       49.23      1.07 o 
   8   1   0       68.09       44.38      1.12 o 
   9   1   0      185.72      190.96      4.82 o 
  10   1   0       32.17       35.15      1.81 o 
 -10   2   0       13.11        8.79      1.11 o 
  -9   2   0      177.08      150.03      2.90 o 
  -8   2   0      158.60      161.62      2.48 o 
  -7   2   0      187.04      176.50      2.19 o 
  -6   2   0       38.82       37.32      0.87 o 
  -5   2   0      655.58      661.08      4.70 o 
  -4   2   0     1765.75     1825.12     10.49 o 
  -3   2   0       49.72       41.04      0.52 o 
  -2   2   0    19074.09    17677.94     93.95 o 
  -1   2   0       11.88        9.53      0.24 o 
   0   2   0        0.49       -0.12      0.12 o 
   1   2   0    12414.35    11569.89     69.65 o 
   2   2   0      326.45      293.69      1.57 o 
   3   2   0       37.54       63.00      1.01 o 
   4   2   0     1217.87     1295.84      7.65 o 
   5   2   0        1.58        1.68      0.25 o 
   6   2   0       62.53       54.40      0.84 o 
   7   2   0       10.39        8.88      0.74 o 
   8   2   0       72.30       81.79      1.47 o 
   9   2   0        3.68        5.09      0.98 o 
  10   2   0       69.74       82.44      2.75 o 
 -10   3   0       18.49       22.49      1.44 o 
  -9   3   0        7.46        8.85      1.04 o 
  -8   3   0       15.27       15.91      1.14 o 
  -7   3   0      152.73      152.83      2.32 o 
  -6   3   0       57.34       47.57      0.95 o 
  -5   3   0       19.70       10.29      0.44 o 
  -4   3   0      134.66       97.51      0.93 o 
  -3   3   0      208.82      216.99      1.63 o 
  -2   3   0     6978.63     6945.48     37.19 o 
  -1   3   0     1785.51     1624.75      7.46 o 
   0   3   0      110.60      119.49      0.83 o 
   1   3   0     2621.03     2630.11     13.85 o 
   2   3   0      105.94      125.27      1.16 o 
   3   3   0      115.65       89.90      0.97 o 
   4   3   0     3709.68     3805.81     24.00 o 
   5   3   0        1.13        0.25      0.44 o 
   6   3   0       67.33       79.86      1.31 o 
   7   3   0      807.69      811.29      6.92 o 
   8   3   0       73.43       78.32      2.07 o 
   9   3   0       24.14       20.38      1.37 o 
  10   3   0       12.06       20.08      1.79 o 
 -10   4   0        2.47        2.79      0.98 o 
  -9   4   0       30.26       37.06      2.51 o 
  -8   4   0        1.03        3.76      0.78 o 
  -7   4   0      644.03      629.73      6.27 o 
  -6   4   0       22.14       21.44      0.91 o 
  -5   4   0      483.51      501.67      4.35 o 
  -4   4   0     1750.84     1777.41     12.22 o 
  -3   4   0      294.43      212.13      1.92 o 
  -2   4   0      281.47      323.25      2.44 o 
  -1   4   0     4087.07     4193.73     22.15 o 
   0   4   0     1572.42     1525.49      8.77 o 
   1   4   0       96.86      118.57      1.23 o 
   2   4   0       50.22       56.77      1.01 o 
   3   4   0       92.07      124.41      1.36 o 
   4   4   0      360.45      317.88      2.63 o 
   5   4   0       17.94       13.21      0.58 o 
   6   4   0        3.15        7.47      0.61 o 
   7   4   0       30.40       24.49      0.99 o 
   8   4   0      233.62      228.56      3.26 o 
   9   4   0       38.02       30.72      1.98 o 
 -10   5   0        2.01        1.21      1.07 o 
  -9   5   0        3.43        1.20      0.78 o 
  -8   5   0        2.66        4.89      0.92 o 
  -7   5   0       27.87       23.54      1.35 o 
  -6   5   0      681.46      704.48      5.68 o 
  -5   5   0        6.07        7.70      0.44 o 
  -4   5   0      146.35      208.43      1.98 o 
  -3   5   0        0.83        3.97      0.41 o 
  -2   5   0      155.93      197.94      1.81 o 
  -1   5   0      479.97      472.38      2.88 o 
   0   5   0     1290.72     1214.89      7.53 o 
   1   5   0      542.54      643.31      4.94 o 
   2   5   0     2160.24     2329.41     15.99 o 
   3   5   0        9.36       11.22      0.51 o 
   4   5   0      601.09      551.68      4.55 o 
   5   5   0      544.48      470.28      4.11 o 
   6   5   0       12.20        8.11      0.68 o 
   7   5   0        1.99        1.88      0.57 o 
   8   5   0       12.81       12.14      1.20 o 
   9   5   0        0.12        0.86      1.12 o 
 -10   6   0       22.75       22.53      2.23 o 
  -9   6   0       51.60       49.54      1.96 o 
  -8   6   0       27.47       32.13      1.68 o 
  -7   6   0      130.13      119.82      2.26 o 
  -6   6   0      402.15      375.10      3.53 o 
  -5   6   0      627.30      653.74      5.76 o 
  -4   6   0      723.74      675.32      6.31 o 
  -3   6   0        6.59        2.88      0.48 o 
  -2   6   0       86.83       97.83      1.07 o 
  -1   6   0      989.79     1040.05      7.08 o 
   0   6   0      133.71      131.24      1.32 o 
   1   6   0      718.40      782.15      6.00 o 
   2   6   0      166.61      160.81      1.61 o 
   3   6   0       15.39       18.86      0.63 o 
   4   6   0       31.92       37.61      1.17 o 
   5   6   0      140.57      149.02      2.25 o 
   6   6   0       24.34       20.95      1.18 o 
   7   6   0       25.18       16.65      1.16 o 
   8   6   0        8.52       11.03      1.30 o 
  -9   7   0       10.65       11.42      1.63 o 
  -8   7   0       17.74       17.47      1.31 o 
  -7   7   0        0.02        3.90      0.80 o 
  -6   7   0      321.19      318.51      3.63 o 
  -5   7   0       48.92       46.54      1.45 o 
  -4   7   0      117.83      127.74      2.09 o 
  -3   7   0       98.05      104.23      2.20 o 
  -2   7   0      418.30      380.57      3.06 o 
  -1   7   0        4.99       11.86      0.48 o 
   0   7   0        2.96        2.19      0.40 o 
   1   7   0      149.03      172.10      1.91 o 
   2   7   0       22.39       14.37      0.47 o 
   3   7   0       54.01       59.09      1.23 o 
   4   7   0        3.63        2.81      0.68 o 
   5   7   0      112.41      135.26      2.21 o 
   6   7   0       29.75       35.00      1.49 o 
   7   7   0       20.14       15.75      1.18 o 
   8   7   0       42.47       41.06      1.97 o 
  -9   8   0        9.42        5.15      1.13 o 
  -8   8   0        9.46       14.65      1.19 o 
  -7   8   0       64.65       45.03      1.60 o 
  -6   8   0       68.58       80.43      1.87 o 
  -5   8   0       21.25       19.16      1.08 o 
  -4   8   0       41.11       38.54      1.34 o 
  -3   8   0       26.67       39.21      1.26 o 
  -2   8   0       48.80       45.28      0.82 o 
  -1   8   0       88.60       70.24      1.63 o 
   0   8   0       52.52       54.41      1.64 o 
   1   8   0      504.14      497.86      4.03 o 
   2   8   0       26.42       15.10      0.76 o 
   3   8   0      184.81      174.84      2.24 o 
   4   8   0      156.77      153.82      2.28 o 
   5   8   0       91.26       95.62      2.13 o 
   6   8   0        2.06        0.71      0.82 o 
   7   8   0        0.48        0.37      0.87 o 
  -8   9   0        0.24        0.71      0.90 o 
  -7   9   0      147.00      163.73      2.97 o 
  -6   9   0       27.77       29.51      1.35 o 
  -5   9   0        3.20        2.24      0.70 o 
  -4   9   0      548.69      565.61      5.47 o 
  -3   9   0       11.63       17.18      1.06 o 
  -2   9   0       32.44       36.17      1.11 o 
  -1   9   0      499.70      481.41      4.57 o 
   0   9   0        4.73        3.38      0.55 o 
   1   9   0       96.20       98.13      1.62 o 
   2   9   0       13.54       22.48      1.32 o 
   3   9   0       84.30       87.16      1.90 o 
   4   9   0      220.21      205.51      3.27 o 
   5   9   0       23.53       26.39      1.61 o 
   6   9   0       85.85       97.43      2.42 o 
  -7  10   0      102.91       99.22      2.93 o 
  -6  10   0        1.15        1.05      0.82 o 
  -5  10   0       91.42       82.02      2.03 o 
  -4  10   0       94.12       79.06      1.92 o 
  -3  10   0        8.64        9.90      0.81 o 
  -2  10   0        0.15       -0.29      0.45 o 
  -1  10   0       56.26       60.66      1.69 o 
   0  10   0        9.03        9.50      0.96 o 
   1  10   0        0.03       -0.79      0.79 o 
   2  10   0        1.80        1.13      0.66 o 
   3  10   0        1.01        0.64      1.54 o 
   4  10   0       70.17       79.23      2.18 o 
   5  10   0        4.39        1.86      0.96 o 
  -6  11   0        5.96        2.52      0.89 o 
  -5  11   0        0.48        4.19      2.61 o 
  -4  11   0       42.08       43.90      1.68 o 
  -3  11   0        8.43        5.05      1.24 o 
  -2  11   0       11.30        8.36      0.91 o 
  -1  11   0        0.01       -0.28      0.63 o 
   0  11   0       41.59       38.87      1.66 o 
   1  11   0        8.79       10.12      0.90 o 
   2  11   0       13.03       14.54      1.07 o 
   3  11   0        3.53        2.75      1.07 o 
   4  11   0       38.38       33.01      1.92 o 
  -5  12   0        0.29        0.88      0.91 o 
  -4  12   0       12.18        9.45      1.66 o 
  -3  12   0      175.91      201.25      3.94 o 
  -2  12   0       22.75       22.61      1.65 o 
  -1  12   0       57.67       68.29      2.16 o 
   0  12   0      200.37      212.50      3.23 o 
   1  12   0        1.30        1.20      0.79 o 
   2  12   0      123.20      132.30      2.86 o 
   0 -13   1       25.81       22.21      1.36 o 
   1 -13   1        6.07        5.50      1.06 o 
   2 -13   1       35.16       31.78      1.97 o 
  -3 -12   1       12.88       16.57      1.40 o 
  -2 -12   1      120.09      140.59      2.96 o 
  -1 -12   1      114.39      118.87      2.39 o 
   0 -12   1       14.45        9.57      1.08 o 
   1 -12   1      194.22      205.93      3.92 o 
   2 -12   1      117.98      132.32      3.37 o 
   3 -12   1       89.09       84.55      2.66 o 
   4 -12   1      251.81      274.29      5.10 o 
   5 -12   1       22.94       26.98      1.53 o 
  -5 -11   1       11.96        7.43      1.12 o 
  -4 -11   1        0.50       -1.00      1.00 o 
  -3 -11   1        0.02       -0.80      0.80 o 
  -2 -11   1        0.61       -0.64      0.64 o 
  -1 -11   1       56.42       61.15      1.66 o 
   0 -11   1      146.11      150.87      2.94 o 
   1 -11   1       10.95       10.16      0.92 o 
   2 -11   1       65.95       72.86      2.52 o 
   3 -11   1       16.66       14.89      1.72 o 
   4 -11   1      198.43      174.74      3.01 o 
   5 -11   1        2.55        0.52      0.87 o 
   6 -11   1       19.88       24.95      1.46 o 
  -6 -10   1       56.69       59.65      2.06 o 
  -5 -10   1        1.01        2.14      0.94 o 
  -4 -10   1      125.80      133.18      2.73 o 
  -3 -10   1       50.03       58.06      2.04 o 
  -2 -10   1       88.74       75.78      1.72 o 
  -1 -10   1       37.60       40.10      1.33 o 
   0 -10   1       39.77       45.44      1.39 o 
   1 -10   1      151.61      160.35      2.45 o 
   2 -10   1        1.46        2.15      0.68 o 
   3 -10   1        7.18        2.17      0.67 o 
   4 -10   1       47.73       56.72      1.78 o 
   5 -10   1       71.28       64.07      1.84 o 
   6 -10   1       21.34       22.05      1.34 o 
   7 -10   1       10.91        7.61      1.08 o 
  -7  -9   1        8.20        8.76      1.15 o 
  -6  -9   1       67.72       69.82      2.10 o 
  -5  -9   1      156.51      164.90      3.18 o 
  -4  -9   1       31.29       37.44      1.77 o 
  -3  -9   1      226.46      213.73      3.48 o 
  -2  -9   1        0.91        1.25      0.51 o 
  -1  -9   1      192.62      209.03      2.56 o 
   0  -9   1      187.32      181.43      2.13 o 
   1  -9   1       84.08       67.72      1.26 o 
   2  -9   1      843.29      841.22      7.43 o 
   3  -9   1      686.47      691.69      7.00 o 
   4  -9   1      105.61       80.93      1.92 o 
   5  -9   1      148.04      144.04      4.65 o 
   6  -9   1       27.02       23.57      1.26 o 
   7  -9   1      124.80      126.82      2.67 o 
   8  -9   1      194.08      211.34      3.62 o 
  -8  -8   1        3.72        4.11      1.08 o 
  -7  -8   1      119.92      112.86      2.48 o 
  -6  -8   1       43.18       49.32      1.72 o 
  -5  -8   1        7.67        2.81      0.79 o 
  -4  -8   1      156.21      135.19      2.09 o 
  -3  -8   1      410.30      407.67      4.17 o 
  -2  -8   1      562.33      562.62      5.24 o 
  -1  -8   1      216.97      178.82      2.04 o 
   0  -8   1        8.83        2.68      0.41 o 
   1  -8   1        3.31        8.12      0.54 o 
   2  -8   1       42.27       46.86      1.25 o 
   3  -8   1      289.54      272.46      3.43 o 
   4  -8   1       98.64      125.60      2.21 o 
   5  -8   1      170.47      166.71      2.64 o 
   6  -8   1        0.58       -0.84      0.84 o 
   7  -8   1        0.19       -0.82      0.89 o 
   8  -8   1      130.98       98.07      2.64 o 
   9  -8   1        5.35        4.55      1.17 o 
  -8  -7   1       35.97       30.57      1.69 o 
  -7  -7   1        0.70        0.56      0.77 o 
  -6  -7   1       12.46        9.86      0.94 o 
  -5  -7   1       98.00       97.33      2.05 o 
  -4  -7   1       64.37       52.68      1.26 o 
  -3  -7   1      556.69      569.60      4.68 o 
  -2  -7   1      862.76      876.96      6.66 o 
  -1  -7   1       92.68      109.87      1.42 o 
   0  -7   1     1390.17     1425.61     10.18 o 
   1  -7   1      113.45      109.61      1.29 o 
   2  -7   1       68.24       66.04      1.62 o 
   3  -7   1      220.91      183.83      2.50 o 
   4  -7   1      225.76      255.47      3.30 o 
   5  -7   1       71.79       67.75      1.82 o 
   6  -7   1        0.04        0.46      0.59 o 
   7  -7   1       34.83       28.47      1.38 o 
   8  -7   1      233.98      252.97      4.21 o 
   9  -7   1        8.27       11.60      1.33 o 
  -9  -6   1       13.42       13.69      1.54 o 
  -8  -6   1      108.40      118.04      2.84 o 
  -7  -6   1       21.20       21.65      1.17 o 
  -6  -6   1      355.89      338.01      4.09 o 
  -5  -6   1      197.10      192.86      2.77 o 
  -4  -6   1      284.40      282.17      2.45 o 
  -3  -6   1      466.43      446.55      3.74 o 
  -2  -6   1      169.16      181.42      1.87 o 
  -1  -6   1       12.36       15.37      0.57 o 
   0  -6   1      859.08      907.23      6.21 o 
   1  -6   1     1872.28     2074.56     14.74 o 
   2  -6   1        4.08        6.69      0.54 o 
   3  -6   1      296.59      343.44      4.11 o 
   4  -6   1      105.15      130.71      2.01 o 
   5  -6   1      550.59      545.47      4.46 o 
   6  -6   1      807.48      777.05      6.74 o 
   7  -6   1       52.96       55.12      1.85 o 
   8  -6   1      100.58       96.26      2.49 o 
   9  -6   1      103.28       97.43      2.61 o 
  -9  -5   1        0.84        1.17      1.04 o 
  -8  -5   1        8.51        7.87      0.94 o 
  -7  -5   1        2.23        1.00      0.55 o 
  -6  -5   1     1035.71     1016.29      8.39 o 
  -5  -5   1      951.06      910.73      7.49 o 
  -4  -5   1       51.85       49.72      0.89 o 
  -3  -5   1      819.30      740.49      6.06 o 
  -2  -5   1     2193.88     2349.97     16.08 o 
  -1  -5   1      219.92      225.64      2.76 o 
   0  -5   1      201.11      266.56      2.13 o 
   1  -5   1       39.55       43.48      0.58 o 
   2  -5   1        2.00        1.35      0.46 o 
   3  -5   1      303.29      352.02      3.33 o 
   4  -5   1        0.05        3.69      0.38 o 
   5  -5   1      169.43      204.28      2.10 o 
   6  -5   1       54.08       50.80      1.35 o 
   7  -5   1      457.62      441.76      4.92 o 
   8  -5   1        6.26        5.36      0.92 o 
   9  -5   1        6.45        1.24      0.86 o 
  10  -5   1        0.00       -1.07      1.07 o 
 -10  -4   1       13.66        9.81      2.31 o 
  -9  -4   1        0.84       -0.96      0.96 o 
  -8  -4   1        5.34        6.35      0.85 o 
  -7  -4   1        6.22        7.71      0.77 o 
  -6  -4   1       14.37       14.62      0.65 o 
  -5  -4   1       23.25       29.62      0.70 o 
  -4  -4   1      366.17      392.45      3.26 o 
  -3  -4   1     1066.51     1167.38      8.25 o 
  -2  -4   1     3452.03     3558.90     23.88 o 
  -1  -4   1     1015.75     1010.76      7.19 o 
   0  -4   1       15.29       12.17      0.56 o 
   1  -4   1     3122.53     3059.23     20.76 o 
   2  -4   1     2092.47     2053.93     13.00 o 
   3  -4   1      260.71      312.74      2.45 o 
   4  -4   1     4277.77     4362.27     24.47 o 
   5  -4   1       54.85       43.59      0.82 o 
   6  -4   1      634.63      658.94      5.20 o 
   7  -4   1       15.52       22.59      1.11 o 
   8  -4   1        5.46        3.18      0.84 o 
   9  -4   1        7.87       14.32      1.29 o 
  10  -4   1        0.03        0.81      0.97 o 
 -10  -3   1       27.90       30.50      1.63 o 
  -9  -3   1        0.51        2.45      0.79 o 
  -8  -3   1      218.33      225.05      2.88 o 
  -7  -3   1      383.79      378.03      3.40 o 
  -6  -3   1       49.44       57.30      1.03 o 
  -5  -3   1      509.86      458.20      3.72 o 
  -4  -3   1     1774.19     1781.19     12.29 o 
  -3  -3   1     1475.77     1642.50     10.03 o 
  -2  -3   1     1182.31     1187.42      6.90 o 
  -1  -3   1     1601.66     1714.02      8.90 o 
   0  -3   1       49.39       82.10      0.78 o 
   1  -3   1     1176.69     1176.55      5.94 o 
   2  -3   1      904.87      748.42      4.70 o 
   3  -3   1      200.57      149.93      1.19 o 
   4  -3   1     4660.94     5312.63     28.42 o 
   5  -3   1       64.52       72.68      0.87 o 
   6  -3   1        4.02        4.63      0.60 o 
   7  -3   1       15.08       15.95      0.96 o 
   8  -3   1        9.66        8.63      1.00 o 
   9  -3   1        0.40        3.09      0.92 o 
  10  -3   1        7.12        0.69      0.90 o 
 -10  -2   1        6.32        9.16      1.20 o 
  -9  -2   1        0.88        0.02      0.67 o 
  -8  -2   1       75.65       83.97      1.47 o 
  -7  -2   1        2.87        1.96      0.47 o 
  -6  -2   1       63.13       56.28      0.93 o 
  -5  -2   1      220.92      256.11      2.24 o 
  -4  -2   1       53.37       64.31      0.72 o 
  -3  -2   1      740.41      847.82      4.77 o 
  -2  -2   1     1155.69     1026.99      5.00 o 
  -1  -2   1      183.24      240.27      1.42 o 
   0  -2   1     2104.25     2305.18     11.25 o 
   1  -2   1      419.28      469.88      2.40 o 
   2  -2   1    35768.52    30576.79    236.75 o 
   3  -2   1      820.16      945.64      5.57 o 
   4  -2   1      609.57      685.52      4.72 o 
   5  -2   1       12.14       28.61      1.00 o 
   6  -2   1      500.35      499.18      4.61 o 
   7  -2   1      276.64      306.95      3.66 o 
   8  -2   1      104.56      104.92      2.07 o 
   9  -2   1      101.44      102.30      3.07 o 
  10  -2   1        1.52        0.63      0.88 o 
 -10  -1   1       16.99       18.32      1.44 o 
  -9  -1   1      105.99      104.99      2.48 o 
  -8  -1   1        0.93        1.46      0.54 o 
  -7  -1   1       26.39       35.52      0.91 o 
  -6  -1   1       15.98        9.00      0.46 o 
  -5  -1   1     1075.15     1126.60      6.75 o 
  -4  -1   1        3.69        1.41      0.21 o 
  -3  -1   1      317.84      335.25      1.94 o 
  -2  -1   1     2439.10     2368.46     10.83 o 
  -1  -1   1       19.58       10.69      0.32 o 
   0  -1   1      921.40      817.39     29.60 o 
   1  -1   1     1625.04     1643.95      7.77 o 
   2  -1   1     2700.19     2939.12     14.96 o 
   3  -1   1       59.45       50.25      0.61 o 
   4  -1   1       93.93      107.81      1.22 o 
   5  -1   1      731.22      736.16      5.58 o 
   6  -1   1      156.60      156.38      1.80 o 
   7  -1   1      208.80      167.06      2.00 o 
   8  -1   1       32.34       40.05      1.52 o 
   9  -1   1        0.03        0.29      0.84 o 
  10  -1   1        5.11        4.06      1.32 o 
 -10   0   1       69.89       65.08      2.25 o 
  -9   0   1        5.62        2.04      0.78 o 
  -8   0   1       99.96      109.03      1.78 o 
  -7   0   1      196.59      196.69      2.32 o 
  -6   0   1      739.40      719.30      5.07 o 
  -5   0   1       21.02       27.18      0.53 o 
  -4   0   1      860.45      852.79      5.36 o 
  -3   0   1      975.36      879.91      4.50 o 
  -2   0   1     7987.88     7850.56     40.28 o 
  -1   0   1     3660.57     3441.67     27.63 o 
   1   0   1     4575.51     4398.01     25.03 o 
   2   0   1      949.43      962.51      5.35 o 
   3   0   1      652.62      582.70      4.03 o 
   4   0   1      143.33      140.46      1.64 o 
   5   0   1      999.66     1055.39      7.74 o 
   6   0   1       36.78       31.01      0.82 o 
   7   0   1       74.94       52.70      1.11 o 
   8   0   1      179.98      231.75      3.20 o 
   9   0   1      237.27      266.05      4.02 o 
  10   0   1        0.55        2.34      0.97 o 
 -11   1   1       10.49        5.27      1.11 o 
 -10   1   1      115.09      144.37      3.04 o 
  -9   1   1       50.74       52.64      1.81 o 
  -8   1   1        4.28        7.67      0.76 o 
  -7   1   1       13.15        9.91      0.58 o 
  -6   1   1     1060.59     1091.31      7.95 o 
  -5   1   1      120.67      102.75      1.02 o 
  -4   1   1      258.13      274.42      2.01 o 
  -3   1   1     3270.18     3469.93     17.02 o 
  -2   1   1      186.83      179.58      1.15 o 
  -1   1   1      151.99      154.85      0.93 o 
   0   1   1     1049.51      940.41     10.63 o 
   1   1   1      402.22      545.05      2.85 o 
   2   1   1    11138.19    10646.92     59.73 o 
   3   1   1      162.82      191.87      1.39 o 
   4   1   1      142.12      165.32      1.50 o 
   5   1   1      255.81      285.81      2.25 o 
   6   1   1      365.79      368.52      3.07 o 
   7   1   1       24.75       31.13      0.92 o 
   8   1   1       50.55       43.64      1.33 o 
   9   1   1        1.10        0.11      0.84 o 
  10   1   1        0.19       -0.84      0.84 o 
 -11   2   1        9.41       11.20      1.47 o 
 -10   2   1        8.60        9.15      1.11 o 
  -9   2   1      326.43      320.35      4.50 o 
  -8   2   1       15.92       15.33      0.87 o 
  -7   2   1      137.95      156.01      1.84 o 
  -6   2   1      302.68      251.83      2.18 o 
  -5   2   1      631.69      610.43      4.32 o 
  -4   2   1        2.76        2.75      0.22 o 
  -3   2   1      308.77      303.47      2.01 o 
  -2   2   1     5027.27     5259.22     24.80 o 
  -1   2   1     1516.55     1698.30      8.30 o 
   0   2   1      916.88     1164.78      6.07 o 
   1   2   1    31700.10    26857.81    366.64 o 
   2   2   1      687.03      861.57      5.11 o 
   3   2   1     1009.75     1111.95      6.93 o 
   4   2   1       25.29       21.52      0.70 o 
   5   2   1      305.22      308.65      2.46 o 
   6   2   1       48.89       44.33      0.88 o 
   7   2   1      179.93      169.30      2.16 o 
   8   2   1       69.07       63.71      1.46 o 
   9   2   1        1.48       -0.15      0.86 o 
  10   2   1        3.09        0.49      0.92 o 
 -10   3   1        3.45        3.87      1.12 o 
  -9   3   1        6.73        6.84      1.00 o 
  -8   3   1      157.75      172.26      3.37 o 
  -7   3   1      158.63      142.22      1.81 o 
  -6   3   1      310.80      333.47      3.06 o 
  -5   3   1      123.87      134.08      1.40 o 
  -4   3   1      263.06      281.09      2.11 o 
  -3   3   1     1443.48     1596.77     10.30 o 
  -2   3   1      152.25      172.99      1.11 o 
  -1   3   1        3.07       16.58      0.48 o 
   0   3   1     1017.17      882.78      5.18 o 
   1   3   1      150.25      165.11      1.37 o 
   2   3   1     2580.99     2684.44     16.98 o 
   3   3   1     3551.29     3783.62     23.82 o 
   4   3   1        4.80        9.51      0.50 o 
   5   3   1      349.55      332.16      3.08 o 
   6   3   1       16.98        9.42      0.75 o 
   7   3   1       63.29       79.83      1.67 o 
   8   3   1       28.93       28.33      1.23 o 
   9   3   1       35.28       35.17      1.76 o 
 -10   4   1        2.03       -0.81      0.81 o 
  -9   4   1       13.42       21.10      1.63 o 
  -8   4   1       71.59       71.09      2.00 o 
  -7   4   1      132.10      141.03      1.92 o 
  -6   4   1      624.87      655.35      4.83 o 
  -5   4   1       25.25       26.74      0.66 o 
  -4   4   1      221.07      159.25      1.53 o 
  -3   4   1       12.12       17.67      0.55 o 
  -2   4   1     1429.05     1325.54      8.06 o 
  -1   4   1      108.87      137.83      0.97 o 
   0   4   1     5893.54     5727.79     33.79 o 
   1   4   1     5329.04     5277.04     40.48 o 
   2   4   1      104.43      131.96      1.64 o 
   3   4   1      455.65      453.07      3.71 o 
   4   4   1      101.51       96.02      1.41 o 
   5   4   1       10.45       10.43      0.63 o 
   6   4   1       27.35       25.06      1.10 o 
   7   4   1       21.23       27.43      1.39 o 
   8   4   1       20.10       25.82      1.47 o 
   9   4   1       26.65       30.80      2.03 o 
 -10   5   1       23.66       17.82      1.35 o 
  -9   5   1       29.84       30.15      2.42 o 
  -8   5   1       28.80       22.55      1.35 o 
  -7   5   1      240.73      249.31      3.16 o 
  -6   5   1       33.11       37.41      0.95 o 
  -5   5   1       16.71       25.05      0.67 o 
  -4   5   1      244.25      227.28      1.81 o 
  -3   5   1      190.23      208.36      1.72 o 
  -2   5   1     1556.88     1733.30      9.95 o 
  -1   5   1      135.83      199.31      2.68 o 
   0   5   1       78.06       54.75      0.81 o 
   1   5   1        3.88        0.28      0.33 o 
   2   5   1        0.29        0.20      0.36 o 
   3   5   1       18.33       22.34      0.87 o 
   4   5   1        8.47        8.88      0.66 o 
   5   5   1      195.16      195.29      2.64 o 
   6   5   1        2.20       -0.32      0.50 o 
   7   5   1       12.19       21.31      1.08 o 
   8   5   1       58.86       64.68      2.48 o 
   9   5   1        0.06       -1.12      1.12 o 
 -10   6   1        1.23       -0.77      0.95 o 
  -9   6   1       12.00        9.27      1.18 o 
  -8   6   1       11.09       18.24      1.21 o 
  -7   6   1       23.28       29.67      1.10 o 
  -6   6   1     1066.52      991.34      7.65 o 
  -5   6   1      293.39      292.54      2.51 o 
  -4   6   1      585.30      525.27      4.34 o 
  -3   6   1      187.84      137.10      1.51 o 
  -2   6   1      535.03      581.74      3.73 o 
  -1   6   1      540.71      613.18      3.95 o 
   0   6   1      102.15       98.04      1.15 o 
   1   6   1      615.76      571.55      5.02 o 
   2   6   1      340.11      314.59      6.63 o 
   3   6   1        2.62        3.04      0.56 o 
   4   6   1      233.50      233.39      2.84 o 
   5   6   1        8.59        9.10      0.83 o 
   6   6   1       31.02       26.68      1.20 o 
   7   6   1       26.45       24.75      1.36 o 
   8   6   1        9.72       14.20      1.37 o 
  -9   7   1       13.27       19.30      1.43 o 
  -8   7   1       13.86       19.82      1.23 o 
  -7   7   1        0.33       -0.51      0.51 o 
  -6   7   1      231.88      232.61      3.18 o 
  -5   7   1        1.44        2.81      0.71 o 
  -4   7   1      209.99      201.83      2.64 o 
  -3   7   1       92.91      102.40      1.43 o 
  -2   7   1      427.16      445.37      3.08 o 
  -1   7   1      635.06      572.47      3.82 o 
   0   7   1      130.84      153.77      1.54 o 
   1   7   1        2.16        2.57      0.44 o 
   2   7   1      188.48      183.64      2.38 o 
   4   7   1      245.16      247.07      3.13 o 
   5   7   1      213.25      225.63      3.04 o 
   6   7   1        2.36        3.56      1.83 o 
   7   7   1      144.79      151.61      3.20 o 
  -9   8   1        1.01       -0.22      1.12 o 
  -8   8   1       55.75       48.08      1.73 o 
  -7   8   1       77.43       92.96      1.90 o 
  -6   8   1        0.42        0.25      0.78 o 
  -5   8   1      280.77      263.85      3.48 o 
  -4   8   1      226.61      220.97      2.73 o 
  -3   8   1       23.91       22.30      0.83 o 
  -2   8   1       30.10       29.19      0.83 o 
  -1   8   1       29.52       24.74      0.68 o 
   0   8   1       71.31       77.49      1.09 o 
   1   8   1       41.53       47.98      1.09 o 
   2   8   1       23.22       18.86      0.85 o 
   3   8   1       44.85       33.69      1.24 o 
   4   8   1       16.20       14.60      0.97 o 
   5   8   1       34.96       39.22      1.44 o 
   6   8   1       21.80       21.22      1.49 o 
   7   8   1        2.04        1.38      1.11 o 
  -8   9   1       75.73       76.48      2.61 o 
  -7   9   1        0.32        3.05      0.84 o 
  -6   9   1        0.50        1.60      0.87 o 
  -5   9   1      307.13      301.96      3.93 o 
  -4   9   1       56.46       65.35      1.74 o 
  -3   9   1      513.84      532.42      4.65 o 
  -2   9   1      518.13      488.07      4.05 o 
  -1   9   1      339.59      353.83      2.95 o 
   0   9   1      282.31      271.58      2.70 o 
   1   9   1       74.12       68.03      1.28 o 
   2   9   1      159.36      148.21      2.04 o 
   3   9   1      241.69      252.56      3.19 o 
   4   9   1       35.02       42.09      1.50 o 
   5   9   1      133.74      141.29      2.78 o 
   6   9   1       32.68       35.54      1.97 o 
  -7  10   1       37.43       38.42      1.87 o 
  -6  10   1      166.64      145.38      2.78 o 
  -5  10   1        5.72        9.53      0.98 o 
  -4  10   1        0.02       -0.56      0.83 o 
  -3  10   1      351.65      332.08      3.71 o 
  -2  10   1        8.26        8.24      0.66 o 
  -1  10   1       58.82       60.24      1.37 o 
   0  10   1       12.94       16.08      1.14 o 
   1  10   1        0.00       -0.05      0.47 o 
   2  10   1        6.06        2.80      0.69 o 
   3  10   1       45.10       47.86      1.92 o 
   4  10   1        0.25       -0.09      0.85 o 
   5  10   1       11.67       15.33      1.49 o 
  -6  11   1       48.90       49.26      1.93 o 
  -5  11   1        0.93       -0.75      0.75 o 
  -4  11   1       20.62       18.35      1.23 o 
  -3  11   1      132.44      143.96      6.14 o 
  -2  11   1       13.34       13.44      1.25 o 
  -1  11   1      128.47      121.61      3.34 o 
   0  11   1       92.38      102.99      2.15 o 
   1  11   1        1.87        1.37      0.71 o 
   2  11   1       12.48       11.43      1.02 o 
   3  11   1       35.41       34.81      1.86 o 
   4  11   1        4.58        5.15      1.54 o 
  -4  12   1       80.03       86.52      2.68 o 
  -3  12   1       76.63       71.75      2.60 o 
  -2  12   1      105.65      123.61      3.17 o 
  -1  12   1       52.76       56.58      2.18 o 
   0  12   1        3.24        4.08      0.98 o 
   1  12   1      197.52      207.89      3.21 o 
   2  12   1        0.04       -0.65      1.06 o 
  -1 -13   2      105.30      105.47      2.69 o 
   0 -13   2       37.82       37.07      1.63 o 
   1 -13   2       18.17       17.01      1.80 o 
   2 -13   2       10.93       10.52      1.28 o 
   3 -13   2        7.29        5.11      1.35 o 
  -3 -12   2      203.97      203.61      3.56 o 
  -2 -12   2       72.34       79.84      2.29 o 
  -1 -12   2       14.19       16.79      1.20 o 
   0 -12   2      166.59      174.43      3.00 o 
   1 -12   2       27.99       35.84      1.53 o 
   2 -12   2      215.01      208.33      3.17 o 
   3 -12   2      100.16      112.49      2.98 o 
   4 -12   2       67.29       66.84      2.46 o 
   5 -12   2       42.47       47.40      1.89 o 
  -5 -11   2       15.65       12.79      1.26 o 
  -4 -11   2       11.24       12.35      2.47 o 
  -3 -11   2        5.51        2.43      0.89 o 
  -2 -11   2        0.56       -0.49      0.66 o 
  -1 -11   2       29.49       26.93      1.23 o 
   0 -11   2        1.17        0.77      0.73 o 
   1 -11   2        2.76        1.95      0.72 o 
   2 -11   2      144.21      140.49      2.45 o 
   3 -11   2        8.83        4.81      0.86 o 
   4 -11   2        4.48        3.24      0.98 o 
   5 -11   2        4.24        5.02      1.08 o 
   6 -11   2       22.26       21.19      1.63 o 
  -6 -10   2        0.96        0.80      0.94 o 
  -5 -10   2      427.05      414.62      5.21 o 
  -4 -10   2        0.44        1.30      0.82 o 
  -3 -10   2        4.47        3.22      1.00 o 
  -2 -10   2       33.00       28.57      1.21 o 
  -1 -10   2        0.28        0.67      0.57 o 
   0 -10   2       81.05       79.23      1.70 o 
   1 -10   2       40.05       39.02      1.87 o 
   2 -10   2        3.35        1.90      0.68 o 
   3 -10   2       13.34       14.99      1.06 o 
   4 -10   2       10.39        7.46      0.86 o 
   5 -10   2       57.47       60.46      2.13 o 
   6 -10   2        1.85        2.11      0.85 o 
   7 -10   2       38.93       36.06      1.99 o 
  -7  -9   2       72.88       68.97      2.07 o 
  -6  -9   2       57.31       56.97      1.92 o 
  -5  -9   2      157.43      146.43      2.73 o 
  -4  -9   2      128.44      137.59      2.58 o 
  -3  -9   2        0.06        0.29      0.59 o 
  -2  -9   2      450.43      458.97      4.11 o 
  -1  -9   2      348.74      376.01      3.50 o 
   0  -9   2       82.06       92.44      1.37 o 
   1  -9   2      199.48      161.20      2.59 o 
   2  -9   2      293.43      323.94      3.66 o 
   3  -9   2      450.93      412.71      4.78 o 
   4  -9   2      128.62      135.00      2.45 o 
   5  -9   2       19.05       15.48      1.03 o 
   6  -9   2      104.27      112.11      2.35 o 
   7  -9   2        1.07        4.56      0.96 o 
   8  -9   2       85.56       99.99      2.85 o 
  -8  -8   2       18.31       23.14      1.65 o 
  -7  -8   2       65.05       71.98      2.05 o 
  -6  -8   2       15.40       16.41      1.11 o 
  -5  -8   2        4.83        4.42      0.80 o 
  -4  -8   2        3.19        3.14      0.63 o 
  -3  -8   2      815.33      781.33      6.87 o 
  -2  -8   2       86.71       62.13      1.35 o 
  -1  -8   2       76.40       89.12      1.61 o 
   0  -8   2      114.10      121.11      1.52 o 
   1  -8   2       56.68       44.78      1.02 o 
   2  -8   2       92.50      111.02      1.86 o 
   3  -8   2      111.85      100.79      1.93 o 
   4  -8   2       17.99       18.15      1.02 o 
   5  -8   2      198.34      198.38      3.47 o 
   6  -8   2      100.43       84.95      1.94 o 
   7  -8   2        0.00       -0.15      0.79 o 
   8  -8   2        0.05        0.84      0.95 o 
  -8  -7   2       21.07       22.87      1.53 o 
  -7  -7   2        3.48        1.54      0.77 o 
  -6  -7   2      143.34      159.43      3.46 o 
  -5  -7   2       14.95       14.39      1.02 o 
  -4  -7   2      698.75      693.92      6.08 o 
  -3  -7   2      644.75      609.73      5.42 o 
  -2  -7   2       17.75       39.33      1.51 o 
  -1  -7   2       33.85       28.17      0.67 o 
   0  -7   2     2044.11     2174.58     14.04 o 
   1  -7   2       13.28       19.95      0.68 o 
   2  -7   2      353.02      358.32      3.60 o 
   3  -7   2       82.19       91.20      1.72 o 
   4  -7   2       90.04       93.41      1.81 o 
   5  -7   2       15.84       15.07      1.25 o 
   6  -7   2       66.03       72.89      1.55 o 
   7  -7   2       34.25       43.02      1.81 o 
   8  -7   2        2.20        2.59      1.04 o 
   9  -7   2      162.10      184.86      4.14 o 
  -9  -6   2       26.67       29.82      2.03 o 
  -8  -6   2       23.94       18.75      1.36 o 
  -7  -6   2       14.99       10.19      0.92 o 
  -6  -6   2       77.26       78.42      1.76 o 
  -5  -6   2       93.16      107.99      1.96 o 
  -4  -6   2      164.71      159.01      1.69 o 
  -3  -6   2        4.92        8.58      0.78 o 
  -2  -6   2      507.40      498.26      4.94 o 
  -1  -6   2      114.45      146.25      2.08 o 
   0  -6   2     1380.22     1491.65     10.39 o 
   1  -6   2      178.51      233.17      1.99 o 
   2  -6   2      243.96      207.81      3.79 o 
   3  -6   2      121.17      121.02      1.90 o 
   4  -6   2      195.77      218.34      2.79 o 
   5  -6   2      298.26      311.67      3.32 o 
   6  -6   2       63.07       68.84      1.48 o 
   7  -6   2       74.51       64.93      1.75 o 
   8  -6   2        9.68        7.99      1.13 o 
   9  -6   2       84.79       91.03      2.64 o 
  -9  -5   2       64.55       71.00      2.61 o 
  -8  -5   2        8.11        7.41      0.85 o 
  -7  -5   2       14.57       15.82      1.08 o 
  -6  -5   2        0.04        1.04      0.62 o 
  -5  -5   2        1.41        0.82      0.48 o 
  -4  -5   2       51.14       38.01      0.57 o 
  -3  -5   2      158.64      224.02      2.12 o 
  -2  -5   2      465.51      475.73      4.11 o 
  -1  -5   2      223.69      219.52      1.92 o 
   0  -5   2      344.61      362.85      3.02 o 
   1  -5   2       11.44       16.81      0.51 o 
   2  -5   2      395.68      322.82      2.51 o 
   3  -5   2     3973.23     4083.08     38.21 o 
   4  -5   2      535.51      487.58      3.66 o 
   5  -5   2      116.00       99.71      1.27 o 
   6  -5   2        7.10        6.15      0.71 o 
   7  -5   2        2.38        0.25      0.67 o 
   8  -5   2        0.79        0.45      0.84 o 
   9  -5   2        9.10       11.17      1.24 o 
 -10  -4   2       13.12       12.63      1.44 o 
  -9  -4   2       54.74       50.64      1.65 o 
  -8  -4   2        6.87        4.64      0.77 o 
  -7  -4   2      211.63      214.07      2.59 o 
  -6  -4   2        0.17        0.57      0.31 o 
  -5  -4   2       17.11       10.23      0.70 o 
  -4  -4   2      320.10      242.75      2.77 o 
  -3  -4   2      949.23      946.15      6.81 o 
  -2  -4   2      511.47      637.51      5.29 o 
  -1  -4   2     1246.57     1284.00      7.90 o 
   0  -4   2     2618.53     2684.23     16.95 o 
   1  -4   2     1320.75     1406.97      8.53 o 
   2  -4   2     2306.06     2411.71     14.49 o 
   3  -4   2       33.31       46.83      0.67 o 
   4  -4   2      446.39      345.55      2.44 o 
   5  -4   2      119.82       99.10      1.11 o 
   6  -4   2      184.72      175.33      2.07 o 
   7  -4   2       22.48       19.86      1.18 o 
   8  -4   2       11.52       18.76      1.29 o 
   9  -4   2       43.96       46.95      2.37 o 
  10  -4   2       22.07       31.95      1.85 o 
 -10  -3   2       26.09       20.84      1.80 o 
  -9  -3   2       44.15       38.11      1.52 o 
  -8  -3   2        7.00       11.28      0.83 o 
  -7  -3   2       28.17       33.38      1.08 o 
  -6  -3   2      104.64      113.45      1.27 o 
  -5  -3   2      787.13      780.77      5.84 o 
  -4  -3   2      116.51       60.91      1.18 o 
  -3  -3   2       29.85       13.54      0.51 o 
  -2  -3   2     1227.31     1405.91      8.04 o 
  -1  -3   2     2396.62     2450.39     12.60 o 
   0  -3   2     4090.77     4063.86     23.74 o 
   1  -3   2     1604.80     1617.11      8.10 o 
   2  -3   2     8733.91     9045.86     56.18 o 
   3  -3   2       16.52       55.97      0.99 o 
   4  -3   2      256.68      210.27      1.91 o 
   5  -3   2      315.81      368.80      3.39 o 
   6  -3   2      186.87      212.44      2.82 o 
   7  -3   2        2.17        3.02      0.58 o 
   8  -3   2       85.38       96.78      2.33 o 
   9  -3   2       36.27       33.27      1.69 o 
  10  -3   2        0.30       -0.41      0.88 o 
 -10  -2   2        1.20        1.03      0.88 o 
  -9  -2   2       71.84       75.29      1.83 o 
  -8  -2   2      119.98      117.84      1.72 o 
  -7  -2   2       14.31       14.65      0.66 o 
  -6  -2   2      382.12      378.16      2.86 o 
  -5  -2   2      261.80      256.56      2.01 o 
  -4  -2   2      759.09      770.61      4.67 o 
  -3  -2   2      955.43      974.54      5.70 o 
  -2  -2   2      232.25      210.09      1.39 o 
  -1  -2   2     1505.61     1474.81      7.26 o 
   0  -2   2     1318.03     1496.96      7.74 o 
   1  -2   2    15445.79    14267.05     65.43 o 
   2  -2   2      104.97      115.48      0.93 o 
   3  -2   2      227.03      225.97      1.87 o 
   4  -2   2        3.45        6.18      0.28 o 
   5  -2   2      319.18      312.22      3.46 o 
   6  -2   2      496.82      452.16      4.73 o 
   7  -2   2      242.84      242.13      2.96 o 
   8  -2   2        9.10        7.52      0.76 o 
   9  -2   2       20.04       21.93      2.23 o 
  10  -2   2       43.08       45.55      2.05 o 
 -11  -1   2        1.09       -0.81      0.92 o 
 -10  -1   2        3.72        2.70      0.88 o 
  -9  -1   2       10.01        7.63      0.89 o 
  -8  -1   2        6.37        4.10      0.53 o 
  -7  -1   2       20.25       19.64      0.74 o 
  -6  -1   2      479.80      536.70      3.81 o 
  -5  -1   2      662.91      607.90      3.84 o 
  -4  -1   2      774.35      835.65      5.00 o 
  -3  -1   2       23.75       24.37      0.35 o 
  -2  -1   2      467.15      459.69      2.39 o 
  -1  -1   2     1307.65     1355.52      6.87 o 
   0  -1   2      287.22      232.78      1.22 o 
   1  -1   2      534.91      518.25      2.73 o 
   2  -1   2     3127.50     3337.21     19.00 o 
   3  -1   2        4.39        9.52      0.42 o 
   4  -1   2       17.24       13.20      0.47 o 
   5  -1   2       79.59       61.78      1.01 o 
   6  -1   2      195.46      195.80      2.10 o 
   7  -1   2       60.22       54.16      2.04 o 
   8  -1   2       97.08       84.18      2.91 o 
   9  -1   2        0.94       -0.71      0.84 o 
  10  -1   2       16.04       17.96      1.68 o 
 -11   0   2        5.35        3.03      1.01 o 
 -10   0   2       14.70       14.27      1.33 o 
  -9   0   2        0.45        0.38      0.62 o 
  -8   0   2       26.24       27.93      1.01 o 
  -7   0   2       13.46       11.69      0.51 o 
  -6   0   2       10.83        5.87      0.34 o 
  -5   0   2       35.72       15.10      0.48 o 
  -4   0   2      443.73      448.75      3.19 o 
  -3   0   2     1226.16     1143.27      7.51 o 
  -2   0   2      172.93      210.97      1.34 o 
  -1   0   2    19539.81    16771.51    357.36 o 
   0   0   2      159.92      144.10      0.85 o 
   1   0   2       58.33       97.71      0.88 o 
   2   0   2     5712.97     5415.86     31.13 o 
   3   0   2     4386.80     4246.71     30.77 o 
   4   0   2     2009.59     1943.44     14.58 o 
   5   0   2      611.18      532.55      4.76 o 
   6   0   2       56.84       54.35      1.06 o 
   7   0   2     1271.16     1309.24      9.79 o 
   8   0   2        0.37        0.34      0.63 o 
   9   0   2        0.52       -0.29      0.69 o 
  10   0   2       24.32       20.07      1.49 o 
 -11   1   2        0.72        4.43      1.23 o 
 -10   1   2       18.57       17.51      1.47 o 
  -9   1   2      147.66      165.70      2.61 o 
  -8   1   2       29.00       29.62      1.13 o 
  -7   1   2      407.24      447.98      3.24 o 
  -6   1   2       37.37       41.22      0.76 o 
  -5   1   2      670.62      621.55      4.35 o 
  -4   1   2      619.79      565.06      4.19 o 
  -3   1   2       64.02       71.36      0.65 o 
  -2   1   2     1846.41     1729.44      9.57 o 
  -1   1   2       11.74        1.98      0.17 o 
   0   1   2       19.47       46.81      0.43 o 
   1   1   2    19339.01    18506.59    157.68 o 
   2   1   2     1583.22     1682.22     10.18 o 
   3   1   2      934.52      903.35      6.52 o 
   4   1   2      222.61      262.72      2.44 o 
   5   1   2      544.52      611.72      4.56 o 
   6   1   2       80.20       66.44      1.22 o 
   7   1   2        0.43       -0.50      0.52 o 
   8   1   2       86.00       88.54      2.00 o 
   9   1   2        1.72        3.54      0.95 o 
 -11   2   2       17.64       10.24      1.33 o 
 -10   2   2        4.23        2.44      0.87 o 
  -9   2   2       57.97       55.70      1.59 o 
  -8   2   2      134.55      142.54      2.26 o 
  -7   2   2       19.64       15.42      0.54 o 
  -6   2   2      770.19      804.73      5.62 o 
  -5   2   2      773.78      773.82      5.32 o 
  -4   2   2      719.73      853.49      6.74 o 
  -3   2   2      393.41      436.02      2.61 o 
  -2   2   2      446.86      422.91      2.69 o 
  -1   2   2     6269.10     6155.38     29.82 o 
   0   2   2     5698.96     5656.35     30.91 o 
   1   2   2     3803.48     4069.25     22.81 o 
   2   2   2     3746.60     3721.05     23.42 o 
   3   2   2      476.04      404.86      3.05 o 
   4   2   2       51.92       43.60      0.95 o 
   5   2   2      281.32      260.83      2.21 o 
   6   2   2        9.98        4.15      0.46 o 
   7   2   2       16.33       14.50      0.81 o 
   8   2   2       44.62       44.64      1.26 o 
   9   2   2       20.76       17.28      1.19 o 
 -11   3   2        4.80        4.28      1.04 o 
 -10   3   2        0.37        0.84      0.78 o 
  -9   3   2      113.33      102.81      2.36 o 
  -8   3   2      737.42      704.16      8.89 o 
  -7   3   2        0.62       -0.27      0.38 o 
  -6   3   2       44.56       45.13      0.82 o 
  -5   3   2      119.99      124.05      1.28 o 
  -4   3   2       11.74        7.79      0.38 o 
  -3   3   2     3925.64     4184.97     24.52 o 
  -2   3   2      205.32      213.48      1.43 o 
  -1   3   2       26.22       22.01      0.66 o 
   0   3   2     1386.22     1335.09      7.69 o 
   1   3   2      114.63      173.83      1.55 o 
   2   3   2     4075.36     4435.73     27.75 o 
   3   3   2      274.30      264.35      2.41 o 
   4   3   2      374.81      335.61      3.02 o 
   5   3   2      645.78      675.41      5.41 o 
   6   3   2      479.73      491.76      4.32 o 
   7   3   2       72.96       75.48      1.63 o 
   8   3   2       58.39       66.03      1.72 o 
   9   3   2        0.63       -0.16      0.88 o 
 -10   4   2       14.33       22.14      1.37 o 
  -9   4   2        0.76        0.51      0.75 o 
  -8   4   2      639.89      687.49      8.24 o 
  -7   4   2        0.81        1.01      0.53 o 
  -6   4   2     1362.98     1385.93      9.29 o 
  -5   4   2     1118.58     1155.76      7.74 o 
  -4   4   2        9.89       13.08      0.41 o 
  -3   4   2      443.95      346.51      2.48 o 
  -2   4   2      940.76      843.07      5.04 o 
  -1   4   2     3256.33     3416.38     18.16 o 
   0   4   2     2994.62     3028.54     17.88 o 
   1   4   2      305.03      364.32      3.02 o 
   2   4   2     5654.02     6139.78     51.66 o 
   3   4   2      187.09      196.57      1.98 o 
   4   4   2      197.87      192.83      2.07 o 
   5   4   2      116.23       94.72      1.46 o 
   6   4   2        2.08        0.26      0.50 o 
   7   4   2       26.09       24.87      1.31 o 
   8   4   2       68.21       54.54      1.83 o 
   9   4   2        1.34       -0.13      0.95 o 
 -10   5   2        7.97       15.42      1.27 o 
  -9   5   2        0.12       -0.63      1.06 o 
  -8   5   2       55.73       46.17      2.07 o 
  -7   5   2      389.89      381.05      3.91 o 
  -6   5   2        7.45        8.77      0.53 o 
  -5   5   2      103.14      101.03      1.13 o 
  -4   5   2      357.11      380.27      2.81 o 
  -3   5   2        7.36        7.57      0.33 o 
  -2   5   2      189.78      227.22      1.85 o 
  -1   5   2      525.49      481.96      3.14 o 
   0   5   2        4.43        5.91      0.38 o 
   1   5   2     1841.60     1821.58     13.84 o 
   2   5   2      771.16      779.33      6.56 o 
   3   5   2      403.08      341.93      3.48 o 
   4   5   2       99.14       73.89      1.50 o 
   5   5   2       55.64       37.82      1.25 o 
   6   5   2      105.53      106.33      1.97 o 
   7   5   2       96.84      105.03      2.32 o 
   8   5   2        1.75        2.43      0.93 o 
 -10   6   2       71.94       74.57      2.29 o 
  -9   6   2        4.68        4.68      1.00 o 
  -8   6   2       36.05       35.02      1.57 o 
  -7   6   2      273.46      261.03      3.42 o 
  -6   6   2       21.68       14.40      0.72 o 
  -5   6   2     3474.30     3553.14     22.60 o 
  -4   6   2      424.47      406.34      3.06 o 
  -3   6   2      102.35       83.81      1.03 o 
  -2   6   2     1485.27     1411.17      8.35 o 
  -1   6   2        0.48        0.39      0.28 o 
   0   6   2      483.08      542.10      4.41 o 
   1   6   2       97.99       85.02      1.44 o 
   2   6   2        5.08        4.11      0.52 o 
   3   6   2      545.09      592.06      5.45 o 
   4   6   2       18.03       20.38      0.97 o 
   5   6   2        2.86        4.54      0.70 o 
   6   6   2       83.89       68.55      1.70 o 
   7   6   2        3.21        1.75      0.90 o 
   8   6   2        0.03        1.84      1.04 o 
  -9   7   2        0.36        0.86      0.81 o 
  -8   7   2      116.08      135.91      2.56 o 
  -7   7   2      142.25      156.09      2.37 o 
  -6   7   2      115.02      122.60      2.17 o 
  -5   7   2      238.72      242.65      3.24 o 
  -4   7   2      139.58      147.57      1.51 o 
  -3   7   2      102.67      113.81      1.31 o 
  -2   7   2       37.04       33.93      0.71 o 
  -1   7   2      465.86      476.51      3.52 o 
   0   7   2      141.91      153.92      1.53 o 
   1   7   2      210.22      239.89      2.70 o 
   2   7   2        3.29        1.76      0.58 o 
   3   7   2       30.37       27.23      1.27 o 
   4   7   2       26.14       19.76      1.13 o 
   5   7   2        0.16        1.15      0.68 o 
   6   7   2       12.93       14.98      1.06 o 
   7   7   2        4.25        2.49      1.11 o 
  -9   8   2       10.54        9.11      1.21 o 
  -8   8   2        0.18        0.14      0.75 o 
  -7   8   2       36.46       31.24      1.39 o 
  -6   8   2        3.02        0.11      0.79 o 
  -5   8   2      403.55      365.68      4.33 o 
  -4   8   2      112.53      118.77      1.73 o 
  -3   8   2        4.61        1.93      0.38 o 
  -2   8   2       54.80       53.52      1.11 o 
  -1   8   2        0.52        1.18      0.43 o 
   0   8   2      392.22      382.14      3.04 o 
   1   8   2       23.97       13.09      0.72 o 
   2   8   2       42.94       31.59      1.17 o 
   3   8   2       50.25       37.45      1.39 o 
   4   8   2        2.41        1.94      0.77 o 
   5   8   2        2.23        2.74      0.80 o 
   6   8   2       12.90       13.33      1.29 o 
  -8   9   2        9.79        6.97      1.31 o 
  -7   9   2      149.96      155.56      3.01 o 
  -6   9   2       12.39       20.90      1.19 o 
  -5   9   2       41.02       44.15      1.57 o 
  -4   9   2      375.36      368.42      3.92 o 
  -3   9   2       32.30       39.16      1.10 o 
  -2   9   2      146.51      144.72      1.94 o 
  -1   9   2      375.03      368.87      3.37 o 
   0   9   2       11.63       13.99      0.72 o 
   1   9   2       26.26       34.31      1.10 o 
   2   9   2      305.59      320.98      3.40 o 
   3   9   2       31.43       27.62      1.12 o 
   4   9   2       11.96       12.83      1.01 o 
   5   9   2        3.28        0.72      0.94 o 
  -7  10   2       15.39       13.42      1.19 o 
  -6  10   2       65.22       73.12      1.96 o 
  -5  10   2       90.39       89.84      2.16 o 
  -4  10   2      245.39      239.80      3.08 o 
  -3  10   2      221.68      197.64      2.69 o 
  -2  10   2       33.15       34.39      1.44 o 
  -1  10   2       88.02       91.21      1.67 o 
   0  10   2       96.76       91.14      1.55 o 
   1  10   2       42.10       46.81      1.18 o 
   2  10   2       16.53       17.99      0.91 o 
   3  10   2        2.70        1.04      0.91 o 
   4  10   2        1.09        1.72      0.93 o 
  -6  11   2        0.30       -0.16      0.78 o 
  -5  11   2        4.67        8.59      1.02 o 
  -4  11   2        1.30       -0.35      0.97 o 
  -3  11   2       84.05       92.76      3.72 o 
  -2  11   2       24.51       30.19      1.77 o 
  -1  11   2       11.86       11.53      1.11 o 
   0  11   2       23.03       17.63      1.08 o 
   1  11   2        2.93        2.30      0.77 o 
   2  11   2        0.16       -0.38      0.69 o 
   3  11   2        0.12       -0.76      1.12 o 
  -4  12   2       12.64       18.58      2.75 o 
  -3  12   2      126.51      126.87      3.13 o 
  -2  12   2       75.40       69.01      2.93 o 
  -1  12   2        3.23        2.60      1.07 o 
   0  12   2       57.30       60.69      2.08 o 
   1  12   2       66.15       62.98      2.67 o 
  -2 -13   3       21.43       19.12      1.42 o 
  -1 -13   3      104.56      102.12      2.61 o 
   0 -13   3        8.28        7.67      1.06 o 
   1 -13   3        1.31        0.82      0.84 o 
   2 -13   3        1.56        1.98      0.97 o 
   3 -13   3        0.04       -0.47      1.11 o 
  -4 -12   3       20.73       22.50      1.52 o 
  -3 -12   3      113.33       98.85      2.52 o 
  -2 -12   3       52.21       50.81      1.96 o 
  -1 -12   3       41.52       45.37      1.65 o 
   0 -12   3       11.54       13.48      1.11 o 
   1 -12   3      463.33      460.48      5.13 o 
   2 -12   3       17.33       15.09      1.16 o 
   3 -12   3      182.58      174.79      3.26 o 
   4 -12   3       85.38       98.71      2.87 o 
   5 -12   3        0.04       -0.02      1.35 o 
  -5 -11   3       11.65       11.24      1.20 o 
  -4 -11   3       23.45       24.41      1.60 o 
  -3 -11   3        1.30       -0.42      0.72 o 
  -2 -11   3        0.87        1.76      0.71 o 
  -1 -11   3      182.91      194.66      3.44 o 
   0 -11   3       16.58       15.18      1.03 o 
   1 -11   3       45.69       44.69      1.63 o 
   2 -11   3       16.77       19.35      1.16 o 
   3 -11   3       52.46       50.77      1.85 o 
   4 -11   3        0.58        0.92      0.82 o 
   5 -11   3        1.31       -0.14      0.92 o 
   6 -11   3        3.21        4.15      1.16 o 
  -6 -10   3       15.07       17.13      1.31 o 
  -5 -10   3        0.10        0.04      0.76 o 
  -4 -10   3        4.58        2.32      0.80 o 
  -3 -10   3       41.58       39.52      1.58 o 
  -2 -10   3      235.84      226.89      2.98 o 
  -1 -10   3       46.17       44.52      1.38 o 
   0 -10   3       61.15       68.61      1.59 o 
   1 -10   3       37.92       36.98      1.46 o 
   2 -10   3      109.00      104.84      2.06 o 
   3 -10   3      180.96      190.40      3.05 o 
   4 -10   3       24.96       10.27      0.96 o 
   5 -10   3       17.85       15.13      1.23 o 
   6 -10   3        2.95        0.23      0.93 o 
   7 -10   3       34.98       44.68      2.09 o 
  -7  -9   3        3.43        3.65      0.89 o 
  -6  -9   3        0.07       -0.74      0.74 o 
  -5  -9   3        6.80        6.70      0.89 o 
  -4  -9   3       48.40       42.66      1.56 o 
  -3  -9   3        0.89        0.51      0.57 o 
  -2  -9   3        1.56        2.50      0.61 o 
  -1  -9   3      139.53      145.09      2.20 o 
   0  -9   3       36.49       37.96      1.20 o 
   1  -9   3      287.87      306.66      3.53 o 
   2  -9   3       33.79       27.49      1.18 o 
   3  -9   3        2.69       -0.29      0.65 o 
   4  -9   3       47.52       29.49      1.38 o 
   5  -9   3       29.76       36.22      1.32 o 
   6  -9   3       25.01       19.96      1.44 o 
   7  -9   3      107.12      124.10      3.08 o 
   8  -9   3       59.87       58.25      2.49 o 
  -8  -8   3       51.02       41.73      1.96 o 
  -7  -8   3        5.45        6.46      0.94 o 
  -6  -8   3       66.71       62.90      1.84 o 
  -5  -8   3      720.52      716.43      7.26 o 
  -4  -8   3     1690.43     1626.70     12.89 o 
  -3  -8   3      290.17      277.10      3.10 o 
  -2  -8   3      830.42      799.18      6.16 o 
  -1  -8   3      277.57      256.22      2.93 o 
   0  -8   3      205.88      194.75      2.47 o 
   1  -8   3      797.80      768.25      6.09 o 
   2  -8   3      752.00      702.75      5.64 o 
   3  -8   3       62.44       77.15      1.72 o 
   4  -8   3      143.92      190.14      2.85 o 
   5  -8   3      331.07      295.97      3.82 o 
   6  -8   3       54.73       47.94      1.63 o 
   7  -8   3      227.00      197.34      5.24 o 
   8  -8   3        1.13        0.24      1.02 o 
  -9  -7   3        0.17        2.18      1.17 o 
  -8  -7   3       24.37       28.77      1.68 o 
  -7  -7   3       50.38       45.13      1.49 o 
  -6  -7   3       16.17       12.26      0.94 o 
  -5  -7   3       67.16       64.65      1.70 o 
  -4  -7   3      232.34      232.45      2.60 o 
  -3  -7   3      584.47      626.26      5.50 o 
  -2  -7   3       76.22       91.04      1.46 o 
  -1  -7   3       17.16       12.08      0.69 o 
   0  -7   3       67.09       74.27      1.22 o 
   1  -7   3       96.28       59.74      0.91 o 
   2  -7   3      156.26      121.42      1.39 o 
   3  -7   3      114.53      140.60      2.19 o 
   4  -7   3       90.20       65.58      1.69 o 
   5  -7   3      426.37      389.35      4.02 o 
   6  -7   3       55.34       58.80      1.54 o 
   7  -7   3      192.61      196.43      4.14 o 
   8  -7   3        2.66       -0.74      1.16 o 
   9  -7   3        0.17       -0.70      1.00 o 
  -9  -6   3       53.64       60.07      2.54 o 
  -8  -6   3        0.48       -0.48      0.64 o 
  -7  -6   3      464.25      444.00      5.61 o 
  -6  -6   3      323.63      322.08      3.92 o 
  -5  -6   3      164.88      163.74      2.45 o 
  -4  -6   3     1248.80     1254.50     10.95 o 
  -3  -6   3      295.33      310.12      3.53 o 
  -2  -6   3      640.51      631.15      5.36 o 
  -1  -6   3     2712.86     2633.63     19.56 o 
   0  -6   3      124.90      102.72      1.81 o 
   1  -6   3       35.90       19.40      0.75 o 
   2  -6   3       16.73       17.25      0.50 o 
   3  -6   3       89.85      131.07      1.65 o 
   4  -6   3       36.39       34.19      0.99 o 
   5  -6   3     1369.06     1341.50     11.12 o 
   6  -6   3       39.69       31.32      1.24 o 
   7  -6   3       44.95       44.01      3.26 o 
   8  -6   3      125.17      121.53      2.85 o 
   9  -6   3        5.85        5.35      1.20 o 
 -10  -5   3       47.36       43.72      2.00 o 
  -9  -5   3        5.10        4.37      0.84 o 
  -8  -5   3       46.18       44.39      1.54 o 
  -7  -5   3       62.47       68.87      1.86 o 
  -6  -5   3      295.72      265.47      3.28 o 
  -5  -5   3       16.25       19.92      0.92 o 
  -4  -5   3     1480.57     1390.87     11.88 o 
  -3  -5   3     2708.50     2703.50     19.94 o 
  -2  -5   3      116.67      140.71      2.38 o 
  -1  -5   3     1632.84     1847.75     12.06 o 
   0  -5   3       22.02       10.13      0.44 o 
   1  -5   3       18.94       17.84      0.85 o 
   2  -5   3     2980.08     3130.26     21.32 o 
   3  -5   3      236.93      310.85      2.56 o 
   4  -5   3      146.32      177.41      1.76 o 
   5  -5   3      603.22      635.36      5.04 o 
   6  -5   3      177.54      182.01      2.63 o 
   7  -5   3        0.32        0.55      0.75 o 
   8  -5   3       45.46       40.40      1.85 o 
   9  -5   3       37.72       36.94      2.06 o 
 -10  -4   3       11.51       16.45      1.23 o 
  -9  -4   3       41.48       49.30      1.65 o 
  -8  -4   3       74.38       74.98      1.61 o 
  -7  -4   3      110.87      121.48      2.09 o 
  -6  -4   3      223.93      241.36      2.65 o 
  -5  -4   3        0.29        1.23      0.43 o 
  -4  -4   3       88.21       74.74      1.32 o 
  -3  -4   3      407.61      410.57      3.97 o 
  -2  -4   3      739.82      759.59      4.54 o 
  -1  -4   3      781.73      717.19      4.88 o 
   0  -4   3        9.45       16.15      0.59 o 
   1  -4   3     1230.62     1204.16      8.53 o 
   2  -4   3        3.00        0.98      0.27 o 
   3  -4   3     5675.14     5501.68     32.45 o 
   4  -4   3       83.95       55.88      0.89 o 
   5  -4   3        4.13        6.53      1.15 o 
   6  -4   3       15.98       16.96      1.28 o 
   7  -4   3        0.51        1.75      1.05 o 
   8  -4   3       10.51        9.56      1.13 o 
   9  -4   3       10.64       18.58      1.45 o 
 -10  -3   3       23.52       30.78      1.43 o 
  -9  -3   3       14.19        6.73      0.89 o 
  -8  -3   3      622.73      617.71      5.76 o 
  -7  -3   3       13.02       19.97      0.67 o 
  -6  -3   3      660.20      639.06      5.67 o 
  -5  -3   3      142.86      126.26      1.62 o 
  -4  -3   3      232.82      249.63      2.24 o 
  -3  -3   3     5875.90     5863.24     39.09 o 
  -2  -3   3     3282.87     3181.05     17.70 o 
  -1  -3   3       60.81       41.24      0.55 o 
   0  -3   3     8263.72     7759.12     44.99 o 
   1  -3   3     2741.27     2887.65     15.74 o 
   2  -3   3      825.40      804.99      5.13 o 
   3  -3   3     3969.85     4325.69     29.06 o 
   4  -3   3      659.20      684.45      5.69 o 
   5  -3   3      130.61      119.55      1.53 o 
   6  -3   3       51.14       59.96      1.52 o 
   7  -3   3      228.63      209.31      3.02 o 
   8  -3   3       43.94       40.33      1.37 o 
   9  -3   3       47.60       32.60      1.73 o 
 -11  -2   3        0.07       -1.16      1.16 o 
 -10  -2   3       38.31       34.01      1.52 o 
  -9  -2   3       77.92       92.16      1.98 o 
  -8  -2   3       61.39       74.72      1.75 o 
  -7  -2   3      124.81      126.37      1.80 o 
  -6  -2   3      516.87      515.72      3.91 o 
  -5  -2   3      109.62      122.38      1.29 o 
  -4  -2   3      429.24      473.23      3.58 o 
  -3  -2   3     1287.93     1334.61      8.03 o 
  -2  -2   3      494.56      560.74      3.03 o 
  -1  -2   3     1500.26     1472.19      7.21 o 
   0  -2   3     4699.82     5034.27     24.96 o 
   1  -2   3     8517.79     8490.29     37.85 o 
   2  -2   3      137.88      131.28      1.06 o 
   3  -2   3     1698.60     1917.76     14.27 o 
   4  -2   3      187.68      187.76      2.02 o 
   5  -2   3      204.54      236.67      2.91 o 
   6  -2   3       31.54       13.39      0.87 o 
   7  -2   3       44.46       49.55      1.38 o 
   8  -2   3        2.27        0.52      0.63 o 
   9  -2   3       53.13       51.64      1.75 o 
 -11  -1   3        7.56        2.89      1.07 o 
 -10  -1   3      389.65      385.28      4.75 o 
  -9  -1   3       87.75       98.66      2.09 o 
  -8  -1   3      178.04      174.48      2.28 o 
  -7  -1   3      262.15      267.10      2.24 o 
  -6  -1   3       94.89      111.46      1.18 o 
  -5  -1   3      360.92      337.26      2.47 o 
  -4  -1   3       74.76       68.30      0.76 o 
  -3  -1   3       70.68       60.78      0.73 o 
  -2  -1   3     4341.42     4354.63     21.19 o 
  -1  -1   3      718.44      704.40      3.91 o 
   0  -1   3      338.83      402.25      1.99 o 
   1  -1   3      168.23      196.24      1.29 o 
   2  -1   3     1610.92     1538.52     10.60 o 
   3  -1   3     1540.12     1518.70     14.14 o 
   4  -1   3       74.76       68.67      1.08 o 
   5  -1   3       34.50       42.73      1.34 o 
   6  -1   3       84.23      115.58      2.05 o 
   7  -1   3        9.21       15.13      0.92 o 
   8  -1   3       16.00       10.54      0.87 o 
   9  -1   3        3.15        1.86      0.81 o 
 -11   0   3        8.88        8.19      1.21 o 
 -10   0   3      182.70      178.72      3.42 o 
  -9   0   3       90.31       91.47      1.75 o 
  -8   0   3      302.87      265.89      3.01 o 
  -7   0   3       17.32       26.65      0.69 o 
  -6   0   3       32.95       37.97      0.70 o 
  -5   0   3       39.25       34.10      0.77 o 
  -4   0   3    13023.46    12648.71     78.93 o 
  -3   0   3     1601.21     1666.16     10.36 o 
  -2   0   3     1014.56      955.29      4.73 o 
  -1   0   3     7595.84     7350.47     37.72 o 
   0   0   3     4020.89     4068.32     21.38 o 
   1   0   3    17798.23    17044.50    134.58 o 
   2   0   3        0.85        0.91      0.28 o 
   3   0   3      510.14      533.76      4.53 o 
   4   0   3     1399.10     1416.84     11.27 o 
   5   0   3       56.94       42.34      0.95 o 
   6   0   3      398.50      343.49      3.24 o 
   7   0   3        4.20        1.39      0.63 o 
   8   0   3       40.33       54.22      1.42 o 
   9   0   3        1.31        4.16      0.83 o 
 -11   1   3       51.94       69.47      2.29 o 
 -10   1   3       21.57       31.25      1.54 o 
  -9   1   3        4.39        3.23      0.84 o 
  -8   1   3       62.42       72.54      1.53 o 
  -7   1   3      154.23      161.98      1.64 o 
  -6   1   3      165.28      185.58      1.70 o 
  -5   1   3       39.38       69.76      1.00 o 
  -4   1   3      294.21      221.52      1.68 o 
  -3   1   3      104.89       79.46      1.09 o 
  -2   1   3     1100.22     1063.64      5.26 o 
  -1   1   3        1.33        0.75      0.12 o 
   0   1   3      220.41      200.76      1.44 o 
   1   1   3     2022.43     2222.91     14.44 o 
   2   1   3       41.59       38.67      1.18 o 
   3   1   3      755.56      773.40      7.23 o 
   4   1   3       39.99       35.44      1.02 o 
   5   1   3      107.28       87.91      1.25 o 
   6   1   3       90.84       75.57      1.20 o 
   7   1   3      172.27      178.96      2.34 o 
   8   1   3       28.01       40.78      1.31 o 
   9   1   3       65.64       77.67      2.14 o 
 -11   2   3        0.92       -0.41      0.94 o 
 -10   2   3        3.59        2.54      0.81 o 
  -9   2   3        1.96        3.68      0.69 o 
  -8   2   3       29.43       35.42      1.19 o 
  -7   2   3       76.96       73.91      1.08 o 
  -6   2   3      340.14      313.30      3.06 o 
  -5   2   3      412.89      429.36      3.44 o 
  -4   2   3     2873.95     2912.10     16.24 o 
  -3   2   3     2540.92     2699.65     14.35 o 
  -2   2   3      119.00      136.28      1.06 o 
  -1   2   3      111.74      137.59      0.97 o 
   0   2   3        1.69        1.52      0.24 o 
   1   2   3      116.93      138.09      1.40 o 
   2   2   3       99.92       55.58      1.09 o 
   3   2   3      112.74       87.32      1.30 o 
   4   2   3      752.54      801.86      6.10 o 
   5   2   3        5.55        1.60      0.39 o 
   6   2   3        0.89        0.15      0.42 o 
   7   2   3       43.33       27.93      1.07 o 
   8   2   3       52.52       62.58      1.69 o 
   9   2   3        5.73        5.19      1.38 o 
 -11   3   3        0.27       -0.51      1.03 o 
 -10   3   3       67.25       71.21      2.06 o 
  -9   3   3        1.40        0.11      0.61 o 
  -8   3   3      298.27      294.29      4.23 o 
  -7   3   3        3.35        3.90      0.43 o 
  -6   3   3      323.50      318.13      2.82 o 
  -5   3   3      146.15      151.68      1.67 o 
  -4   3   3       13.28        8.92      0.38 o 
  -3   3   3      180.65      188.48      1.62 o 
  -2   3   3      532.46      552.22      3.24 o 
  -1   3   3     2637.74     2710.87     15.15 o 
   0   3   3      127.67      161.13      1.31 o 
   1   3   3      127.48      179.86      1.54 o 
   2   3   3     1427.07     1410.58     10.83 o 
   3   3   3     1588.92     1805.04     12.62 o 
   4   3   3        5.41        9.60      0.55 o 
   5   3   3       91.54       57.05      1.18 o 
   6   3   3        8.18        1.29      0.60 o 
   7   3   3        0.19        2.99      0.68 o 
   8   3   3        0.84       -0.55      0.79 o 
   9   3   3       12.81       10.87      1.36 o 
 -10   4   3       29.72       27.79      1.51 o 
  -9   4   3        2.02        1.09      0.69 o 
  -8   4   3       35.85       36.24      1.46 o 
  -7   4   3       60.17       81.14      1.73 o 
  -6   4   3       14.81       16.30      0.69 o 
  -5   4   3      795.15      753.00     10.75 o 
  -4   4   3      636.71      567.67      4.06 o 
  -3   4   3     1845.41     2005.02     12.05 o 
  -2   4   3      238.36      230.80      1.80 o 
  -1   4   3      200.79      220.65      1.74 o 
   0   4   3     1879.41     2057.47     14.20 o 
   1   4   3     3137.16     3092.47     21.01 o 
   2   4   3     1609.04     1677.57     11.87 o 
   3   4   3     1202.86     1280.76      9.27 o 
   4   4   3      482.60      459.66      3.94 o 
   5   4   3       35.52       25.76      1.00 o 
   6   4   3       87.77       71.03      1.62 o 
   7   4   3       21.25       37.68      1.53 o 
   8   4   3        2.89        8.67      1.09 o 
 -10   5   3        1.03        0.95      0.81 o 
  -9   5   3       24.63       16.03      1.21 o 
  -8   5   3        4.56        7.97      0.84 o 
  -7   5   3      237.89      208.04      2.62 o 
  -6   5   3        9.00       14.16      0.60 o 
  -5   5   3       90.66       83.67      1.27 o 
  -4   5   3     1195.79     1188.56      7.49 o 
  -3   5   3      277.00      360.76      2.85 o 
  -2   5   3      171.30      192.07      1.74 o 
  -1   5   3      152.48      146.84      1.48 o 
   0   5   3      430.07      434.73      3.89 o 
   1   5   3      644.78      664.78      5.70 o 
   2   5   3      327.81      294.80      3.12 o 
   3   5   3       41.66       37.58      1.14 o 
   4   5   3      211.34      233.58      2.87 o 
   5   5   3       93.65       67.07      1.58 o 
   6   5   3        2.06        5.77      0.77 o 
   7   5   3       12.40       19.13      1.24 o 
   8   5   3        1.37        1.60      1.20 o 
 -10   6   3       12.97       13.18      1.27 o 
  -9   6   3      108.86      141.18      2.84 o 
  -8   6   3       35.35       31.63      1.31 o 
  -7   6   3      535.44      531.51      5.13 o 
  -6   6   3      312.34      308.21      3.21 o 
  -5   6   3      219.72      187.01      1.79 o 
  -4   6   3      800.36      785.49      5.27 o 
  -3   6   3      476.74      431.95      3.22 o 
  -2   6   3       37.47       40.82      0.78 o 
  -1   6   3     1137.34     1128.01      7.59 o 
   0   6   3      368.43      319.22      3.18 o 
   1   6   3      607.09      584.95      5.25 o 
   2   6   3        0.84        1.20      0.50 o 
   3   6   3      209.51      246.82      2.97 o 
   4   6   3      148.29      164.90      2.40 o 
   5   6   3       26.93       18.42      1.00 o 
   6   6   3       43.51       45.65      1.81 o 
   7   6   3       21.11       20.66      1.60 o 
  -9   7   3        0.57        0.03      0.83 o 
  -8   7   3        0.06       -0.35      0.68 o 
  -7   7   3       65.44       68.12      1.73 o 
  -6   7   3       36.18       45.50      1.65 o 
  -5   7   3        3.70        3.89      0.63 o 
  -4   7   3      242.73      240.20      2.31 o 
  -3   7   3      202.52      192.76      1.85 o 
  -2   7   3       52.12       40.60      0.87 o 
  -1   7   3      226.27      223.03      2.03 o 
   0   7   3       58.28       72.77      1.52 o 
   1   7   3        6.57       10.58      0.74 o 
   2   7   3       22.68       24.71      1.10 o 
   3   7   3        6.06        5.14      0.68 o 
   4   7   3       81.14       81.97      1.81 o 
   5   7   3       12.23       13.98      1.15 o 
   6   7   3       39.73       59.38      2.09 o 
  -9   8   3       16.19       16.90      1.20 o 
  -8   8   3       12.98        7.37      1.03 o 
  -7   8   3        9.79        5.07      0.79 o 
  -6   8   3       73.60       67.16      1.73 o 
  -5   8   3       39.49       33.28      1.24 o 
  -4   8   3      498.03      498.94      4.79 o 
  -3   8   3        5.07        2.88      0.58 o 
  -2   8   3        0.01        0.52      0.56 o 
  -1   8   3       64.03       56.34      1.01 o 
   0   8   3      409.77      403.27      3.57 o 
   1   8   3      131.73      126.54      2.06 o 
   2   8   3       36.08       28.12      1.18 o 
   3   8   3       32.38       46.52      1.42 o 
   4   8   3        1.79        3.85      0.87 o 
   5   8   3        0.48       -0.48      0.83 o 
   6   8   3        1.14       -0.11      0.92 o 
  -8   9   3       16.55       28.01      1.56 o 
  -7   9   3       22.68       20.53      1.21 o 
  -6   9   3      119.86      116.45      2.34 o 
  -5   9   3       46.81       49.79      1.97 o 
  -4   9   3      325.70      323.08      3.64 o 
  -3   9   3      152.60      165.62      2.36 o 
  -2   9   3       28.39       29.91      1.16 o 
  -1   9   3        0.37        0.21      0.53 o 
   0   9   3      551.09      545.94      4.66 o 
   1   9   3        3.73        2.91      0.58 o 
   2   9   3      115.44      135.11      2.22 o 
   3   9   3       10.97       17.58      1.50 o 
   4   9   3      100.94       96.98      2.44 o 
   5   9   3       82.59       97.56      2.53 o 
  -7  10   3       10.14       11.16      1.07 o 
  -6  10   3       89.69       98.49      2.29 o 
  -5  10   3       28.35       33.64      1.33 o 
  -4  10   3      468.78      460.61      4.77 o 
  -3  10   3       91.11       80.87      1.99 o 
  -2  10   3      250.47      240.21      4.13 o 
  -1  10   3        1.39        1.48      0.74 o 
   0  10   3        0.18       -0.07      0.49 o 
   1  10   3       22.68       24.06      0.98 o 
   2  10   3       17.37       17.45      1.06 o 
   3  10   3        8.64        7.42      1.58 o 
   4  10   3       72.05       86.11      2.52 o 
  -6  11   3       15.70       15.32      1.37 o 
  -5  11   3       46.98       55.18      2.21 o 
  -4  11   3        0.02        0.31      0.98 o 
  -3  11   3       12.07       11.88      1.33 o 
  -2  11   3       20.79       25.38      1.65 o 
  -1  11   3        1.30       -0.05      1.26 o 
   0  11   3       22.63       26.01      2.53 o 
   1  11   3        6.78        7.63      1.21 o 
   2  11   3        0.48        0.14      0.91 o 
  -2  12   3       13.72       16.08      1.51 o 
  -1  12   3        0.46        1.36      1.11 o 
  -2 -13   4        0.01       -0.87      0.87 o 
  -1 -13   4        0.12       -0.86      0.86 o 
   0 -13   4        0.65        0.59      0.89 o 
   1 -13   4       71.68       83.17      2.15 o 
   2 -13   4        1.97        0.43      0.79 o 
  -4 -12   4        3.03        5.52      1.06 o 
  -3 -12   4      218.25      248.85      3.97 o 
  -2 -12   4        6.64        4.82      1.06 o 
  -1 -12   4      273.06      288.47      3.80 o 
   0 -12   4      593.51      616.23      6.33 o 
   1 -12   4      208.20      176.27      3.25 o 
   2 -12   4      192.01      197.03      3.09 o 
   3 -12   4        7.22        8.01      1.06 o 
   4 -12   4       35.15       32.32      1.85 o 
  -6 -11   4       72.04       75.23      2.26 o 
  -5 -11   4        3.00        3.97      0.97 o 
  -4 -11   4       21.92       17.52      1.32 o 
  -3 -11   4       10.60       11.20      1.12 o 
  -2 -11   4        5.13        5.76      0.99 o 
  -1 -11   4      124.61      132.80      2.39 o 
   0 -11   4      158.10      153.32      2.53 o 
   1 -11   4       81.88       98.36      2.08 o 
   2 -11   4       93.96       93.97      2.06 o 
   3 -11   4       12.35       14.54      1.11 o 
   4 -11   4       15.59       12.54      1.12 o 
   5 -11   4       18.27        9.50      1.21 o 
   6 -11   4        1.79        2.34      1.07 o 
  -7 -10   4        0.26       -0.23      0.89 o 
  -6 -10   4      115.51      116.31      2.53 o 
  -5 -10   4       64.91       72.20      2.04 o 
  -4 -10   4        0.03       -0.64      0.64 o 
  -3 -10   4      321.93      322.27      4.29 o 
  -2 -10   4      270.72      259.67      3.27 o 
  -1 -10   4       61.93       56.86      1.56 o 
   0 -10   4      200.99      211.61      2.89 o 
   1 -10   4      244.25      244.57      3.20 o 
   2 -10   4      174.20      167.17      2.59 o 
   3 -10   4       35.98       44.74      1.44 o 
   4 -10   4       14.97       16.96      1.57 o 
   5 -10   4        4.18       -0.64      0.64 o 
   6 -10   4        6.35       12.88      1.31 o 
   7 -10   4       65.50       56.11      2.37 o 
  -8  -9   4       30.38       35.61      1.88 o 
  -7  -9   4       21.79       18.09      1.30 o 
  -6  -9   4       45.12       41.62      1.77 o 
  -5  -9   4       63.33       62.09      1.79 o 
  -4  -9   4       51.72       51.77      1.68 o 
  -3  -9   4      356.83      368.16      4.42 o 
  -2  -9   4      799.88      825.83      7.29 o 
  -1  -9   4      146.67      142.95      2.18 o 
   0  -9   4      195.01      179.30      3.27 o 
   1  -9   4      444.99      442.99      4.07 o 
   2  -9   4        0.12        1.54      0.68 o 
   3  -9   4      408.85      425.44      4.52 o 
   4  -9   4       18.87       24.45      1.23 o 
   5  -9   4        4.38        0.55      0.67 o 
   6  -9   4       71.40       64.26      2.21 o 
   7  -9   4        0.00        0.03      1.17 o 
  -8  -8   4       14.88       21.05      1.49 o 
  -7  -8   4      131.92      134.57      2.62 o 
  -6  -8   4      330.40      320.25      4.12 o 
  -5  -8   4      385.13      369.29      5.44 o 
  -4  -8   4       48.02       55.94      2.02 o 
  -3  -8   4      271.90      220.54      2.62 o 
  -2  -8   4      150.18      122.31      1.92 o 
  -1  -8   4      779.41      763.20      6.68 o 
   0  -8   4       94.02      100.43      1.95 o 
   1  -8   4       24.78       24.31      0.71 o 
   2  -8   4        1.41        2.65      0.32 o 
   3  -8   4        0.47        0.52      0.58 o 
   4  -8   4      699.95      671.20      6.16 o 
   5  -8   4      143.37      168.59      2.48 o 
   6  -8   4        0.68        0.22      0.75 o 
   7  -8   4       28.97       16.63      1.61 o 
   8  -8   4       37.71       36.69      2.26 o 
  -9  -7   4        0.12       -0.32      1.04 o 
  -8  -7   4       21.12       20.94      1.39 o 
  -7  -7   4        0.04       -0.03      0.71 o 
  -6  -7   4       32.61       31.30      1.49 o 
  -5  -7   4      202.41      190.83      2.79 o 
  -4  -7   4      351.38      321.10      3.21 o 
  -3  -7   4        6.96        3.30      0.62 o 
  -2  -7   4      187.64      177.12      2.78 o 
  -1  -7   4     2883.07     2903.78     21.64 o 
   0  -7   4        0.97        0.94      0.58 o 
   1  -7   4      166.34      159.74      1.59 o 
   2  -7   4       52.86       37.01      0.78 o 
   3  -7   4       65.68       76.78      1.33 o 
   4  -7   4      290.51      309.15      3.00 o 
   5  -7   4       13.11        5.15      0.69 o 
   6  -7   4       17.13       10.69      1.21 o 
   7  -7   4      125.98      137.25      3.46 o 
   8  -7   4       41.64       46.13      2.41 o 
  -9  -6   4       59.99       64.57      2.33 o 
  -8  -6   4      150.29      159.37      3.53 o 
  -7  -6   4      131.08      127.59      2.30 o 
  -6  -6   4        0.01       -0.36      0.62 o 
  -5  -6   4      961.32      958.64      8.76 o 
  -4  -6   4       70.28       70.62      1.87 o 
  -3  -6   4      732.38      702.61      5.32 o 
  -2  -6   4        9.61        2.76      0.40 o 
  -1  -6   4      497.59      538.52      4.73 o 
   0  -6   4      472.14      421.08      3.92 o 
   1  -6   4      830.79      826.59      5.75 o 
   2  -6   4       47.76       32.13      0.82 o 
   3  -6   4      104.39      107.33      1.42 o 
   4  -6   4      191.53      191.60      1.93 o 
   5  -6   4      100.62       67.03      1.50 o 
   6  -6   4        3.16        1.55      0.58 o 
   7  -6   4       22.61       19.71      1.39 o 
   8  -6   4       45.99       54.11      2.41 o 
   9  -6   4        0.39        0.12      1.04 o 
 -10  -5   4        6.86       11.49      1.11 o 
  -9  -5   4       89.94       84.34      2.15 o 
  -8  -5   4       17.47       18.63      1.42 o 
  -7  -5   4        7.88        8.68      1.07 o 
  -6  -5   4      469.89      480.64      4.98 o 
  -5  -5   4      165.78      149.47      2.16 o 
  -4  -5   4      278.74      252.95      3.72 o 
  -3  -5   4       90.84      118.66      1.18 o 
  -2  -5   4      895.52      901.44      5.37 o 
  -1  -5   4      176.03      217.67      2.53 o 
   0  -5   4      308.70      285.42      2.51 o 
   1  -5   4       23.62       39.57      0.79 o 
   2  -5   4        1.04        4.10      0.87 o 
   3  -5   4      526.66      530.88      3.99 o 
   4  -5   4      192.09      216.68      2.48 o 
   5  -5   4        8.56       14.97      0.87 o 
   6  -5   4      153.35      160.29      2.51 o 
   7  -5   4       35.95       37.20      1.62 o 
   8  -5   4       54.22       49.63      3.19 o 
   9  -5   4       18.13       13.08      1.41 o 
 -10  -4   4       53.26       56.10      1.80 o 
  -9  -4   4        0.07       -0.53      0.76 o 
  -8  -4   4       33.22       31.72      1.31 o 
  -7  -4   4       23.64       25.85      1.08 o 
  -6  -4   4       40.79       25.18      0.94 o 
  -5  -4   4      280.02      259.01      3.07 o 
  -4  -4   4       10.57       10.45      0.53 o 
  -3  -4   4       84.01       88.69      0.95 o 
  -2  -4   4      414.28      394.94      2.55 o 
  -1  -4   4        4.53        9.07      0.38 o 
   0  -4   4      330.44      279.68      2.26 o 
   1  -4   4        0.03        0.12      0.25 o 
   2  -4   4     2122.59     2230.15     14.34 o 
   3  -4   4     1742.13     1665.26     13.92 o 
   4  -4   4      168.82      203.90      2.30 o 
   5  -4   4      278.44      306.33      3.16 o 
   6  -4   4       10.21        5.47      0.74 o 
   7  -4   4       30.13       23.47      1.20 o 
   8  -4   4        0.66        0.80      0.65 o 
   9  -4   4       60.63       63.50      2.33 o 
 -10  -3   4      149.68      140.70      2.66 o 
  -9  -3   4       52.22       45.63      1.58 o 
  -8  -3   4      451.27      466.11      5.09 o 
  -7  -3   4      544.55      566.71      4.66 o 
  -6  -3   4      218.02      234.46      2.36 o 
  -5  -3   4      467.01      593.44      5.58 o 
  -4  -3   4      323.25      266.02      2.76 o 
  -3  -3   4      375.99      540.94      3.70 o 
  -2  -3   4     2066.79     2107.03     12.27 o 
  -1  -3   4     1511.13     1516.17      9.02 o 
   0  -3   4      329.71      246.53      1.80 o 
   1  -3   4     1206.23     1169.25      7.67 o 
   2  -3   4      184.60      242.45      2.15 o 
   3  -3   4     1000.94      916.06      7.32 o 
   4  -3   4       78.56       82.76      1.31 o 
   5  -3   4       68.23       60.04      1.42 o 
   6  -3   4      150.21      187.56      2.76 o 
   7  -3   4        0.01        0.23      0.65 o 
   8  -3   4        0.05       -0.07      0.64 o 
   9  -3   4       48.43       54.48      1.89 o 
 -11  -2   4       15.04       13.40      1.31 o 
 -10  -2   4      158.43      177.73      2.94 o 
  -9  -2   4       38.52       37.35      1.46 o 
  -8  -2   4       12.41       11.47      0.87 o 
  -7  -2   4       11.09       13.86      0.60 o 
  -6  -2   4      128.49      174.01      1.70 o 
  -5  -2   4      471.24      596.22      4.25 o 
  -4  -2   4      142.64      148.00      1.33 o 
  -3  -2   4      604.67      610.57      3.88 o 
  -2  -2   4     2790.79     2952.28     17.74 o 
  -1  -2   4     3653.14     3647.12     19.37 o 
   0  -2   4     1661.98     1427.68      6.90 o 
   1  -2   4      723.31      684.73      3.96 o 
   2  -2   4     1116.74     1128.48      7.95 o 
   3  -2   4       11.32       19.12      0.66 o 
   4  -2   4      140.67      141.65      1.75 o 
   5  -2   4      541.92      554.86      4.45 o 
   6  -2   4       87.02       69.43      1.67 o 
   7  -2   4       55.39       35.46      1.55 o 
   8  -2   4      109.39      125.13      2.26 o 
   9  -2   4        1.81        3.13      0.92 o 
 -11  -1   4       35.98       34.58      2.14 o 
 -10  -1   4        2.00        2.63      0.80 o 
  -9  -1   4      232.43      208.09      3.75 o 
  -8  -1   4        5.84        4.66      0.55 o 
  -7  -1   4        3.29        3.08      0.39 o 
  -6  -1   4       10.42        7.28      0.39 o 
  -5  -1   4       53.32       59.43      0.79 o 
  -4  -1   4      812.02      810.68      6.44 o 
  -3  -1   4      128.54      120.19      1.07 o 
  -2  -1   4      164.15      139.73      1.02 o 
  -1  -1   4      813.14      981.37      4.94 o 
   0  -1   4     1299.66     1284.84      6.50 o 
   1  -1   4      532.07      461.26      2.90 o 
   2  -1   4     1295.25     1240.50      8.73 o 
   3  -1   4      125.58      105.63      1.32 o 
   4  -1   4      475.59      486.35      4.39 o 
   5  -1   4       34.92       44.77      0.99 o 
   6  -1   4       84.54       99.45      2.07 o 
   7  -1   4       28.66       15.16      0.96 o 
   8  -1   4       25.77       14.07      0.98 o 
   9  -1   4       52.91       53.16      1.84 o 
 -11   0   4       10.49       10.87      1.21 o 
 -10   0   4       18.88       27.34      1.33 o 
  -9   0   4      106.64      100.95      1.81 o 
  -8   0   4      148.93      136.14      1.99 o 
  -7   0   4       77.74      100.65      1.26 o 
  -6   0   4     1015.87     1030.94      9.72 o 
  -5   0   4       12.56       16.36      0.50 o 
  -4   0   4       90.13      113.38      0.90 o 
  -3   0   4        8.64       19.41      0.51 o 
  -2   0   4      472.44      421.55      2.86 o 
  -1   0   4     1158.30     1330.69      7.23 o 
   0   0   4      450.02      411.62      2.54 o 
   1   0   4     1836.99     1817.90     11.55 o 
   2   0   4      799.04      702.38      5.29 o 
   3   0   4        4.65        5.76      0.50 o 
   4   0   4     2677.46     2895.57     21.58 o 
   5   0   4      229.00      244.89      2.76 o 
   6   0   4      165.78      165.44      2.62 o 
   7   0   4      147.42      134.39      2.23 o 
   8   0   4        0.74        0.65      0.67 o 
   9   0   4        0.20        1.45      0.74 o 
 -11   1   4       27.56       33.74      1.74 o 
 -10   1   4       20.20       26.95      1.29 o 
  -9   1   4       86.79       90.93      1.87 o 
  -8   1   4        0.88        1.09      0.72 o 
  -7   1   4      440.02      473.97      3.92 o 
  -6   1   4        1.98        5.68      0.40 o 
  -5   1   4       82.11       60.34      0.63 o 
  -4   1   4        4.05        8.40      0.45 o 
  -3   1   4      386.83      314.21      2.95 o 
  -2   1   4     6508.77     5885.73     49.27 o 
  -1   1   4     1299.57     1133.54      6.79 o 
   0   1   4     5308.35     5504.01     36.70 o 
   1   1   4       10.31       20.39      0.37 o 
   2   1   4        1.21       -0.01      0.24 o 
   3   1   4      871.31      875.04      6.57 o 
   4   1   4      509.95      457.05      3.92 o 
   5   1   4        0.69        2.49      0.61 o 
   6   1   4       99.10      122.50      1.84 o 
   7   1   4       38.89       49.42      1.30 o 
   8   1   4       51.94       43.85      1.37 o 
   9   1   4        0.32       -0.74      0.74 o 
 -11   2   4        7.56        6.26      1.04 o 
 -10   2   4        4.85        3.19      0.74 o 
  -9   2   4        1.49       -0.55      0.55 o 
  -8   2   4       44.49       33.44      0.99 o 
  -7   2   4      624.60      635.29      5.55 o 
  -6   2   4      307.83      338.89      2.66 o 
  -5   2   4      173.19      196.16      1.79 o 
  -4   2   4       52.49       58.47      1.04 o 
  -3   2   4     3081.38     3144.64     18.43 o 
  -2   2   4     1521.75     1543.99      9.22 o 
  -1   2   4      466.59      480.68      3.35 o 
   0   2   4        8.89        7.27      0.39 o 
   1   2   4     1255.69     1213.91      9.29 o 
   2   2   4     2029.57     2085.02     15.57 o 
   3   2   4      366.95      375.99      3.57 o 
   4   2   4      218.97      244.19      2.71 o 
   5   2   4      268.74      283.43      2.87 o 
   6   2   4      151.33      134.94      1.89 o 
   7   2   4       29.14       26.61      2.16 o 
   8   2   4        3.38        2.98      0.90 o 
 -11   3   4        0.17       -0.69      0.69 o 
 -10   3   4       18.02       17.78      1.21 o 
  -9   3   4       49.12       45.30      1.49 o 
  -8   3   4        7.16        7.02      0.62 o 
  -7   3   4        3.65        3.85      0.48 o 
  -6   3   4      303.97      260.30      2.11 o 
  -5   3   4        6.46        3.92      0.56 o 
  -4   3   4        1.96        1.96      0.20 o 
  -3   3   4      600.37      758.10      5.45 o 
  -2   3   4      324.57      342.21      2.42 o 
  -1   3   4      242.52      199.23      1.66 o 
   0   3   4      644.70      609.23      4.27 o 
   1   3   4      174.76      208.43      2.24 o 
   2   3   4      129.57      170.34      1.98 o 
   3   3   4      238.98      233.33      3.06 o 
   4   3   4      558.15      510.51      4.31 o 
   5   3   4       37.04       42.07      1.09 o 
   6   3   4        0.70       -0.52      0.52 o 
   7   3   4        6.27        2.07      0.76 o 
   8   3   4       70.95       89.12      2.74 o 
 -10   4   4        0.63       -0.67      0.69 o 
  -9   4   4      136.85      134.30      2.62 o 
  -8   4   4       48.41       44.43      1.22 o 
  -7   4   4       14.50        9.23      0.64 o 
  -6   4   4      307.33      370.02      3.10 o 
  -5   4   4      288.69      327.81      2.66 o 
  -4   4   4       56.79       27.26      0.60 o 
  -3   4   4     2309.40     2046.71     12.99 o 
  -2   4   4      293.99      326.51      2.57 o 
  -1   4   4      843.19      779.87      5.34 o 
   0   4   4       58.61       67.66      1.26 o 
   1   4   4     1813.37     1856.07     12.52 o 
   2   4   4      204.26      187.72      1.85 o 
   3   4   4       13.79       16.98      0.59 o 
   4   4   4      368.20      390.97      3.53 o 
   5   4   4      198.36      195.51      2.91 o 
   6   4   4        8.60        6.09      0.84 o 
   7   4   4       47.31       36.07      1.93 o 
   8   4   4        7.87        4.84      1.29 o 
 -10   5   4        8.51       11.79      1.14 o 
  -9   5   4      164.79      184.09      3.15 o 
  -8   5   4        1.48        1.20      0.57 o 
  -7   5   4      274.63      276.15      2.80 o 
  -6   5   4       33.04       44.44      1.51 o 
  -5   5   4       33.85       35.13      0.78 o 
  -4   5   4       19.24       32.05      0.83 o 
  -3   5   4      651.45      606.25      4.16 o 
  -2   5   4      244.99      274.96      2.34 o 
  -1   5   4       23.95       28.38      0.75 o 
   0   5   4       28.46       25.68      0.87 o 
   1   5   4       29.91       30.24      0.99 o 
   2   5   4       48.97       51.51      1.21 o 
   3   5   4      519.90      503.49      4.87 o 
   4   5   4      274.36      279.49      3.26 o 
   5   5   4        1.87        0.92      0.66 o 
   6   5   4       69.02       71.12      2.11 o 
   7   5   4        2.51        3.29      1.16 o 
 -10   6   4        0.02        1.47      1.33 o 
  -9   6   4        6.71       12.88      1.30 o 
  -8   6   4      145.25      126.99      2.06 o 
  -7   6   4       25.10       22.73      1.06 o 
  -6   6   4      356.02      400.74      3.95 o 
  -5   6   4       42.17       36.32      0.93 o 
  -4   6   4       78.63       66.15      0.98 o 
  -3   6   4     1162.56     1119.68      7.22 o 
  -2   6   4     1043.09     1023.96      7.01 o 
  -1   6   4      633.26      660.35      5.18 o 
   0   6   4      619.61      581.32      5.16 o 
   1   6   4      169.15      135.83      1.97 o 
   2   6   4     3099.80     3058.32     23.57 o 
   3   6   4       44.99       53.27      1.86 o 
   4   6   4       11.51       13.56      0.89 o 
   5   6   4        3.85        8.40      0.96 o 
   6   6   4        3.42        4.34      1.13 o 
   7   6   4        8.81        4.63      1.27 o 
  -9   7   4       11.97       14.82      1.14 o 
  -8   7   4       40.10       50.16      1.90 o 
  -7   7   4        1.61        1.16      0.66 o 
  -6   7   4      430.55      367.28      4.29 o 
  -5   7   4        2.81        4.51      0.62 o 
  -4   7   4      211.72      226.59      2.44 o 
  -3   7   4       46.35       44.73      0.97 o 
  -2   7   4      221.25      223.33      2.26 o 
  -1   7   4      311.23      332.91      3.48 o 
   0   7   4      256.83      260.06      2.93 o 
   1   7   4        1.84        2.25      0.58 o 
   2   7   4        0.11        0.45      0.57 o 
   3   7   4       36.89       42.30      1.38 o 
   4   7   4       45.07       40.34      1.68 o 
   5   7   4        0.44        0.13      0.80 o 
   6   7   4       78.89       75.11      3.81 o 
  -9   8   4        1.55       -0.38      0.68 o 
  -8   8   4       15.43       15.71      1.23 o 
  -7   8   4        3.27        0.70      0.69 o 
  -6   8   4      259.09      291.14      3.80 o 
  -5   8   4       68.86       64.16      1.46 o 
  -4   8   4       94.30       93.32      2.55 o 
  -3   8   4      478.90      499.47      4.37 o 
  -2   8   4       84.19       86.93      1.34 o 
  -1   8   4      242.79      255.22      2.81 o 
   0   8   4      620.35      602.67      5.59 o 
   1   8   4      116.85      121.38      2.01 o 
   2   8   4       23.58       16.36      1.14 o 
   3   8   4        0.85       -0.73      0.77 o 
   4   8   4        5.39        3.17      0.96 o 
   5   8   4        0.67        1.44      0.94 o 
  -8   9   4       29.04       26.02      1.45 o 
  -7   9   4       19.99       30.53      1.44 o 
  -6   9   4        2.56        1.70      0.74 o 
  -5   9   4      278.54      289.80      3.49 o 
  -4   9   4       20.91       21.09      0.99 o 
  -3   9   4       11.39        9.13      0.93 o 
  -2   9   4      218.27      212.85      3.16 o 
  -1   9   4      140.10      120.59      2.48 o 
   0   9   4      176.22      195.15      2.34 o 
   1   9   4      187.82      205.97      3.16 o 
   2   9   4       26.23       26.88      1.36 o 
   3   9   4      179.89      195.42      4.87 o 
   4   9   4       28.62       24.44      1.55 o 
  -7  10   4       17.84       13.81      1.08 o 
  -6  10   4       75.68       85.16      3.90 o 
  -5  10   4      285.26      297.32      4.11 o 
  -4  10   4        1.18        2.62      0.83 o 
  -3  10   4      124.27      132.44      2.55 o 
  -2  10   4       74.78       75.56      1.99 o 
  -1  10   4       79.46       76.80      2.17 o 
   0  10   4       10.99       10.81      0.94 o 
   1  10   4        0.17        0.49      0.70 o 
   2  10   4        3.55        4.03      0.79 o 
   3  10   4       11.69       10.38      1.15 o 
  -5  11   4        0.69        0.12      0.85 o 
  -4  11   4       22.11       19.36      1.34 o 
  -3  11   4       42.06       41.75      1.98 o 
  -2  11   4        8.03        5.76      1.02 o 
  -1  11   4        1.02       -0.01      0.97 o 
   0  11   4       14.14        8.97      1.63 o 
   1  11   4       43.96       43.33      2.12 o 
  -2 -13   5        0.01        0.00      0.87 o 
  -1 -13   5        5.30        2.46      1.15 o 
   0 -13   5        2.40        0.68      0.83 o 
   1 -13   5        5.81        4.10      0.96 o 
   2 -13   5        0.05        2.68      1.01 o 
  -4 -12   5      203.04      207.50      3.63 o 
  -3 -12   5        6.48        6.33      1.11 o 
  -2 -12   5      182.59      180.31      4.54 o 
  -1 -12   5       12.96       11.75      1.15 o 
   0 -12   5      197.53      203.05      3.73 o 
   1 -12   5       80.73       81.70      3.94 o 
   2 -12   5        2.90       -0.14      0.74 o 
   3 -12   5       89.17      100.16      2.47 o 
   4 -12   5        4.38        6.36      1.27 o 
  -6 -11   5        5.77        6.00      1.02 o 
  -5 -11   5        0.23        0.52      0.84 o 
  -4 -11   5        4.39        3.64      0.94 o 
  -3 -11   5        0.23       -0.38      0.77 o 
  -2 -11   5      297.45      285.44      4.09 o 
  -1 -11   5        0.03        0.08      0.71 o 
   0 -11   5       42.49       41.10      1.43 o 
   1 -11   5        0.01        0.30      0.71 o 
   2 -11   5      133.57      150.17      2.59 o 
   3 -11   5        1.11        0.61      0.95 o 
   4 -11   5       10.75       11.27      1.09 o 
   5 -11   5        1.41        2.92      0.87 o 
  -7 -10   5        0.78        1.06      0.95 o 
  -6 -10   5       65.56       60.78      1.94 o 
  -5 -10   5        0.12       -0.33      0.72 o 
  -4 -10   5       24.21       28.19      1.70 o 
  -3 -10   5        3.34        2.45      0.77 o 
  -2 -10   5       96.02       95.27      1.87 o 
  -1 -10   5      151.04      139.66      2.27 o 
   0 -10   5        7.35        8.28      0.83 o 
   1 -10   5      349.45      327.74      4.73 o 
   2 -10   5      228.60      198.45      2.85 o 
   3 -10   5       47.30       37.81      1.39 o 
   4 -10   5        0.95        0.18      0.62 o 
   5 -10   5       25.89       22.37      1.19 o 
   6 -10   5       72.29       91.93      3.50 o 
  -8  -9   5        0.50        1.77      0.97 o 
  -7  -9   5        0.33        1.45      0.82 o 
  -6  -9   5       16.71       18.90      1.21 o 
  -5  -9   5       45.88       45.51      1.55 o 
  -4  -9   5       17.11       13.40      1.00 o 
  -3  -9   5      121.21      119.13      2.19 o 
  -2  -9   5        0.80        1.99      0.61 o 
  -1  -9   5      278.72      283.83      3.33 o 
   0  -9   5      138.73      146.95      2.27 o 
   1  -9   5        5.92        3.91      0.57 o 
   2  -9   5      163.35      155.12      2.37 o 
   3  -9   5      125.99       98.34      1.95 o 
   4  -9   5        9.86       11.83      0.89 o 
   5  -9   5        0.37        0.27      0.63 o 
   6  -9   5       81.72       74.85      2.11 o 
   7  -9   5      168.26      163.80      4.06 o 
  -8  -8   5        6.77        7.66      1.11 o 
  -7  -8   5       33.71       37.01      1.55 o 
  -6  -8   5        0.90       -0.12      0.67 o 
  -5  -8   5      124.09      133.14      2.33 o 
  -4  -8   5      120.02      125.37      2.17 o 
  -3  -8   5      166.06      179.66      2.11 o 
  -2  -8   5      383.17      333.25      3.49 o 
  -1  -8   5        4.83       11.80      0.80 o 
   0  -8   5      480.74      462.37      4.54 o 
   1  -8   5      269.70      276.41      2.65 o 
   2  -8   5        9.42        9.52      0.60 o 
   3  -8   5      416.97      432.37      3.92 o 
   4  -8   5       29.20       21.69      1.14 o 
   5  -8   5       20.45       22.00      1.10 o 
   6  -8   5       25.80       34.53      1.72 o 
   7  -8   5        0.42        2.77      1.28 o 
  -9  -7   5        2.43        1.83      1.12 o 
  -8  -7   5       82.21       77.43      2.59 o 
  -7  -7   5      176.45      164.11      4.26 o 
  -6  -7   5      107.48      110.06      2.13 o 
  -5  -7   5       74.83       68.78      1.68 o 
  -4  -7   5      172.52      194.46      2.23 o 
  -3  -7   5       64.84       53.25      0.94 o 
  -2  -7   5      639.31      614.50      5.45 o 
  -1  -7   5        6.01        4.02      0.58 o 
   0  -7   5       31.15       22.25      1.32 o 
   1  -7   5      136.61      133.32      1.49 o 
   2  -7   5        1.50        1.79      0.44 o 
   3  -7   5       44.01       49.39      1.07 o 
   4  -7   5      319.51      308.02      3.04 o 
   5  -7   5      144.07      151.38      2.91 o 
   6  -7   5       78.70       84.36      2.27 o 
   7  -7   5        7.16       12.41      1.27 o 
   8  -7   5       23.86       32.85      2.15 o 
 -10  -6   5        1.54        1.13      0.98 o 
  -9  -6   5        0.06       -0.21      0.88 o 
  -8  -6   5        0.17        1.70      0.89 o 
  -7  -6   5        5.48        4.90      0.84 o 
  -6  -6   5      301.09      277.09      3.95 o 
  -5  -6   5     1066.53     1135.06     10.11 o 
  -4  -6   5       64.24       83.87      1.64 o 
  -3  -6   5      420.11      482.86      3.58 o 
  -2  -6   5      941.17      876.19      7.17 o 
  -1  -6   5        3.89        0.84      0.34 o 
   0  -6   5      409.13      341.42      2.85 o 
   1  -6   5      650.57      598.75      4.83 o 
   2  -6   5      164.57      141.37      1.60 o 
   3  -6   5       21.78       16.09      0.79 o 
   4  -6   5       25.57       29.68      1.00 o 
   5  -6   5       27.37       19.83      0.98 o 
   6  -6   5       40.66       51.74      1.51 o 
   7  -6   5        0.31        1.86      0.95 o 
   8  -6   5        0.45       -0.92      0.92 o 
 -10  -5   5        4.51        2.98      1.16 o 
  -9  -5   5       20.08       22.10      1.39 o 
  -8  -5   5       29.35       23.38      1.36 o 
  -7  -5   5      332.11      362.89      4.70 o 
  -6  -5   5      494.94      469.25      5.43 o 
  -5  -5   5        0.05        0.52      0.43 o 
  -4  -5   5      197.30      177.44      2.52 o 
  -3  -5   5     1778.59     2017.79     12.91 o 
  -2  -5   5      987.01     1154.40      9.49 o 
  -1  -5   5      555.01      479.71      3.67 o 
   0  -5   5      339.98      310.25      2.78 o 
   1  -5   5     1450.40     1596.07     10.52 o 
   2  -5   5      246.10      324.35      2.95 o 
   3  -5   5       42.68       30.78      1.11 o 
   4  -5   5      128.91      106.28      1.44 o 
   5  -5   5       92.83       96.18      1.84 o 
   6  -5   5      106.70       89.68      1.97 o 
   7  -5   5        3.11        0.89      0.67 o 
   8  -5   5        0.01        0.50      1.04 o 
 -10  -4   5       23.10       27.03      1.40 o 
  -9  -4   5       49.87       43.73      1.73 o 
  -8  -4   5       50.68       53.06      1.54 o 
  -7  -4   5      848.59      859.65      8.03 o 
  -6  -4   5        0.55        2.13      0.52 o 
  -5  -4   5      321.09      327.07      5.24 o 
  -4  -4   5      502.34      570.54      4.68 o 
  -3  -4   5     1097.30     1141.42      7.42 o 
  -2  -4   5     2780.58     2833.44     16.89 o 
  -1  -4   5       47.45       42.72      0.67 o 
   0  -4   5     2387.13     2457.58     16.69 o 
   1  -4   5       13.51        5.22      0.38 o 
   2  -4   5      465.19      440.45      5.55 o 
   3  -4   5       79.85       92.44      1.31 o 
   4  -4   5      193.15      164.33      2.92 o 
   5  -4   5       21.16       25.60      1.14 o 
   6  -4   5       41.56       40.50      1.46 o 
   7  -4   5       13.57        8.01      0.92 o 
   8  -4   5       31.44       30.11      1.45 o 
   9  -4   5        5.61        4.13      1.16 o 
 -11  -3   5       11.87       10.86      1.09 o 
 -10  -3   5       33.62       27.92      1.43 o 
  -9  -3   5      253.32      239.95      3.35 o 
  -8  -3   5       27.53       20.47      1.40 o 
  -7  -3   5        7.00        4.34      0.60 o 
  -6  -3   5       10.01        9.85      0.43 o 
  -5  -3   5       20.43       17.29      0.46 o 
  -4  -3   5     2443.20     2517.68     17.13 o 
  -3  -3   5     1540.29     1525.16      8.66 o 
  -2  -3   5        6.61       16.11      0.35 o 
  -1  -3   5     4946.61     4868.12     27.10 o 
   0  -3   5      274.92      196.49      1.54 o 
   1  -3   5       56.64       70.92      0.94 o 
   2  -3   5      945.25      963.83      7.62 o 
   3  -3   5     1426.76     1416.73     12.10 o 
   4  -3   5     1332.63     1277.01     10.10 o 
   5  -3   5      255.08      253.86      3.28 o 
   6  -3   5        7.48        9.03      0.87 o 
   7  -3   5      194.99      221.21      3.93 o 
   8  -3   5       19.27       22.73      1.32 o 
   9  -3   5       13.16       14.96      1.41 o 
 -11  -2   5       58.36       69.55      2.04 o 
 -10  -2   5       12.90       21.14      1.28 o 
  -9  -2   5      632.41      675.83      7.61 o 
  -8  -2   5      130.59      122.38      2.14 o 
  -7  -2   5      495.34      489.36      3.82 o 
  -6  -2   5      386.69      386.88      3.06 o 
  -5  -2   5     1388.67     1559.51     10.19 o 
  -4  -2   5      189.63      269.90      2.50 o 
  -3  -2   5     1161.03     1265.62      8.15 o 
  -2  -2   5     3603.84     3937.98     27.21 o 
  -1  -2   5      562.01      584.06      3.57 o 
   0  -2   5       15.63       23.93      0.47 o 
   1  -2   5     1553.47     1344.44      8.28 o 
   2  -2   5     1185.10     1224.46      9.47 o 
   3  -2   5      151.48      149.03      2.09 o 
   4  -2   5      475.73      491.28      4.50 o 
   5  -2   5       29.94       24.27      0.89 o 
   6  -2   5      189.34      186.90      2.88 o 
   7  -2   5       82.81       65.14      1.84 o 
   8  -2   5        0.25       -0.16      0.69 o 
   9  -2   5       42.56       36.14      1.70 o 
 -11  -1   5       91.05       80.41      2.98 o 
 -10  -1   5        0.30        1.44      0.72 o 
  -9  -1   5      216.56      214.96      4.02 o 
  -8  -1   5       15.15       11.17      1.13 o 
  -7  -1   5       53.62       47.45      0.87 o 
  -6  -1   5      266.39      292.14      2.40 o 
  -5  -1   5       10.89       11.60      0.42 o 
  -4  -1   5       12.28       28.46      0.51 o 
  -3  -1   5      784.38      878.78      5.68 o 
  -2  -1   5      648.28      671.19      4.30 o 
  -1  -1   5      420.82      365.53      2.47 o 
   0  -1   5     2728.40     2743.32     14.76 o 
   1  -1   5      544.14      410.24      2.89 o 
   2  -1   5     1309.69     1304.66      9.29 o 
   3  -1   5       22.07       32.23      1.49 o 
   4  -1   5      492.36      518.14      4.26 o 
   5  -1   5      113.62      114.33      1.72 o 
   6  -1   5       15.70       19.50      1.15 o 
   7  -1   5       18.18       20.63      1.23 o 
   8  -1   5        7.68       10.50      0.96 o 
   9  -1   5       17.08       24.32      1.49 o 
 -11   0   5      109.84      105.46      2.61 o 
 -10   0   5        9.78        8.87      0.92 o 
  -9   0   5      161.30      148.84      2.21 o 
  -8   0   5        0.53       -0.24      0.53 o 
  -7   0   5       39.64       35.35      0.82 o 
  -6   0   5      475.18      466.09      3.48 o 
  -5   0   5     2021.65     2093.36     14.34 o 
  -4   0   5      398.24      486.83      3.41 o 
  -3   0   5       82.09       50.79      0.54 o 
  -2   0   5     1099.14     1022.32     10.44 o 
  -1   0   5        8.82        3.65      0.22 o 
   0   0   5       43.00       39.84      0.65 o 
   1   0   5      722.79      765.52      6.04 o 
   2   0   5      781.16      927.55      6.37 o 
   3   0   5     3849.14     3829.51     26.10 o 
   4   0   5      133.02      130.76      1.63 o 
   5   0   5      357.03      332.47      3.54 o 
   6   0   5        9.36        7.01      0.87 o 
   7   0   5        8.57        9.34      0.86 o 
   8   0   5      117.84      119.53      2.14 o 
 -11   1   5       14.37       18.71      1.35 o 
 -10   1   5        3.95        6.08      0.83 o 
  -9   1   5      203.81      221.30      2.78 o 
  -8   1   5      576.91      586.47      5.28 o 
  -7   1   5      119.10      103.90      1.39 o 
  -6   1   5      153.05      135.90      1.53 o 
  -5   1   5      583.42      639.98      5.93 o 
  -4   1   5      888.50      909.10      7.67 o 
  -3   1   5     2513.23     2632.65     17.54 o 
  -2   1   5      276.51      321.00      2.34 o 
  -1   1   5       56.75       34.19      0.55 o 
   0   1   5     1940.54     1980.28     14.69 o 
   1   1   5      288.75      331.45      3.39 o 
   2   1   5     1189.59     1091.31      8.58 o 
   3   1   5        9.76        7.10      0.58 o 
   4   1   5       12.82       14.31      0.69 o 
   5   1   5      198.44      183.76      2.23 o 
   6   1   5        3.18        1.05      0.70 o 
   7   1   5       31.33       29.50      1.12 o 
   8   1   5        0.30       -0.14      0.71 o 
 -11   2   5       23.83       23.26      1.77 o 
 -10   2   5       26.15       16.55      1.00 o 
  -9   2   5       47.48       41.79      1.27 o 
  -8   2   5        7.39        4.29      0.57 o 
  -7   2   5        0.46        2.08      0.36 o 
  -6   2   5       21.35       25.08      1.52 o 
  -5   2   5      984.72     1062.97      8.45 o 
  -4   2   5     1243.68     1399.18     10.69 o 
  -3   2   5       76.67       75.07      0.69 o 
  -2   2   5      500.93      484.10      3.67 o 
  -1   2   5     1982.25     1912.63     12.14 o 
   0   2   5     1190.13     1349.00     10.35 o 
   1   2   5       53.03       24.02      0.87 o 
   2   2   5       77.37       53.03      1.01 o 
   3   2   5      683.21      687.34      5.90 o 
   4   2   5        0.09        0.82      0.43 o 
   5   2   5        2.07       -0.22      0.53 o 
   6   2   5      308.94      299.31      3.46 o 
   7   2   5       19.11       17.56      1.47 o 
   8   2   5        1.12       -0.56      1.04 o 
 -11   3   5       10.22       15.01      2.58 o 
 -10   3   5        3.21        4.83      0.73 o 
  -9   3   5      100.56      112.27      2.01 o 
  -8   3   5      393.87      365.63      3.75 o 
  -7   3   5     1122.61     1156.90      8.50 o 
  -6   3   5      155.49      137.81      1.41 o 
  -5   3   5      209.77      188.79      1.67 o 
  -4   3   5     2300.48     2387.42     16.07 o 
  -3   3   5        7.49        4.36      0.32 o 
  -2   3   5     3396.96     3575.49     20.99 o 
  -1   3   5      389.64      442.75      3.27 o 
   0   3   5        0.10        0.53      0.28 o 
   1   3   5      317.63      358.07      3.83 o 
   2   3   5      216.33      271.30      2.80 o 
   3   3   5       21.43       11.67      0.85 o 
   4   3   5       96.80       73.67      1.46 o 
   5   3   5        6.47        6.75      0.66 o 
   6   3   5       87.20       85.47      2.44 o 
   7   3   5        2.04        1.31      1.21 o 
   8   3   5        1.19        1.64      1.30 o 
 -10   4   5       22.13       30.00      1.98 o 
  -9   4   5       75.28       88.60      2.01 o 
  -8   4   5       99.05      107.30      1.85 o 
  -7   4   5        1.88        3.27      0.45 o 
  -6   4   5       14.82       12.05      0.51 o 
  -5   4   5      647.57      643.20      4.32 o 
  -4   4   5      587.14      678.91      5.13 o 
  -3   4   5        3.10        1.38      0.35 o 
  -2   4   5     1518.17     1523.35      9.33 o 
  -1   4   5      214.55      211.70      1.91 o 
   0   4   5      485.13      415.07      3.64 o 
   1   4   5      162.02      136.10      1.34 o 
   2   4   5      144.50      176.73      2.15 o 
   3   4   5        0.17        0.36      0.66 o 
   4   4   5     1005.05      983.60      8.40 o 
   5   4   5      347.57      359.97      4.49 o 
   6   4   5        0.01       -0.88      0.88 o 
   7   4   5        8.09       12.44      1.36 o 
 -10   5   5       15.55       17.78      2.12 o 
  -9   5   5        0.87        6.60      0.75 o 
  -8   5   5        1.51        0.95      0.65 o 
  -7   5   5        5.27        6.28      0.57 o 
  -6   5   5      297.07      275.71      2.72 o 
  -5   5   5       99.35      106.87      1.48 o 
  -4   5   5       19.14       19.88      0.86 o 
  -3   5   5      146.00      139.02      1.49 o 
  -2   5   5        1.20       -0.01      0.31 o 
  -1   5   5        5.45        7.78      0.46 o 
   0   5   5      437.65      376.13      3.63 o 
   1   5   5       13.54        7.61      0.52 o 
   2   5   5       25.64       23.85      0.97 o 
   3   5   5      780.99      832.88      7.28 o 
   4   5   5      108.55       84.58      2.07 o 
   5   5   5        8.02       11.28      1.29 o 
   6   5   5       13.95       10.29      1.27 o 
   7   5   5        3.18        2.36      1.16 o 
 -10   6   5        2.56        2.67      1.28 o 
  -9   6   5       76.24       92.50      3.10 o 
  -8   6   5        0.03        1.24      0.60 o 
  -7   6   5        8.36       11.87      0.83 o 
  -6   6   5       33.94       43.13      1.00 o 
  -5   6   5      110.16      110.48      1.60 o 
  -4   6   5     1005.02      984.88      7.47 o 
  -3   6   5       57.72       55.28      1.02 o 
  -2   6   5     1364.74     1357.31      9.10 o 
  -1   6   5      656.78      675.56      5.91 o 
   0   6   5       74.04       52.48      1.40 o 
   1   6   5        0.76        5.39      0.69 o 
   2   6   5      145.73      113.42      1.86 o 
   3   6   5       87.37      120.85      2.42 o 
   4   6   5       88.30       71.63      1.98 o 
   5   6   5       17.31       11.17      1.13 o 
   6   6   5       87.43       82.83      2.69 o 
  -9   7   5        0.00       -0.92      0.92 o 
  -8   7   5       39.05       46.19      1.46 o 
  -7   7   5       50.63       58.31      1.56 o 
  -6   7   5      180.89      165.02      2.33 o 
  -5   7   5        0.03        1.12      0.84 o 
  -4   7   5       16.24       14.59      0.70 o 
  -3   7   5      133.26      123.94      1.74 o 
  -2   7   5       40.13       32.12      0.96 o 
  -1   7   5       23.10       14.81      0.89 o 
   0   7   5        4.36       10.04      0.94 o 
   1   7   5        8.20        4.45      0.68 o 
   2   7   5        0.85        1.27      0.70 o 
   3   7   5       36.95       29.84      1.53 o 
   4   7   5      241.85      221.28      3.57 o 
   5   7   5       64.51       57.76      2.07 o 
  -8   8   5       11.40        7.36      1.01 o 
  -7   8   5       35.30       31.32      1.34 o 
  -6   8   5       48.93       55.72      1.63 o 
  -5   8   5      205.16      239.34      3.18 o 
  -4   8   5       12.14       10.10      0.77 o 
  -3   8   5       13.47       12.94      0.75 o 
  -2   8   5        0.12       -0.44      0.57 o 
  -1   8   5        0.81       -0.51      0.55 o 
   0   8   5        6.35        2.65      0.72 o 
   1   8   5        1.13       -0.65      0.65 o 
   2   8   5       24.52       35.29      3.02 o 
   3   8   5      170.36      178.04      3.38 o 
   4   8   5       21.68       22.37      1.43 o 
  -7   9   5       24.53       24.94      1.32 o 
  -6   9   5       62.14       62.76      1.64 o 
  -5   9   5       90.29       73.53      1.73 o 
  -4   9   5       45.34       45.29      1.55 o 
  -3   9   5       17.30       16.13      1.29 o 
  -2   9   5       14.41       18.00      1.15 o 
  -1   9   5      161.06      147.91      2.40 o 
   0   9   5        2.94        0.83      0.72 o 
   1   9   5       26.70       33.93      1.49 o 
   2   9   5        9.97       15.63      1.27 o 
   3   9   5       13.43       13.44      1.49 o 
  -6  10   5       13.39       15.10      1.17 o 
  -5  10   5       63.90       68.52      2.92 o 
  -4  10   5      111.75      105.41      2.41 o 
  -3  10   5      141.58      152.50      2.81 o 
  -2  10   5      159.64      177.32      3.07 o 
  -1  10   5        8.15        8.04      1.00 o 
   0  10   5        7.20        5.13      0.84 o 
   1  10   5      298.35      293.55      4.27 o 
   2  10   5       12.97       14.83      2.09 o 
  -4  11   5        0.09        0.61      0.91 o 
  -3  11   5       46.85       41.62      2.68 o 
  -2  11   5        1.57        1.96      0.91 o 
  -1  11   5        0.01       -0.36      0.83 o 
  -2 -13   6        1.61        0.74      0.92 o 
  -1 -13   6        1.62        0.80      0.86 o 
   0 -13   6        3.93        0.01      0.99 o 
   1 -13   6       23.32       26.36      1.46 o 
  -4 -12   6        0.34        0.62      0.98 o 
  -3 -12   6       29.81       28.67      1.60 o 
  -2 -12   6       85.17       95.99      2.50 o 
  -1 -12   6      241.81      250.08      3.94 o 
   0 -12   6       46.42       53.41      1.74 o 
   1 -12   6      104.52       91.49      2.96 o 
   2 -12   6       69.69       73.27      2.38 o 
   3 -12   6        0.96        1.85      0.94 o 
   4 -12   6       60.17       58.82      2.53 o 
  -6 -11   6       16.20       18.73      1.36 o 
  -5 -11   6      164.02      163.75      3.19 o 
  -4 -11   6       13.30        7.75      1.06 o 
  -3 -11   6       16.87       13.08      1.17 o 
  -2 -11   6      274.32      278.87      4.03 o 
  -1 -11   6       59.63       55.32      1.61 o 
   0 -11   6       36.36       47.99      1.58 o 
   1 -11   6      124.87      148.21      2.54 o 
   2 -11   6       20.64       15.30      1.09 o 
   3 -11   6       78.48       90.06      2.30 o 
   4 -11   6        9.08        9.22      1.18 o 
   5 -11   6        0.95        2.41      1.02 o 
  -7 -10   6        0.52        0.68      0.97 o 
  -6 -10   6       61.25       61.94      1.94 o 
  -5 -10   6       97.83      102.99      3.10 o 
  -4 -10   6       17.77       21.08      1.26 o 
  -3 -10   6      186.60      189.87      3.07 o 
  -2 -10   6       13.80       12.98      1.06 o 
  -1 -10   6      807.90      817.65      7.42 o 
   0 -10   6        4.54        4.90      0.67 o 
   1 -10   6      157.36      142.52      2.36 o 
   2 -10   6        6.27        9.91      0.93 o 
   3 -10   6        0.00       -0.11      0.99 o 
   4 -10   6       31.59       40.79      1.47 o 
   5 -10   6        2.35       -0.32      0.80 o 
   6 -10   6       39.99       32.26      1.83 o 
  -8  -9   6       88.60       93.63      2.97 o 
  -7  -9   6       78.69       80.39      2.35 o 
  -6  -9   6       29.93       30.79      1.40 o 
  -5  -9   6      142.36      130.29      2.46 o 
  -4  -9   6        9.65       10.99      0.83 o 
  -3  -9   6      630.00      628.00      5.83 o 
  -2  -9   6       23.95       19.51      0.95 o 
  -1  -9   6      709.94      678.95      6.74 o 
   0  -9   6      183.99      176.11      2.29 o 
   1  -9   6      168.42      184.26      2.72 o 
   2  -9   6      366.31      371.60      4.35 o 
   3  -9   6       61.25       58.82      1.43 o 
   4  -9   6        0.39        2.12      0.65 o 
   5  -9   6      224.48      198.63      3.21 o 
   6  -9   6       48.51       48.22      2.09 o 
   7  -9   6        2.80        3.53      1.28 o 
  -8  -8   6      143.96      155.05      3.64 o 
  -7  -8   6      223.15      216.55      3.61 o 
  -6  -8   6      225.04      225.52      3.26 o 
  -5  -8   6       57.69       44.13      1.51 o 
  -4  -8   6      427.44      416.30      4.21 o 
  -3  -8   6     1267.01     1206.49      9.81 o 
  -2  -8   6      144.56      155.10      2.14 o 
  -1  -8   6     1220.35     1256.91     10.23 o 
   0  -8   6      478.52      494.02      4.43 o 
   1  -8   6      964.67      905.61      7.16 o 
   2  -8   6      874.89      797.98      6.53 o 
   3  -8   6      136.47      122.14      1.74 o 
   4  -8   6       96.61      114.68      2.26 o 
   5  -8   6       35.20       47.69      1.86 o 
   6  -8   6        0.01        1.56      0.97 o 
   7  -8   6       30.91       32.38      2.13 o 
  -9  -7   6        3.51        4.70      1.11 o 
  -8  -7   6      123.45      112.53      3.12 o 
  -7  -7   6       11.74       14.82      1.52 o 
  -6  -7   6       27.18       27.08      1.26 o 
  -5  -7   6      175.30      187.25      2.75 o 
  -4  -7   6      185.89      189.21      2.26 o 
  -3  -7   6       63.55       67.01      1.06 o 
  -2  -7   6      301.83      325.76      3.58 o 
  -1  -7   6      302.38      314.98      3.56 o 
   0  -7   6       45.25       35.88      0.98 o 
   1  -7   6      877.63      794.29      6.33 o 
   2  -7   6        0.09        0.74      0.49 o 
   3  -7   6      866.73      863.34      7.33 o 
   4  -7   6        9.12       22.00      1.02 o 
   5  -7   6       18.56       21.75      1.31 o 
   6  -7   6      139.77      141.78      3.04 o 
   7  -7   6        0.01        0.27      0.90 o 
 -10  -6   6        6.60        6.75      1.11 o 
  -9  -6   6        6.46        6.51      1.02 o 
  -8  -6   6      256.09      267.15      4.17 o 
  -7  -6   6        3.11        0.62      0.79 o 
  -6  -6   6      205.39      193.44      3.09 o 
  -5  -6   6     2570.63     2461.10     22.67 o 
  -4  -6   6      119.33      126.93      1.45 o 
  -3  -6   6      724.19      685.41      4.55 o 
  -2  -6   6       46.61       21.75      1.01 o 
  -1  -6   6     1105.40     1101.45      7.33 o 
   0  -6   6     2049.64     2076.30     13.55 o 
   1  -6   6       26.09       37.42      1.43 o 
   2  -6   6      262.59      227.72      2.38 o 
   3  -6   6      521.61      508.40      4.74 o 
   4  -6   6       39.28       35.44      1.25 o 
   5  -6   6       31.02       36.52      1.38 o 
   6  -6   6        0.27        0.55      0.69 o 
   7  -6   6        2.19       -0.84      0.84 o 
   8  -6   6       52.83       51.31      2.53 o 
 -10  -5   6        5.07        6.02      1.08 o 
  -9  -5   6        6.74        7.97      1.04 o 
  -8  -5   6        0.64        0.26      0.78 o 
  -7  -5   6      842.44      830.96      7.99 o 
  -6  -5   6        4.42        6.39      0.80 o 
  -5  -5   6      672.60      663.28      7.52 o 
  -4  -5   6      283.44      312.43      3.20 o 
  -3  -5   6      381.79      359.51      2.53 o 
  -2  -5   6      628.18      671.84      4.90 o 
  -1  -5   6      234.26      256.38      2.59 o 
   0  -5   6      219.24      219.10      2.10 o 
   1  -5   6      597.90      599.47      4.74 o 
   2  -5   6       72.05       90.69      1.21 o 
   3  -5   6      114.92      128.23      1.71 o 
   4  -5   6       94.45      109.76      1.97 o 
   5  -5   6       11.59       10.56      0.94 o 
   6  -5   6       46.73       43.58      1.51 o 
   7  -5   6        1.86       -0.68      0.68 o 
   8  -5   6       44.38       39.09      1.88 o 
 -10  -4   6        0.72        0.50      0.95 o 
  -9  -4   6        2.28        1.50      0.70 o 
  -8  -4   6       67.09       64.42      1.86 o 
  -7  -4   6      602.27      545.21      5.60 o 
  -6  -4   6      201.86      207.78      2.38 o 
  -5  -4   6      563.85      564.21      4.09 o 
  -4  -4   6       20.59       29.94      0.89 o 
  -3  -4   6      607.81      735.60      4.23 o 
  -2  -4   6     2299.86     2795.58     16.51 o 
  -1  -4   6      140.53      161.09      1.42 o 
   0  -4   6      256.43      254.52      2.14 o 
   1  -4   6        2.06        9.60      0.43 o 
   2  -4   6       31.51       32.53      0.76 o 
   3  -4   6        3.96        4.94      0.42 o 
   4  -4   6       89.26       90.63      1.80 o 
   5  -4   6       68.06       68.66      1.71 o 
   6  -4   6       20.62       16.24      1.09 o 
   7  -4   6        4.31        5.51      0.92 o 
   8  -4   6        3.59        2.15      0.84 o 
 -11  -3   6       45.91       46.44      1.97 o 
 -10  -3   6        5.10        6.81      1.09 o 
  -9  -3   6      187.87      179.84      2.77 o 
  -8  -3   6      138.24      122.70      2.19 o 
  -7  -3   6     1039.03     1050.35      8.53 o 
  -6  -3   6       44.37       43.33      1.21 o 
  -5  -3   6        0.48        0.25      0.27 o 
  -4  -3   6     1142.71     1151.07      7.62 o 
  -3  -3   6      105.96      158.08      1.73 o 
  -2  -3   6       45.43       21.23      0.53 o 
  -1  -3   6     2096.74     2015.08     11.44 o 
   0  -3   6      356.03      298.97      2.35 o 
   1  -3   6     2182.95     2217.02     17.09 o 
   2  -3   6      161.81      169.46      1.93 o 
   3  -3   6      328.76      288.06      3.36 o 
   4  -3   6      145.99      143.47      2.29 o 
   5  -3   6      141.44      145.79      2.38 o 
   6  -3   6      427.85      444.72      5.13 o 
   7  -3   6        0.46       -0.29      0.74 o 
   8  -3   6        0.07        1.14      0.85 o 
 -11  -2   6      106.55      118.53      2.49 o 
 -10  -2   6       35.41       43.87      1.77 o 
  -9  -2   6       32.47       33.90      1.66 o 
  -8  -2   6        0.06        0.19      0.55 o 
  -7  -2   6      253.21      256.00      2.79 o 
  -6  -2   6      204.55      204.41      1.89 o 
  -5  -2   6      837.52      891.34      7.02 o 
  -4  -2   6        9.25       12.61      0.46 o 
  -3  -2   6        9.55       11.69      0.43 o 
  -2  -2   6      910.30      991.54      6.52 o 
  -1  -2   6     2007.59     1983.19     10.73 o 
   0  -2   6       28.90       43.77      0.60 o 
   1  -2   6      201.83      188.33      1.48 o 
   2  -2   6       49.21       36.22      1.20 o 
   3  -2   6        1.22        6.08      0.76 o 
   4  -2   6       20.36       28.04      1.14 o 
   5  -2   6        0.80       -0.46      0.46 o 
   6  -2   6        6.84        2.47      0.80 o 
   7  -2   6        0.09        1.62      0.79 o 
   8  -2   6        4.98        3.98      0.94 o 
 -11  -1   6       26.53       25.92      1.35 o 
 -10  -1   6      146.88      132.51      2.51 o 
  -9  -1   6        7.08       10.48      1.18 o 
  -8  -1   6        0.77       -0.24      0.42 o 
  -7  -1   6      228.57      238.05      3.65 o 
  -6  -1   6      715.83      680.11      5.24 o 
  -5  -1   6       17.86       19.46      0.64 o 
  -4  -1   6        0.51        0.21      0.15 o 
  -3  -1   6      187.17      213.62      2.09 o 
  -2  -1   6      478.13      536.68      3.78 o 
  -1  -1   6      502.07      478.84      3.21 o 
   0  -1   6      181.15      203.82      1.72 o 
   1  -1   6     1070.71     1099.16      7.36 o 
   2  -1   6      306.25      326.58      2.87 o 
   3  -1   6      216.88      196.29      2.31 o 
   4  -1   6      167.42      132.09      1.60 o 
   5  -1   6       26.75       35.42      1.68 o 
   6  -1   6        7.39        3.97      0.83 o 
   7  -1   6       10.19       11.84      1.14 o 
   8  -1   6       23.24       24.17      1.33 o 
 -11   0   6       28.62       26.68      1.33 o 
 -10   0   6      148.58      153.84      2.64 o 
  -9   0   6       39.15       37.02      1.12 o 
  -8   0   6       13.10        6.03      0.57 o 
  -7   0   6        1.25        0.22      0.35 o 
  -6   0   6      660.38      693.59      5.30 o 
  -5   0   6        3.66        7.18      0.50 o 
  -4   0   6        0.15        1.61      0.37 o 
  -3   0   6     2886.31     2976.38     18.54 o 
  -2   0   6        1.84        1.38      0.47 o 
  -1   0   6       56.09       54.58      0.72 o 
   0   0   6     1319.19     1428.01      9.22 o 
   1   0   6      160.18      124.89      1.62 o 
   2   0   6      229.90      260.34      2.44 o 
   3   0   6      246.47      318.85      2.75 o 
   4   0   6       46.88       59.75      1.36 o 
   5   0   6        4.84        7.25      0.72 o 
   6   0   6       58.19       57.25      1.98 o 
   7   0   6        0.54        2.17      0.80 o 
   8   0   6        9.31        5.11      0.97 o 
 -11   1   6        1.25        0.79      1.63 o 
 -10   1   6        2.53        1.41      0.65 o 
  -9   1   6        1.48        2.85      0.48 o 
  -8   1   6      546.16      554.75      4.73 o 
  -7   1   6      169.57      178.24      2.59 o 
  -6   1   6      311.99      320.68      3.63 o 
  -5   1   6        0.12        0.00      0.42 o 
  -4   1   6        7.89       10.96      0.77 o 
  -3   1   6      383.89      326.09      2.25 o 
  -2   1   6      331.45      424.07      3.27 o 
  -1   1   6       53.24       67.36      0.90 o 
   0   1   6       45.52       34.72      0.83 o 
   1   1   6      326.73      407.30      5.26 o 
   2   1   6      353.99      336.47      2.88 o 
   3   1   6      519.83      414.89      3.55 o 
   4   1   6        1.74       10.04      0.71 o 
   5   1   6      675.48      791.09      8.15 o 
   6   1   6       12.74       16.62      1.09 o 
   7   1   6       45.86       46.40      2.80 o 
   8   1   6       37.02       32.13      1.92 o 
 -11   2   6        0.10        0.24      0.97 o 
 -10   2   6        5.65        4.64      0.87 o 
  -9   2   6       15.88       22.79      0.95 o 
  -8   2   6      170.11      178.04      2.74 o 
  -7   2   6      112.73      119.92      2.32 o 
  -6   2   6        1.14        1.61      0.53 o 
  -5   2   6      239.74      241.99      2.67 o 
  -4   2   6       24.40       34.75      0.90 o 
  -3   2   6      323.62      298.30      2.73 o 
  -2   2   6      510.63      539.24      4.12 o 
  -1   2   6      725.59      750.79      5.14 o 
   0   2   6       57.69       92.36      1.54 o 
   1   2   6      280.61      300.04      3.36 o 
   2   2   6       13.89        7.45      0.64 o 
   3   2   6        5.10       22.10      0.81 o 
   4   2   6      238.83      283.12      3.15 o 
   5   2   6      133.27      129.02      2.07 o 
   6   2   6        3.51        3.67      1.04 o 
   7   2   6       10.56        7.75      1.45 o 
 -11   3   6       11.94        9.84      1.82 o 
 -10   3   6        8.03        6.11      1.23 o 
  -9   3   6      172.57      184.58      3.42 o 
  -8   3   6      130.05      119.43      2.21 o 
  -7   3   6      366.45      333.96      4.28 o 
  -6   3   6        4.74        5.16      0.60 o 
  -5   3   6      298.08      328.30      3.30 o 
  -4   3   6      118.25      126.67      1.94 o 
  -3   3   6      323.58      315.91      3.64 o 
  -2   3   6      205.47      182.88      1.82 o 
  -1   3   6      135.67      143.08      1.63 o 
   0   3   6       69.94       86.20      1.32 o 
   1   3   6      658.54      716.58      6.80 o 
   2   3   6       47.65       35.81      1.18 o 
   3   3   6      141.59      101.47      1.57 o 
   4   3   6       36.74       28.20      2.01 o 
   5   3   6       13.59       21.90      1.29 o 
   6   3   6        0.16        0.37      0.95 o 
   7   3   6       13.10       17.52      1.53 o 
 -10   4   6      144.08      148.53      3.78 o 
  -9   4   6      105.72      107.20      3.04 o 
  -8   4   6        1.94        1.56      0.75 o 
  -7   4   6       30.30       34.26      1.23 o 
  -6   4   6       31.15       22.71      0.94 o 
  -5   4   6      372.16      318.76      2.65 o 
  -4   4   6      275.95      272.99      2.46 o 
  -3   4   6      447.13      433.84      3.33 o 
  -2   4   6      305.98      316.24      2.63 o 
  -1   4   6      286.99      312.93      2.83 o 
   0   4   6        3.90        1.56      0.58 o 
   1   4   6      814.05      751.40      6.36 o 
   2   4   6      202.13      161.36      1.99 o 
   3   4   6      547.28      663.70      6.80 o 
   4   4   6      140.89      162.79      2.79 o 
   5   4   6        2.46        0.51      0.72 o 
   6   4   6      134.67      139.60      3.26 o 
   7   4   6       41.42       39.87      2.37 o 
 -10   5   6        1.19        6.40      1.81 o 
  -9   5   6        8.24        7.32      1.35 o 
  -8   5   6       65.95       86.81      2.03 o 
  -7   5   6       12.57        9.62      0.84 o 
  -6   5   6       74.55       66.21      1.37 o 
  -5   5   6       48.24       56.37      1.60 o 
  -4   5   6        3.55        4.70      0.50 o 
  -3   5   6        0.96        4.04      0.64 o 
  -2   5   6      490.35      491.42      4.14 o 
  -1   5   6      597.06      570.12      4.56 o 
   0   5   6       90.44      120.41      2.06 o 
   1   5   6       52.40       31.90      1.42 o 
   2   5   6       56.05       38.93      1.52 o 
   3   5   6        7.48       12.11      1.40 o 
   4   5   6       22.16       25.82      1.34 o 
   5   5   6       10.28       11.98      1.39 o 
   6   5   6       47.54       39.18      2.09 o 
  -9   6   6       20.98       18.32      1.99 o 
  -8   6   6       36.70       40.91      1.80 o 
  -7   6   6        1.31        2.27      0.49 o 
  -6   6   6        6.42        7.07      0.71 o 
  -5   6   6       67.97       69.35      1.58 o 
  -4   6   6      685.89      656.88      5.42 o 
  -3   6   6      817.65      801.32      6.74 o 
  -2   6   6       10.14       11.50      0.75 o 
  -1   6   6      793.79      829.35      7.82 o 
   0   6   6      360.77      372.69      4.33 o 
   1   6   6      423.81      385.90      5.15 o 
   2   6   6       52.76       47.57      1.61 o 
   3   6   6        8.27        2.93      0.85 o 
   4   6   6       10.71       17.20      1.26 o 
   5   6   6      372.35      383.77      5.12 o 
  -9   7   6        6.07        1.87      1.00 o 
  -8   7   6        3.46        2.18      0.97 o 
  -7   7   6      141.03      127.29      2.04 o 
  -6   7   6        4.16        5.22      0.66 o 
  -5   7   6        1.87        1.90      0.58 o 
  -4   7   6      138.90      145.50      1.93 o 
  -3   7   6      257.96      266.26      3.01 o 
  -2   7   6        0.78        0.55      0.67 o 
  -1   7   6      142.81      131.30      2.16 o 
   0   7   6       17.65       22.38      1.21 o 
   1   7   6        6.79       13.81      1.08 o 
   2   7   6       19.20       31.25      1.46 o 
   3   7   6       41.07       27.78      1.90 o 
   4   7   6       18.08       20.87      1.80 o 
  -8   8   6       12.16       12.90      1.32 o 
  -7   8   6        0.00       -0.02      0.59 o 
  -6   8   6        1.67        1.46      0.64 o 
  -5   8   6        2.48        1.81      0.97 o 
  -4   8   6       28.13       34.31      1.23 o 
  -3   8   6      121.69      119.16      2.05 o 
  -2   8   6       30.20       22.74      1.16 o 
  -1   8   6      337.14      365.46      4.47 o 
   0   8   6        0.44        1.22      0.88 o 
   1   8   6       57.36       57.98      2.29 o 
   2   8   6        4.15        0.91      0.75 o 
   3   8   6        9.23        6.38      1.09 o 
  -7   9   6        1.69        2.24      0.94 o 
  -6   9   6      136.68      119.54      2.22 o 
  -5   9   6        2.25        1.48      0.82 o 
  -4   9   6       91.03      101.08      2.27 o 
  -3   9   6        2.48        0.86      0.76 o 
  -2   9   6        2.99        2.35      0.80 o 
  -1   9   6        7.47        5.63      0.93 o 
   0   9   6      117.55      109.92      2.40 o 
   1   9   6        0.10       -0.92      0.92 o 
   2   9   6        2.17        3.41      1.14 o 
  -5  10   6        2.67        0.60      0.91 o 
  -4  10   6      175.39      204.75      3.43 o 
  -3  10   6       38.42       39.80      1.74 o 
  -2  10   6        0.10       -0.27      0.82 o 
  -1  10   6      112.32      132.44      3.46 o 
   0  10   6      100.47      111.05      2.90 o 
  -1 -13   7       27.08       25.26      1.55 o 
   0 -13   7       26.96       25.89      1.40 o 
   1 -13   7        8.81        6.30      0.97 o 
  -4 -12   7       44.68       42.62      1.84 o 
  -3 -12   7      188.01      190.41      4.27 o 
  -2 -12   7      104.09      107.87      2.63 o 
  -1 -12   7        1.61       -0.03      0.94 o 
   0 -12   7       86.58       85.16      2.16 o 
   1 -12   7      222.38      249.03      4.57 o 
   2 -12   7       22.20       15.48      1.20 o 
   3 -12   7       21.18       15.98      1.32 o 
  -6 -11   7      100.69      104.04      2.84 o 
  -5 -11   7        7.13        5.73      1.33 o 
  -4 -11   7       22.18       20.13      1.34 o 
  -3 -11   7      439.85      447.83      6.61 o 
  -2 -11   7        0.36       -0.80      0.80 o 
  -1 -11   7        6.45        6.32      0.88 o 
   0 -11   7       65.67       57.06      1.70 o 
   1 -11   7        2.00        0.12      0.78 o 
   2 -11   7       20.47       29.94      1.40 o 
   3 -11   7        8.75       10.43      1.07 o 
   4 -11   7        3.72        5.88      0.94 o 
  -7 -10   7      140.51      126.90      3.66 o 
  -6 -10   7        0.01       -0.81      0.81 o 
  -5 -10   7        1.46        0.08      0.68 o 
  -4 -10   7      254.63      264.46      3.75 o 
  -3 -10   7        1.66        0.85      0.85 o 
  -2 -10   7      161.18      144.69      2.33 o 
  -1 -10   7       58.40       51.99      1.80 o 
   0 -10   7        9.03       12.42      0.81 o 
   1 -10   7       20.30       27.75      1.24 o 
   2 -10   7        0.83        3.98      0.75 o 
   3 -10   7       42.59       36.16      1.34 o 
   4 -10   7       22.38       27.02      1.41 o 
   5 -10   7        8.50        7.85      1.30 o 
  -8  -9   7       11.85       15.28      1.59 o 
  -7  -9   7       32.73       40.88      2.09 o 
  -6  -9   7       57.88       50.39      1.60 o 
  -5  -9   7       85.18       77.58      1.67 o 
  -4  -9   7        7.64        9.37      0.92 o 
  -3  -9   7       36.19       31.67      1.51 o 
  -2  -9   7      361.08      366.52      3.99 o 
  -1  -9   7       60.56       74.21      1.62 o 
   0  -9   7       25.64       22.21      0.98 o 
   1  -9   7       42.26       31.55      1.20 o 
   2  -9   7       40.87       51.49      1.30 o 
   3  -9   7       43.74       34.27      1.39 o 
   4  -9   7       90.59       86.91      2.07 o 
   5  -9   7        0.94        1.63      1.20 o 
   6  -9   7       13.83       11.24      1.44 o 
  -8  -8   7       29.14       30.38      1.84 o 
  -7  -8   7       36.16       41.00      1.88 o 
  -6  -8   7      150.48      136.58      2.71 o 
  -5  -8   7      652.25      657.22      6.69 o 
  -4  -8   7      155.63      176.18      2.35 o 
  -3  -8   7      444.76      436.10      4.35 o 
  -2  -8   7      484.29      455.03      4.47 o 
  -1  -8   7      187.71      221.28      2.98 o 
   0  -8   7     1464.53     1450.97     10.82 o 
   1  -8   7       85.85      105.26      1.71 o 
   2  -8   7      358.82      318.08      4.03 o 
   3  -8   7       18.82       18.64      0.99 o 
   4  -8   7        3.95        2.67      0.85 o 
   5  -8   7        8.92       16.71      1.35 o 
   6  -8   7        0.74        1.42      0.95 o 
   7  -8   7       12.27       17.17      1.77 o 
  -9  -7   7      126.30      108.13      2.79 o 
  -8  -7   7       43.06       53.16      1.97 o 
  -7  -7   7        4.06        3.01      1.09 o 
  -6  -7   7      164.21      161.37      2.80 o 
  -5  -7   7      649.91      671.08      7.34 o 
  -4  -7   7       43.31       41.67      1.17 o 
  -3  -7   7      213.52      193.35      2.52 o 
  -2  -7   7        2.46        1.97      0.39 o 
  -1  -7   7       45.14       60.45      1.55 o 
   0  -7   7       33.90       37.26      0.74 o 
   1  -7   7       66.64       54.16      1.12 o 
   2  -7   7      128.34      145.60      1.91 o 
   3  -7   7        3.57        3.67      0.58 o 
   4  -7   7       53.24       55.53      1.53 o 
   5  -7   7      140.64      150.48      2.98 o 
   6  -7   7       17.44       15.23      1.27 o 
   7  -7   7        1.68        1.42      0.97 o 
 -10  -6   7        0.75       -0.87      0.87 o 
  -9  -6   7      119.41      128.22      2.84 o 
  -8  -6   7        2.27        7.20      0.98 o 
  -7  -6   7      670.16      635.90      7.30 o 
  -6  -6   7       59.76       80.70      1.76 o 
  -5  -6   7       14.71        8.21      0.78 o 
  -4  -6   7      329.98      293.77      2.90 o 
  -3  -6   7      110.22      112.26      1.30 o 
  -2  -6   7      169.82      168.81      1.67 o 
  -1  -6   7      314.53      321.12      2.56 o 
   0  -6   7     1572.71     1583.27     10.43 o 
   1  -6   7      163.81      170.69      1.95 o 
   2  -6   7       12.97        7.73      0.54 o 
   3  -6   7      393.55      365.62      3.67 o 
   4  -6   7        0.03        1.00      0.65 o 
   5  -6   7        5.25        7.78      0.86 o 
   6  -6   7        1.86        5.78      1.08 o 
   7  -6   7        0.01        0.57      0.92 o 
 -10  -5   7        0.04       -0.46      0.80 o 
  -9  -5   7        0.30       -0.75      0.75 o 
  -8  -5   7        2.46        0.74      0.75 o 
  -7  -5   7       22.78       25.45      1.26 o 
  -6  -5   7      100.70      107.12      1.90 o 
  -5  -5   7       15.14       16.49      0.65 o 
  -4  -5   7       94.35       97.38      2.03 o 
  -3  -5   7      407.25      434.36      2.82 o 
  -2  -5   7       18.46       14.51      0.52 o 
  -1  -5   7      204.22      264.13      2.31 o 
   0  -5   7      630.74      687.90      4.96 o 
   1  -5   7      134.74      143.40      1.57 o 
   2  -5   7      181.90      195.30      2.11 o 
   3  -5   7       41.62       42.84      0.98 o 
   4  -5   7      362.63      348.27      4.13 o 
   5  -5   7       57.02       55.26      1.65 o 
   6  -5   7       15.78       17.40      1.13 o 
   7  -5   7      110.14      113.08      2.43 o 
 -10  -4   7        2.59        1.98      0.81 o 
  -9  -4   7      113.97      112.12      2.57 o 
  -8  -4   7        5.85        8.60      1.21 o 
  -7  -4   7       14.32       15.38      1.00 o 
  -6  -4   7       14.54       25.39      0.77 o 
  -5  -4   7       43.88       61.88      1.30 o 
  -4  -4   7       39.10       34.95      0.67 o 
  -3  -4   7      230.14      212.37      1.81 o 
  -2  -4   7        6.39        7.56      0.46 o 
  -1  -4   7     1378.65     1475.67      9.08 o 
   0  -4   7     1169.99     1063.71      7.77 o 
   1  -4   7      463.99      463.75      3.85 o 
   2  -4   7      177.58      172.34      2.03 o 
   3  -4   7        6.83        9.41      0.50 o 
   4  -4   7        1.28        2.91      0.70 o 
   5  -4   7       71.51       60.97      1.71 o 
   6  -4   7        1.61        1.37      0.77 o 
   7  -4   7       15.79       11.20      1.11 o 
   8  -4   7        1.61        2.15      0.92 o 
 -10  -3   7        2.54       -0.70      0.70 o 
  -9  -3   7        0.43        2.65      0.75 o 
  -8  -3   7       79.51       66.85      1.76 o 
  -7  -3   7        0.25        0.66      0.44 o 
  -6  -3   7      264.75      260.99      2.25 o 
  -5  -3   7      137.72      132.52      1.53 o 
  -4  -3   7       12.98        9.20      0.52 o 
  -3  -3   7        5.01        5.24      0.35 o 
  -2  -3   7      356.97      333.84      2.93 o 
  -1  -3   7        0.56        0.09      0.22 o 
   0  -3   7     1551.21     1651.18     10.77 o 
   1  -3   7      333.58      359.06      2.86 o 
   2  -3   7      448.39      450.46      4.13 o 
   3  -3   7      385.86      392.37      4.31 o 
   4  -3   7       73.09       62.69      1.92 o 
   5  -3   7      316.38      317.41      3.99 o 
   6  -3   7       13.38       20.22      1.26 o 
   7  -3   7       39.12       54.20      1.87 o 
   8  -3   7        4.97        6.71      1.11 o 
 -11  -2   7        2.63        3.15      0.82 o 
 -10  -2   7       49.00       62.97      1.74 o 
  -9  -2   7       35.19       18.88      1.38 o 
  -8  -2   7        4.19        5.51      0.63 o 
  -7  -2   7      131.57      136.71      1.90 o 
  -6  -2   7       64.90       58.30      1.27 o 
  -5  -2   7     1211.23     1159.51      8.17 o 
  -4  -2   7     2719.98     2824.83     19.92 o 
  -3  -2   7     1651.83     1767.85     12.04 o 
  -2  -2   7     1774.98     1939.66     11.58 o 
  -1  -2   7      998.65     1111.83      6.88 o 
   0  -2   7      807.33      718.38      4.42 o 
   1  -2   7       92.73       57.44      0.84 o 
   2  -2   7       34.39       32.75      0.89 o 
   3  -2   7      292.46      337.07      3.85 o 
   4  -2   7      100.98      110.93      2.09 o 
   5  -2   7       18.67       24.24      1.06 o 
   6  -2   7       14.70       10.21      1.01 o 
   7  -2   7        6.90        1.55      0.83 o 
   8  -2   7        2.64        0.38      0.92 o 
 -11  -1   7        5.58        5.76      0.86 o 
 -10  -1   7       68.58       71.39      2.63 o 
  -9  -1   7        9.52       12.04      0.84 o 
  -8  -1   7        0.63        3.46      0.93 o 
  -7  -1   7       33.03       40.11      0.99 o 
  -6  -1   7      277.50      288.65      2.19 o 
  -5  -1   7       22.23       24.97      0.67 o 
  -4  -1   7       57.02       53.55      1.44 o 
  -3  -1   7       14.04        5.41      0.47 o 
  -2  -1   7      336.17      308.40      2.47 o 
  -1  -1   7       54.96       29.31      0.57 o 
   0  -1   7       16.99       38.67      0.64 o 
   1  -1   7       27.14       28.16      1.21 o 
   2  -1   7       83.30       78.19      1.32 o 
   3  -1   7        5.36        4.96      1.21 o 
   4  -1   7      205.77      162.17      2.26 o 
   5  -1   7       48.52       39.75      1.88 o 
   6  -1   7       19.08       19.90      1.23 o 
   7  -1   7      132.91      159.74      4.30 o 
 -11   0   7        0.55       -0.32      1.12 o 
 -10   0   7       87.48       88.11      1.87 o 
  -9   0   7        8.90        8.90      0.68 o 
  -8   0   7      241.33      221.95      2.56 o 
  -7   0   7      262.69      243.06      3.71 o 
  -6   0   7      508.80      529.45      4.84 o 
  -5   0   7       69.12       62.45      1.07 o 
  -4   0   7      924.60      929.48      7.28 o 
  -3   0   7      983.19     1000.60      7.05 o 
  -2   0   7       32.78       34.33      0.66 o 
  -1   0   7      348.04      384.45      2.94 o 
   0   0   7       17.48       24.48      0.68 o 
   1   0   7      464.00      494.75      4.67 o 
   2   0   7       24.75       12.54      0.81 o 
   3   0   7       64.97       60.44      1.16 o 
   4   0   7      102.43      121.18      1.97 o 
   5   0   7       46.98       67.35      1.57 o 
   6   0   7       39.26       53.68      1.87 o 
   7   0   7      132.55      135.33      2.82 o 
 -11   1   7        2.63        2.93      1.04 o 
 -10   1   7        3.51        1.18      0.84 o 
  -9   1   7      222.67      220.62      4.09 o 
  -8   1   7      172.10      160.77      2.62 o 
  -7   1   7       10.51        7.45      0.84 o 
  -6   1   7     1463.17     1485.05     11.70 o 
  -5   1   7       48.08       43.46      1.36 o 
  -4   1   7      294.99      259.87      2.21 o 
  -3   1   7      396.01      377.38      3.02 o 
  -2   1   7      324.94      288.43      2.69 o 
  -1   1   7     3368.95     3308.30     23.93 o 
   0   1   7        0.06        5.38      0.52 o 
   1   1   7      256.01      262.36      3.10 o 
   2   1   7      408.75      425.89      5.39 o 
   3   1   7       31.37       36.12      0.99 o 
   4   1   7      512.86      456.95      4.47 o 
   5   1   7       40.26       27.86      1.33 o 
   6   1   7        0.26        0.26      1.35 o 
   7   1   7       21.41       24.70      1.91 o 
 -11   2   7        1.50        0.26      1.72 o 
 -10   2   7        6.95        9.11      1.07 o 
  -9   2   7      317.87      316.91      3.76 o 
  -8   2   7      108.40       99.22      2.04 o 
  -7   2   7       92.68       96.08      1.77 o 
  -6   2   7        4.13        1.24      0.49 o 
  -5   2   7       68.65       54.21      2.03 o 
  -4   2   7      168.58      144.79      1.40 o 
  -3   2   7       18.12       33.07      0.67 o 
  -2   2   7      256.08      242.65      2.06 o 
  -1   2   7      265.90      249.38      2.64 o 
   0   2   7       13.38       15.11      0.77 o 
   1   2   7       46.39       54.84      1.35 o 
   2   2   7      203.72      175.63      2.59 o 
   3   2   7      110.62      103.79      2.13 o 
   4   2   7       12.69        9.09      0.91 o 
   5   2   7      232.68      260.27      3.81 o 
   6   2   7        7.94        1.92      1.08 o 
   7   2   7        1.80        4.13      1.16 o 
 -10   3   7        0.81        1.39      1.09 o 
  -9   3   7       88.22       80.21      2.00 o 
  -8   3   7       38.90       48.00      1.55 o 
  -7   3   7       41.49       27.18      1.02 o 
  -6   3   7      279.45      254.90      2.95 o 
  -5   3   7      584.54      576.38      5.63 o 
  -4   3   7      123.09      141.44      1.49 o 
  -3   3   7      289.81      302.39      2.66 o 
  -2   3   7        6.72        3.02      0.32 o 
  -1   3   7       40.18       44.56      1.02 o 
   0   3   7     1384.28     1340.60     13.17 o 
   1   3   7      319.27      290.52      3.53 o 
   2   3   7      106.34      126.52      2.21 o 
   3   3   7       56.57       51.46      1.57 o 
   4   3   7        7.74        3.96      0.85 o 
   5   3   7       46.51       42.00      1.68 o 
   6   3   7       94.51       93.19      2.77 o 
 -10   4   7        0.03        1.26      1.17 o 
  -9   4   7        3.74        6.67      0.87 o 
  -8   4   7        7.79        6.66      0.82 o 
  -7   4   7       36.82       29.32      1.27 o 
  -6   4   7       69.21       79.90      1.57 o 
  -5   4   7        1.76        4.49      0.39 o 
  -4   4   7      219.06      199.34      2.26 o 
  -3   4   7      865.42      894.52      6.68 o 
  -2   4   7      203.60      178.23      1.79 o 
  -1   4   7      470.49      475.37      4.28 o 
   0   4   7      300.24      270.89      3.81 o 
   1   4   7      126.67      131.19      2.27 o 
   2   4   7       11.32        8.51      0.85 o 
   3   4   7      361.15      328.27      4.20 o 
   4   4   7       48.20       59.57      1.91 o 
   5   4   7       40.38       50.75      1.85 o 
   6   4   7        0.27        0.63      1.07 o 
 -10   5   7        2.25        6.71      1.30 o 
  -9   5   7       24.22       15.76      1.54 o 
  -8   5   7      233.83      264.96      3.71 o 
  -7   5   7      229.88      232.45      2.96 o 
  -6   5   7      142.24      134.84      1.70 o 
  -5   5   7        7.84        7.25      0.57 o 
  -4   5   7       11.14       12.22      0.84 o 
  -3   5   7      233.41      242.93      3.03 o 
  -2   5   7        4.79        5.05      0.60 o 
  -1   5   7       14.22       10.71      0.87 o 
   0   5   7        0.02       -0.43      0.60 o 
   1   5   7        4.16        7.11      0.87 o 
   2   5   7        0.22       -0.26      0.70 o 
   3   5   7       26.38       23.13      1.44 o 
   4   5   7        3.97       -0.92      0.96 o 
   5   5   7        4.27        0.30      0.97 o 
  -9   6   7        7.07        2.27      1.00 o 
  -8   6   7       28.83       16.23      1.43 o 
  -7   6   7       26.43       26.97      1.33 o 
  -6   6   7       40.00       34.13      0.98 o 
  -5   6   7      113.40      117.58      1.73 o 
  -4   6   7        0.56        0.64      0.48 o 
  -3   6   7      213.48      228.03      3.06 o 
  -2   6   7     1677.67     1665.54     14.31 o 
  -1   6   7       81.17       87.94      2.15 o 
   0   6   7       53.74       53.69      1.63 o 
   1   6   7      403.64      418.67      5.96 o 
   2   6   7       25.76       23.04      1.32 o 
   3   6   7      130.30      129.01      2.70 o 
   4   6   7       10.96        4.66      1.37 o 
  -8   7   7        7.85       13.30      1.32 o 
  -7   7   7        4.39        8.83      1.40 o 
  -6   7   7        6.05        6.44      0.71 o 
  -5   7   7      226.45      238.59      2.72 o 
  -4   7   7       48.05       54.31      1.42 o 
  -3   7   7       51.89       41.76      1.43 o 
  -2   7   7       23.73       23.54      1.19 o 
  -1   7   7       84.21       98.43      2.12 o 
   0   7   7      208.65      218.23      3.68 o 
   1   7   7       20.92       28.34      1.46 o 
   2   7   7        5.69        5.37      1.16 o 
   3   7   7        9.29       10.09      1.18 o 
   4   7   7       13.72       12.34      1.27 o 
  -7   8   7       37.01       36.12      1.62 o 
  -6   8   7        0.04       -0.01      0.59 o 
  -5   8   7        1.33        1.61      0.64 o 
  -4   8   7      237.69      218.60      3.29 o 
  -3   8   7       24.40       29.18      1.30 o 
  -2   8   7       52.61       59.98      1.77 o 
  -1   8   7        0.59        0.29      0.72 o 
   0   8   7       24.69       25.64      1.58 o 
   1   8   7       15.86       17.22      1.39 o 
   2   8   7       18.58       16.55      1.45 o 
  -6   9   7        8.27       10.81      0.98 o 
  -5   9   7       11.69       11.46      1.08 o 
  -4   9   7       35.08       41.84      2.14 o 
  -3   9   7       12.69       16.66      1.22 o 
  -2   9   7       33.03       26.25      1.56 o 
  -1   9   7       35.05       30.19      1.49 o 
   0   9   7        2.01        2.46      0.89 o 
   1   9   7       27.31       27.41      1.81 o 
  -3  10   7        5.81        7.49      1.13 o 
  -2  10   7       83.80       88.13      2.37 o 
  -4 -12   8       13.43       14.08      1.23 o 
  -3 -12   8        6.37        6.12      0.98 o 
  -2 -12   8        0.78        0.72      0.82 o 
  -1 -12   8      105.58       98.01      2.90 o 
   0 -12   8        7.44        4.61      0.95 o 
   1 -12   8       10.25       11.70      1.09 o 
   2 -12   8       34.73       37.12      1.64 o 
  -6 -11   8       11.37       13.51      3.49 o 
  -5 -11   8        0.14        0.17      0.80 o 
  -4 -11   8        9.42        4.04      0.93 o 
  -3 -11   8       19.48       25.73      1.45 o 
  -2 -11   8      305.53      310.54      5.74 o 
  -1 -11   8       11.07       10.29      1.00 o 
   0 -11   8      134.66      138.98      2.50 o 
   1 -11   8        3.35        4.36      0.91 o 
   2 -11   8       15.36       13.63      1.11 o 
   3 -11   8       72.44       92.14      2.66 o 
   4 -11   8       27.95       31.45      2.28 o 
  -7 -10   8       16.90       14.57      2.05 o 
  -6 -10   8       32.88       38.25      2.03 o 
  -5 -10   8       14.25       12.37      1.05 o 
  -4 -10   8       19.77       16.60      1.17 o 
  -3 -10   8      252.78      247.02      3.60 o 
  -2 -10   8      470.89      450.14      4.75 o 
  -1 -10   8      185.05      185.65      2.51 o 
   0 -10   8       34.93       31.19      1.13 o 
   1 -10   8      188.35      174.58      2.75 o 
   2 -10   8       12.40       20.91      2.47 o 
   3 -10   8        0.09        1.00      0.92 o 
   4 -10   8       10.28        8.66      1.16 o 
   5 -10   8       11.92       18.09      2.21 o 
  -8  -9   8       30.00       36.62      2.71 o 
  -7  -9   8       50.70       40.69      4.19 o 
  -6  -9   8        0.31        1.62      1.06 o 
  -5  -9   8      149.49      146.97      2.84 o 
  -4  -9   8       32.41       30.19      1.78 o 
  -3  -9   8        9.15        7.44      0.71 o 
  -2  -9   8      414.09      407.95      4.34 o 
  -1  -9   8        1.48        0.71      0.55 o 
   0  -9   8       25.16       27.08      1.05 o 
   1  -9   8       69.69       63.05      1.57 o 
   2  -9   8       27.97       22.44      1.24 o 
   3  -9   8       66.89       49.67      1.92 o 
   4  -9   8      220.54      224.81      4.78 o 
   5  -9   8        3.42        0.50      1.09 o 
  -8  -8   8       59.70       60.99      3.13 o 
  -7  -8   8       11.13       12.26      1.37 o 
  -6  -8   8        1.59        0.76      0.79 o 
  -5  -8   8       13.96       19.85      0.98 o 
  -4  -8   8      242.20      249.54      3.67 o 
  -3  -8   8        0.20       -0.14      0.52 o 
  -2  -8   8      326.00      346.61      3.98 o 
  -1  -8   8      727.87      689.95      6.22 o 
   0  -8   8      475.94      459.45      4.08 o 
   1  -8   8      221.58      214.00      2.44 o 
   2  -8   8      181.05      181.11      2.24 o 
   3  -8   8      106.32       87.17      1.72 o 
   4  -8   8       58.69       61.50      2.03 o 
   5  -8   8        2.58        2.07      0.90 o 
   6  -8   8       29.20       27.70      2.17 o 
  -9  -7   8        0.56        0.32      0.88 o 
  -8  -7   8      170.79      183.96      3.42 o 
  -7  -7   8       64.91       69.38      2.02 o 
  -6  -7   8       15.89       13.81      1.26 o 
  -5  -7   8        1.32        0.70      0.54 o 
  -4  -7   8      210.77      186.99      2.41 o 
  -3  -7   8      587.30      581.21      5.70 o 
  -2  -7   8       56.46       47.73      1.31 o 
  -1  -7   8      426.32      425.70      3.33 o 
   0  -7   8       50.79       51.21      0.88 o 
   1  -7   8        9.88       13.44      0.65 o 
   2  -7   8        3.03        2.62      0.80 o 
   3  -7   8      137.00      147.31      2.43 o 
   4  -7   8      182.87      187.14      2.89 o 
   5  -7   8       93.01       90.23      2.70 o 
   6  -7   8        4.65        6.15      1.09 o 
  -9  -6   8       72.42       81.66      2.30 o 
  -8  -6   8        1.14        1.66      0.80 o 
  -7  -6   8      210.31      186.50      3.14 o 
  -6  -6   8      234.95      218.90      3.36 o 
  -5  -6   8        1.51        2.32      0.58 o 
  -4  -6   8      997.03     1044.86      9.85 o 
  -3  -6   8      115.57       98.14      1.38 o 
  -2  -6   8       21.67       36.94      0.93 o 
  -1  -6   8     1402.84     1423.09      9.58 o 
   0  -6   8        0.70        0.35      0.20 o 
   1  -6   8     1071.68     1026.05      7.25 o 
   2  -6   8      923.65      914.30      7.11 o 
   3  -6   8       21.55       15.19      1.00 o 
   4  -6   8       17.18       18.74      1.06 o 
   5  -6   8        0.05        0.27      0.70 o 
   6  -6   8        3.00        3.08      1.07 o 
   7  -6   8      128.86      141.63      3.70 o 
 -10  -5   8       44.79       48.75      2.05 o 
  -9  -5   8      113.77      115.59      2.60 o 
  -8  -5   8      394.51      356.74      5.64 o 
  -7  -5   8      632.57      694.07      7.72 o 
  -6  -5   8      219.23      251.55      3.52 o 
  -5  -5   8      288.54      290.89      4.36 o 
  -4  -5   8       15.73       19.50      0.69 o 
  -3  -5   8      127.98      144.10      1.72 o 
  -2  -5   8      471.45      478.90      3.67 o 
  -1  -5   8      187.10      156.13      1.63 o 
   0  -5   8      758.75      770.87      6.62 o 
   1  -5   8      578.99      622.54      5.05 o 
   2  -5   8      315.10      298.92      3.18 o 
   3  -5   8       39.98       39.32      1.26 o 
   4  -5   8      150.01      130.54      2.42 o 
   5  -5   8       23.21       21.18      1.19 o 
   6  -5   8       22.43       22.29      1.34 o 
   7  -5   8       51.30       48.92      1.87 o 
 -10  -4   8        0.09        1.22      0.84 o 
  -9  -4   8       52.19       61.91      1.93 o 
  -8  -4   8      290.52      294.06      4.13 o 
  -7  -4   8        9.58        8.02      0.85 o 
  -6  -4   8     1758.22     1736.85     16.60 o 
  -5  -4   8        5.19        7.79      0.57 o 
  -4  -4   8     1260.16     1238.90      8.77 o 
  -3  -4   8      316.51      250.55      2.29 o 
  -2  -4   8       12.13       11.67      0.52 o 
  -1  -4   8      583.61      630.05      4.58 o 
   0  -4   8      257.42      306.87      2.73 o 
   1  -4   8      604.85      580.03      4.71 o 
   2  -4   8       30.32       37.33      1.26 o 
   3  -4   8        4.42        6.91      0.72 o 
   4  -4   8      142.98      138.81      2.42 o 
   5  -4   8       28.94       33.57      1.58 o 
   6  -4   8        3.12        1.22      0.85 o 
   7  -4   8        9.65       10.03      1.12 o 
 -10  -3   8       14.92       10.81      1.08 o 
  -9  -3   8       17.54       12.10      1.21 o 
  -8  -3   8      321.49      288.60      4.79 o 
  -7  -3   8      269.11      234.76      2.88 o 
  -6  -3   8      245.29      237.24      3.28 o 
  -5  -3   8      823.69      804.62      5.54 o 
  -4  -3   8       48.98       58.63      1.11 o 
  -3  -3   8      510.71      532.14      3.89 o 
  -2  -3   8      419.03      436.29      3.64 o 
  -1  -3   8        0.15        0.31      0.38 o 
   0  -3   8     2288.46     2384.88     15.32 o 
   1  -3   8      609.18      585.51      4.36 o 
   2  -3   8        2.21        0.90      0.42 o 
   3  -3   8      695.36      720.53      7.07 o 
   4  -3   8       52.78       61.28      1.71 o 
   5  -3   8      413.83      426.95      5.08 o 
   6  -3   8       30.21       31.64      1.51 o 
   7  -3   8        3.58        1.40      0.90 o 
 -11  -2   8       50.52       66.07      2.29 o 
 -10  -2   8       38.96       44.55      1.75 o 
  -9  -2   8        6.99       13.85      0.87 o 
  -8  -2   8      629.65      654.93      7.22 o 
  -7  -2   8       80.87       63.26      1.31 o 
  -6  -2   8     1401.26     1404.77     13.41 o 
  -5  -2   8      559.62      534.40      4.10 o 
  -4  -2   8       99.81       92.65      1.16 o 
  -3  -2   8      813.86      787.22      5.46 o 
  -2  -2   8      136.08      117.60      1.24 o 
  -1  -2   8       20.24       26.36      0.57 o 
   0  -2   8       10.28       17.13      0.55 o 
   1  -2   8       45.49       31.52      0.86 o 
   2  -2   8      542.34      530.92      5.42 o 
   3  -2   8        7.34        4.92      0.72 o 
   4  -2   8       26.20       25.49      1.22 o 
   5  -2   8        9.69        8.71      0.97 o 
   6  -2   8       12.91        7.70      1.06 o 
   7  -2   8       24.55       23.91      1.43 o 
 -11  -1   8        0.63        1.42      1.00 o 
 -10  -1   8        1.88        2.66      0.97 o 
  -9  -1   8       34.56       29.78      1.14 o 
  -8  -1   8       64.54       52.84      1.19 o 
  -7  -1   8       87.56       72.60      1.95 o 
  -6  -1   8      429.09      441.53      5.31 o 
  -5  -1   8      386.78      365.13      3.11 o 
  -4  -1   8      979.57      911.16      6.67 o 
  -3  -1   8        1.31       -0.27      0.27 o 
  -2  -1   8      138.10      148.64      1.38 o 
  -1  -1   8     1070.90     1151.12      7.25 o 
   0  -1   8        2.06        2.10      0.31 o 
   1  -1   8     1483.37     1533.79     12.92 o 
   2  -1   8       14.84       16.06      0.72 o 
   3  -1   8       63.21       64.06      1.48 o 
   4  -1   8        8.08        8.66      0.82 o 
   5  -1   8        0.36        1.11      0.82 o 
   6  -1   8       64.30       52.34      1.85 o 
   7  -1   8        6.23        6.34      1.12 o 
 -11   0   8        0.05        0.91      0.95 o 
 -10   0   8      126.59      137.79      3.96 o 
  -9   0   8      122.66      116.29      2.33 o 
  -8   0   8        0.50       -0.11      0.62 o 
  -7   0   8      594.47      562.65      5.84 o 
  -6   0   8       56.99       57.25      1.60 o 
  -5   0   8      503.42      544.76      4.25 o 
  -4   0   8       14.64       24.22      0.72 o 
  -3   0   8        7.57       12.53      0.37 o 
  -2   0   8       50.60       36.57      0.77 o 
  -1   0   8       66.88       65.32      1.20 o 
   0   0   8      288.09      316.44      3.88 o 
   1   0   8       50.97       55.21      0.96 o 
   2   0   8      130.04      120.54      1.68 o 
   3   0   8      178.39      194.78      2.86 o 
   4   0   8       68.22       58.72      1.68 o 
   5   0   8        0.10       -0.03      0.88 o 
   6   0   8        1.44       -0.03      1.03 o 
   7   0   8       61.56       64.03      2.65 o 
 -11   1   8        0.97       -0.77      0.95 o 
 -10   1   8       22.73       29.44      1.69 o 
  -9   1   8      223.84      205.96      2.90 o 
  -8   1   8      240.11      248.26      3.43 o 
  -7   1   8      501.67      527.11      5.41 o 
  -6   1   8        2.46        1.15      0.67 o 
  -5   1   8      123.54      115.75      1.76 o 
  -4   1   8      569.61      584.62      4.10 o 
  -3   1   8        1.39        5.51      0.43 o 
  -2   1   8      525.31      520.98      4.81 o 
  -1   1   8       18.42       26.78      0.89 o 
   0   1   8       92.17      111.03      1.83 o 
   1   1   8       65.98       65.02      1.48 o 
   2   1   8       29.28       26.46      1.16 o 
   3   1   8       32.92       24.35      1.23 o 
   4   1   8        1.07       -0.67      0.67 o 
   5   1   8       47.21       46.40      1.95 o 
   6   1   8        3.56       -0.66      0.90 o 
 -10   2   8       34.31       32.15      1.49 o 
  -9   2   8       18.37       13.41      0.98 o 
  -8   2   8       52.26       51.72      1.65 o 
  -7   2   8      380.68      380.21      4.86 o 
  -6   2   8        0.00        1.15      0.50 o 
  -5   2   8       23.86       17.05      0.78 o 
  -4   2   8        4.96        3.41      0.33 o 
  -3   2   8        4.75        3.94      0.34 o 
  -2   2   8       11.21        6.83      0.38 o 
  -1   2   8       16.02       24.22      0.92 o 
   0   2   8      143.11      168.81      3.21 o 
   1   2   8      140.89      137.15      2.24 o 
   2   2   8       22.89       13.79      0.97 o 
   3   2   8      115.28      113.69      2.24 o 
   4   2   8        3.92        6.12      0.85 o 
   5   2   8       17.53       13.24      1.31 o 
   6   2   8        9.11        7.09      1.44 o 
 -10   3   8       29.77       25.40      1.65 o 
  -9   3   8       48.44       46.33      1.80 o 
  -8   3   8       71.83       66.52      2.63 o 
  -7   3   8      148.34      147.76      2.23 o 
  -6   3   8      797.00      810.03      9.30 o 
  -5   3   8      443.64      412.17      4.41 o 
  -4   3   8       40.78       40.19      0.87 o 
  -3   3   8      224.62      253.11      2.23 o 
  -2   3   8      267.17      234.64      2.11 o 
  -1   3   8      105.34       88.09      1.74 o 
   0   3   8      122.31      153.89      2.73 o 
   1   3   8       11.42       15.59      0.96 o 
   2   3   8       83.07       79.20      1.89 o 
   3   3   8       34.14       35.39      1.52 o 
   4   3   8        0.14       -0.72      0.72 o 
   5   3   8       29.21       31.09      1.85 o 
   6   3   8        0.00        0.08      1.08 o 
 -10   4   8        9.69       13.66      1.54 o 
  -9   4   8       16.98       22.96      1.29 o 
  -8   4   8       22.58       15.66      1.21 o 
  -7   4   8       26.74       22.46      1.07 o 
  -6   4   8       90.10       77.70      1.58 o 
  -5   4   8       12.43       13.95      0.65 o 
  -4   4   8       95.90       80.67      1.53 o 
  -3   4   8      414.73      438.37      4.60 o 
  -2   4   8       55.85       56.39      1.26 o 
  -1   4   8      303.09      344.89      4.03 o 
   0   4   8      192.29      202.15      2.92 o 
   1   4   8        0.00        0.06      0.64 o 
   2   4   8       21.30       29.38      2.00 o 
   3   4   8        3.54        5.51      0.94 o 
   4   4   8        4.11        3.15      0.92 o 
   5   4   8       10.19       16.18      1.51 o 
  -9   5   8      100.83      102.90      2.70 o 
  -8   5   8        9.80        5.47      0.94 o 
  -7   5   8       16.68       19.40      1.05 o 
  -6   5   8       90.40       89.69      1.78 o 
  -5   5   8        0.22       -0.08      0.49 o 
  -4   5   8        0.12       -0.44      0.75 o 
  -3   5   8      107.47       90.93      1.84 o 
  -2   5   8        2.28       -0.63      0.63 o 
  -1   5   8      103.95      126.92      2.64 o 
   0   5   8        1.55        0.67      0.65 o 
   1   5   8        0.34       -0.10      0.78 o 
   2   5   8        8.86        8.10      1.24 o 
   3   5   8       26.02       33.39      1.55 o 
   4   5   8       30.84       34.40      1.72 o 
  -9   6   8       11.55       10.21      1.24 o 
  -8   6   8       28.64       41.22      1.65 o 
  -7   6   8       30.87       22.52      1.23 o 
  -6   6   8        4.66        2.88      0.47 o 
  -5   6   8        2.76        5.05      0.57 o 
  -4   6   8      133.60      111.65      2.25 o 
  -3   6   8       46.17       41.14      1.38 o 
  -2   6   8        0.38        5.08      0.98 o 
  -1   6   8       42.16       51.02      1.80 o 
   0   6   8       39.18       30.78      1.60 o 
   1   6   8       21.99       20.91      1.44 o 
   2   6   8       19.75       19.24      1.28 o 
   3   6   8       12.59       15.56      1.30 o 
   4   6   8       80.12       88.79      2.44 o 
  -8   7   8       16.18       18.12      1.38 o 
  -7   7   8       88.72       97.10      2.28 o 
  -6   7   8        1.18        3.23      0.64 o 
  -5   7   8      154.48      158.40      2.37 o 
  -4   7   8       24.90       29.26      1.26 o 
  -3   7   8        9.56        7.71      0.85 o 
  -2   7   8      222.26      202.28      3.75 o 
  -1   7   8        1.46        1.14      0.70 o 
   0   7   8       95.28      121.27      2.83 o 
   1   7   8       81.00       97.24      3.73 o 
   2   7   8       15.58       19.75      1.86 o 
   3   7   8        0.60       -1.02      1.02 o 
  -7   8   8        0.11       -0.75      0.75 o 
  -6   8   8       21.99       22.14      1.20 o 
  -5   8   8       22.26       19.60      1.17 o 
  -4   8   8        1.51        1.04      0.81 o 
  -3   8   8       16.40       23.24      1.27 o 
  -2   8   8       84.27      101.75      2.25 o 
  -1   8   8       74.69       82.98      2.18 o 
   0   8   8       39.59       34.70      1.84 o 
   1   8   8       42.20       38.52      2.28 o 
  -5   9   8       29.92       27.43      1.45 o 
  -4   9   8       14.58       19.89      1.28 o 
  -3   9   8       48.21       50.85      1.79 o 
  -2   9   8       13.54        7.57      1.30 o 
  -1   9   8       61.37       58.16      2.21 o 
  -3 -12   9        9.07       10.03      1.17 o 
  -2 -12   9        0.40       -0.34      0.80 o 
  -1 -12   9        0.16        0.00      1.00 o 
   0 -12   9      293.60      296.56      4.00 o 
   1 -12   9        8.22        3.25      1.00 o 
  -5 -11   9        7.21        7.11      1.78 o 
  -4 -11   9      204.63      205.95      3.76 o 
  -3 -11   9      195.58      195.12      3.30 o 
  -2 -11   9       23.78       22.15      1.98 o 
  -1 -11   9       96.95       91.84      2.04 o 
   0 -11   9      121.66      122.78      2.58 o 
   1 -11   9      106.68      115.69      2.61 o 
   2 -11   9      147.76      172.76      3.25 o 
   3 -11   9        6.38        3.92      1.20 o 
  -7 -10   9        3.32        2.85      1.47 o 
  -6 -10   9        7.13        8.53      1.70 o 
  -5 -10   9       20.12       18.79      2.01 o 
  -4 -10   9       13.00       15.86      1.18 o 
  -3 -10   9       54.40       55.28      2.05 o 
  -2 -10   9       66.10       65.55      1.76 o 
  -1 -10   9        1.05        2.58      0.73 o 
   0 -10   9      131.49      129.83      2.52 o 
   1 -10   9        1.20       -0.33      0.81 o 
   2 -10   9       39.57       29.38      1.52 o 
   3 -10   9       34.30       35.51      2.61 o 
   4 -10   9        5.02        6.88      1.47 o 
  -7  -9   9        0.50        0.50      1.04 o 
  -6  -9   9      142.12      142.89      4.51 o 
  -5  -9   9       69.57       61.18      2.34 o 
  -4  -9   9       75.28       69.41      1.93 o 
  -3  -9   9      240.42      243.31      3.25 o 
  -2  -9   9      392.10      408.27      4.27 o 
  -1  -9   9      473.32      452.23      4.65 o 
   0  -9   9      133.49      120.47      2.06 o 
   1  -9   9      131.79      112.54      2.05 o 
   2  -9   9      134.64      133.34      2.79 o 
   3  -9   9       12.07       18.09      1.71 o 
   4  -9   9        2.50       -0.18      1.09 o 
   5  -9   9       38.86       41.38      3.29 o 
  -8  -8   9       52.40       59.36      2.59 o 
  -7  -8   9       34.15       36.20      2.03 o 
  -6  -8   9       59.93       64.40      2.41 o 
  -5  -8   9      143.54      130.84      2.52 o 
  -4  -8   9      416.47      383.48      4.88 o 
  -3  -8   9      186.24      182.63      2.67 o 
  -2  -8   9      583.49      514.83      4.96 o 
  -1  -8   9      351.81      351.51      3.78 o 
   0  -8   9      135.60      157.24      2.33 o 
   1  -8   9       69.17       91.02      1.65 o 
   2  -8   9      312.21      294.85      3.56 o 
   3  -8   9       34.25       34.10      2.26 o 
   4  -8   9       19.42       21.51      2.03 o 
   5  -8   9       54.54       50.64      2.59 o 
  -9  -7   9        9.15        8.54      1.79 o 
  -8  -7   9       27.45       26.44      1.79 o 
  -7  -7   9       96.30       81.80      2.65 o 
  -6  -7   9      313.30      302.02      5.24 o 
  -5  -7   9      337.41      331.16      3.94 o 
  -4  -7   9        1.25        2.50      0.57 o 
  -3  -7   9      128.75      108.63      1.75 o 
  -2  -7   9      117.21      140.22      1.63 o 
  -1  -7   9       58.61       51.10      1.00 o 
   0  -7   9        3.27        2.56      0.46 o 
   1  -7   9      215.98      231.63      2.65 o 
   2  -7   9      261.53      261.50      3.20 o 
   3  -7   9       35.85       31.85      1.64 o 
   4  -7   9      118.19      101.95      2.62 o 
   5  -7   9        0.00       -0.58      1.17 o 
   6  -7   9        0.00        1.83      1.30 o 
  -9  -6   9       11.69       17.91      1.56 o 
  -8  -6   9       36.69       32.46      2.46 o 
  -7  -6   9       45.76       40.07      1.68 o 
  -6  -6   9      338.48      315.60      4.25 o 
  -5  -6   9       72.96       71.75      1.33 o 
  -4  -6   9     1211.75     1184.89     10.47 o 
  -3  -6   9        0.21        0.78      0.35 o 
  -2  -6   9      486.43      452.41      3.63 o 
  -1  -6   9       14.43        7.31      0.50 o 
   0  -6   9      335.99      351.27      3.73 o 
   1  -6   9        6.55        4.52      0.45 o 
   2  -6   9        5.52        3.63      0.53 o 
   3  -6   9       40.59       41.42      1.39 o 
   4  -6   9        2.02        4.74      0.82 o 
   5  -6   9        2.50       -0.06      0.76 o 
   6  -6   9       60.59       69.73      3.02 o 
 -10  -5   9        1.69        1.48      0.87 o 
  -9  -5   9       25.25       20.27      1.33 o 
  -8  -5   9       46.02       53.32      1.81 o 
  -7  -5   9        1.06       -0.57      0.57 o 
  -6  -5   9       76.90       62.09      1.62 o 
  -5  -5   9      469.93      456.36      4.09 o 
  -4  -5   9       63.21       52.08      0.84 o 
  -3  -5   9       88.56       94.12      1.28 o 
  -2  -5   9       11.38        5.29      0.48 o 
  -1  -5   9       10.10       21.52      0.77 o 
   0  -5   9      268.81      254.94      2.93 o 
   1  -5   9        1.86        0.59      0.56 o 
   2  -5   9        0.70        0.07      0.51 o 
   3  -5   9       28.75       36.31      1.33 o 
   4  -5   9      102.44      113.59      2.26 o 
   5  -5   9       83.00       76.91      3.05 o 
   6  -5   9       70.47       61.15      1.99 o 
 -10  -4   9       15.41       15.38      1.21 o 
  -9  -4   9       72.55       70.15      2.03 o 
  -8  -4   9        0.29        0.04      0.64 o 
  -7  -4   9       60.24       52.30      1.81 o 
  -6  -4   9       19.96       22.55      1.26 o 
  -5  -4   9        0.54       -0.27      0.38 o 
  -4  -4   9        7.96       10.13      0.57 o 
  -3  -4   9       40.04       40.60      0.94 o 
  -2  -4   9       17.99       23.60      0.80 o 
  -1  -4   9      179.72      189.85      1.88 o 
   0  -4   9       76.81       87.10      1.53 o 
   1  -4   9      349.86      375.81      3.40 o 
   2  -4   9      282.55      260.09      2.90 o 
   3  -4   9       20.95       25.88      1.18 o 
   4  -4   9       91.43       77.18      1.90 o 
   5  -4   9       14.52       15.41      1.14 o 
   6  -4   9        7.57        5.50      1.29 o 
 -10  -3   9        0.79        1.74      0.84 o 
  -9  -3   9        2.76        0.44      0.70 o 
  -8  -3   9       11.01       12.02      0.92 o 
  -7  -3   9       33.27       26.72      1.03 o 
  -6  -3   9       12.76       15.04      0.92 o 
  -5  -3   9      170.52      170.43      1.84 o 
  -4  -3   9        0.12        0.53      0.30 o 
  -3  -3   9      397.31      388.91      3.39 o 
  -2  -3   9        4.14        1.40      0.39 o 
  -1  -3   9       87.38       93.33      1.26 o 
   0  -3   9      194.32      207.86      1.90 o 
   1  -3   9        3.95        7.89      0.61 o 
   2  -3   9        2.06        1.92      0.62 o 
   3  -3   9        4.22        7.43      0.83 o 
   4  -3   9      163.56      145.84      2.61 o 
   5  -3   9       65.77       64.20      1.92 o 
   6  -3   9       16.40       24.56      1.46 o 
 -10  -2   9       35.07       39.21      2.17 o 
  -9  -2   9        0.40        1.31      0.70 o 
  -8  -2   9       21.17       19.89      1.08 o 
  -7  -2   9      104.14      110.26      3.82 o 
  -6  -2   9      148.94      142.23      2.04 o 
  -5  -2   9     1277.18     1251.08     10.68 o 
  -4  -2   9       74.50       75.91      1.01 o 
  -3  -2   9      625.97      620.72      4.19 o 
  -2  -2   9      106.30       84.82      1.09 o 
  -1  -2   9      452.85      407.68      3.13 o 
   0  -2   9      249.54      223.91      2.18 o 
   1  -2   9      106.30       88.64      1.47 o 
   2  -2   9      777.32      805.64      7.73 o 
   3  -2   9      219.26      257.85      3.46 o 
   4  -2   9        2.16        2.07      0.66 o 
   5  -2   9       32.15       37.48      1.77 o 
   6  -2   9       36.05       36.55      1.75 o 
 -10  -1   9        0.05        0.05      0.92 o 
  -9  -1   9       95.80      117.83      2.68 o 
  -8  -1   9        4.60        8.96      0.52 o 
  -7  -1   9      494.44      459.62      4.64 o 
  -6  -1   9      316.48      276.96      2.70 o 
  -5  -1   9      177.49      167.07      1.93 o 
  -4  -1   9      142.59      136.17      1.56 o 
  -3  -1   9      363.42      336.53      2.73 o 
  -2  -1   9      347.53      375.56      2.73 o 
  -1  -1   9       73.29       82.89      1.18 o 
   0  -1   9       52.70       41.72      0.79 o 
   1  -1   9       12.57       21.12      1.49 o 
   2  -1   9        1.49        0.30      0.67 o 
   3  -1   9       99.56       77.94      1.85 o 
   4  -1   9      100.06       97.68      1.94 o 
   5  -1   9       10.44        9.71      1.09 o 
   6  -1   9       56.36       63.17      2.07 o 
 -10   0   9        0.10        0.37      0.86 o 
  -9   0   9       23.60       25.84      1.45 o 
  -8   0   9        0.00       -0.40      0.57 o 
  -7   0   9      268.57      251.71      3.75 o 
  -6   0   9        2.14        1.13      1.05 o 
  -5   0   9      887.31      867.25      6.47 o 
  -4   0   9       60.82       60.13      1.04 o 
  -3   0   9      257.75      255.68      2.15 o 
  -2   0   9        1.94        4.78      0.37 o 
  -1   0   9        8.58        5.17      0.47 o 
   0   0   9        0.05        2.26      0.65 o 
   1   0   9        6.75        3.20      0.84 o 
   2   0   9      122.18      103.40      2.05 o 
   3   0   9       37.54       52.72      1.59 o 
   4   0   9        0.01       -0.03      0.69 o 
   5   0   9        0.01        0.08      0.95 o 
   6   0   9        4.47        3.62      1.14 o 
 -10   1   9        9.71       14.45      1.36 o 
  -9   1   9       17.71       21.15      1.09 o 
  -8   1   9        1.66        1.64      0.74 o 
  -7   1   9       12.74       11.00      0.74 o 
  -6   1   9      356.31      349.41      4.10 o 
  -5   1   9      958.68      944.41      8.47 o 
  -4   1   9       29.91       24.55      0.63 o 
  -3   1   9        2.75        5.66      0.35 o 
  -2   1   9      529.56      491.68      4.45 o 
  -1   1   9        0.10        4.47      0.61 o 
   0   1   9       34.66       20.04      1.16 o 
   1   1   9      938.27      995.16      9.24 o 
   2   1   9      473.86      514.56      5.57 o 
   3   1   9       33.32       32.66      1.76 o 
   4   1   9      121.57      118.60      3.19 o 
   5   1   9        5.19        8.41      1.24 o 
   6   1   9       21.56       23.26      1.69 o 
 -10   2   9       33.57       36.18      1.80 o 
  -9   2   9       65.11       73.72      1.79 o 
  -8   2   9       91.50       98.84      2.38 o 
  -7   2   9      190.80      158.39      2.07 o 
  -6   2   9       82.80       82.89      1.60 o 
  -5   2   9     1357.66     1345.48     10.79 o 
  -4   2   9       16.40       16.45      0.60 o 
  -3   2   9       39.88       44.90      0.98 o 
  -2   2   9      123.31      155.46      1.85 o 
  -1   2   9       34.47       46.48      1.32 o 
   0   2   9       46.32       32.92      1.47 o 
   1   2   9       94.73      130.52      2.86 o 
   2   2   9      104.79      116.73      2.35 o 
   3   2   9        3.38        1.91      0.77 o 
   4   2   9       35.85       41.38      1.62 o 
   5   2   9       10.48        6.31      1.31 o 
 -10   3   9        1.43        2.50      0.82 o 
  -9   3   9        5.16        6.11      0.83 o 
  -8   3   9        6.01        9.52      0.79 o 
  -7   3   9      506.98      478.03      4.45 o 
  -6   3   9       12.51       14.59      1.20 o 
  -5   3   9       46.03       45.62      1.63 o 
  -4   3   9      281.74      270.70      2.87 o 
  -3   3   9      231.42      241.64      2.63 o 
  -2   3   9       63.22       41.64      1.50 o 
  -1   3   9     1055.28      974.40      9.00 o 
   0   3   9      297.32      245.55      3.33 o 
   1   3   9       12.12       22.90      1.18 o 
   2   3   9       68.58       93.43      2.06 o 
   3   3   9        2.81        0.61      0.76 o 
   4   3   9        8.81        7.05      1.07 o 
   5   3   9       28.32       36.33      2.70 o 
  -9   4   9       94.15      109.62      2.45 o 
  -8   4   9        7.47        9.46      0.91 o 
  -7   4   9      295.26      288.45      3.46 o 
  -6   4   9      141.20      123.44      2.21 o 
  -5   4   9        0.42       -0.12      0.50 o 
  -4   4   9      532.42      516.89      4.75 o 
  -3   4   9        0.96        1.18      0.57 o 
  -2   4   9       62.16       39.96      1.68 o 
  -1   4   9      264.98      278.45      4.17 o 
   0   4   9        2.87        9.28      0.92 o 
   1   4   9       31.53       15.96      1.31 o 
   2   4   9      246.39      230.40      3.45 o 
   3   4   9        3.06        4.97      1.08 o 
   4   4   9       33.61       43.37      2.31 o 
  -9   5   9       21.00       23.73      2.56 o 
  -8   5   9       62.02       60.84      2.13 o 
  -7   5   9       58.93       64.22      1.60 o 
  -6   5   9        6.04        7.99      0.83 o 
  -5   5   9      113.90       99.40      1.78 o 
  -4   5   9      115.11      124.21      2.15 o 
  -3   5   9       50.17       59.27      1.59 o 
  -2   5   9       17.05       21.42      1.66 o 
  -1   5   9       33.94       23.91      1.46 o 
   0   5   9        1.22       -0.14      0.94 o 
   1   5   9       38.00       45.78      2.23 o 
   2   5   9        1.84        1.90      0.95 o 
   3   5   9       18.19       22.02      1.43 o 
  -8   6   9       22.26       24.51      1.66 o 
  -7   6   9       12.39       16.84      1.33 o 
  -6   6   9        0.97        0.00      0.62 o 
  -5   6   9        2.36        2.06      0.61 o 
  -4   6   9       88.62       83.02      1.83 o 
  -3   6   9      400.66      349.99      4.24 o 
  -2   6   9       35.06       39.77      1.48 o 
  -1   6   9        0.41        0.10      0.88 o 
   0   6   9      198.64      217.77      3.89 o 
   1   6   9       40.55       46.71      2.09 o 
   2   6   9       67.44       67.76      2.90 o 
  -7   7   9        0.33        0.11      0.90 o 
  -6   7   9       55.59       58.61      1.82 o 
  -5   7   9        0.54        1.97      0.67 o 
  -4   7   9        0.79        2.00      0.72 o 
  -3   7   9       65.06       78.09      2.10 o 
  -2   7   9       26.79       16.88      1.13 o 
  -1   7   9       65.75       59.46      1.87 o 
   0   7   9        4.58        1.72      1.00 o 
   1   7   9        1.23       -0.93      0.93 o 
  -6   8   9        2.26        2.47      0.98 o 
  -5   8   9        9.10       10.25      1.51 o 
  -4   8   9       22.89       19.46      1.38 o 
  -3   8   9        3.38        1.33      0.79 o 
  -2   8   9        3.70        1.57      0.83 o 
  -1   8   9       26.30       30.45      1.79 o 
  -2 -12  10       28.19       24.81      2.10 o 
  -1 -12  10        0.93        1.44      0.98 o 
   0 -12  10        5.86        3.89      1.00 o 
  -5 -11  10       16.52       15.60      2.16 o 
  -4 -11  10        0.05       -0.13      2.10 o 
  -3 -11  10       43.50       57.09      4.41 o 
  -2 -11  10       16.73       22.56      1.51 o 
  -1 -11  10       12.75       13.04      1.13 o 
   0 -11  10        3.54        1.86      0.87 o 
   1 -11  10      136.39      142.99      2.89 o 
   2 -11  10       69.10       86.67      2.38 o 
  -6 -10  10        0.17       -1.04      1.04 o 
  -5 -10  10        1.67        3.22      2.26 o 
  -4 -10  10        7.75        5.79      1.23 o 
  -3 -10  10       11.01       22.95      1.79 o 
  -2 -10  10      118.36      125.08      2.21 o 
  -1 -10  10        0.79        1.74      0.69 o 
   0 -10  10        9.97       10.21      1.04 o 
   1 -10  10       21.99       26.19      1.50 o 
   2 -10  10       10.13       16.09      1.29 o 
   3 -10  10       22.95       16.62      1.78 o 
  -7  -9  10        7.00        8.52      1.41 o 
  -6  -9  10        0.06       -0.99      1.04 o 
  -5  -9  10        0.04       -0.72      0.85 o 
  -4  -9  10        5.91        5.07      1.32 o 
  -3  -9  10       29.90       30.97      1.73 o 
  -2  -9  10       96.33      103.35      1.94 o 
  -1  -9  10       77.68       61.56      1.44 o 
   0  -9  10        7.39        3.60      0.66 o 
   1  -9  10      138.75      138.21      2.13 o 
   2  -9  10        6.63       10.78      1.32 o 
   3  -9  10      112.63      142.95      3.78 o 
   4  -9  10        7.00        8.10      1.47 o 
  -8  -8  10       19.01       22.14      1.90 o 
  -7  -8  10       21.55       23.97      1.84 o 
  -6  -8  10        7.86        4.03      1.60 o 
  -5  -8  10        0.33        0.43      0.93 o 
  -4  -8  10        6.31        6.57      0.95 o 
  -3  -8  10       11.43        8.16      0.87 o 
  -2  -8  10       13.33        8.53      0.67 o 
  -1  -8  10       17.51       22.38      0.96 o 
   0  -8  10      153.02      166.02      2.26 o 
   1  -8  10      148.38      141.07      2.33 o 
   2  -8  10        7.04        1.68      0.82 o 
   3  -8  10      183.04      163.03      3.97 o 
   4  -8  10       57.11       63.28      2.83 o 
   5  -8  10        0.99        0.22      1.23 o 
  -9  -7  10        3.76        6.63      1.37 o 
  -8  -7  10       37.35       51.53      2.42 o 
  -7  -7  10        9.70       13.34      1.42 o 
  -6  -7  10       20.23       23.76      1.65 o 
  -5  -7  10       23.53       20.49      1.47 o 
  -4  -7  10      182.63      199.00      3.33 o 
  -3  -7  10       64.86       74.66      1.61 o 
  -2  -7  10      201.49      189.95      2.05 o 
  -1  -7  10        3.81        2.07      0.39 o 
   0  -7  10      267.32      238.16      2.63 o 
   1  -7  10        1.01        2.02      0.66 o 
   2  -7  10       49.50       43.06      1.60 o 
   3  -7  10       69.59       70.32      2.70 o 
   4  -7  10        1.14        1.14      0.98 o 
   5  -7  10        1.65        2.69      1.30 o 
  -9  -6  10        0.07        0.00      0.92 o 
  -8  -6  10        8.06       10.80      1.37 o 
  -7  -6  10       20.62       23.53      1.75 o 
  -6  -6  10       50.22       45.26      1.94 o 
  -5  -6  10        0.16        0.16      0.79 o 
  -4  -6  10       47.17       45.50      1.31 o 
  -3  -6  10        1.25        1.16      0.54 o 
  -2  -6  10       90.11       88.26      1.28 o 
  -1  -6  10      600.01      535.97      4.64 o 
   0  -6  10      211.88      199.01      2.34 o 
   1  -6  10      262.24      271.23      3.23 o 
   2  -6  10      131.36      155.76      3.09 o 
   3  -6  10       43.77       47.75      2.00 o 
   4  -6  10       55.02       66.07      2.32 o 
   5  -6  10       19.63       26.27      1.73 o 
  -9  -5  10        1.21        1.19      1.09 o 
  -8  -5  10      110.66      123.50      4.18 o 
  -7  -5  10        0.44       -0.12      0.74 o 
  -6  -5  10       30.61       33.85      1.75 o 
  -5  -5  10       35.33       30.33      1.28 o 
  -4  -5  10      342.30      336.62      3.79 o 
  -3  -5  10      112.46      111.09      1.75 o 
  -2  -5  10      101.95      106.43      1.57 o 
  -1  -5  10      202.66      216.80      2.43 o 
   0  -5  10      174.71      183.09      2.49 o 
   1  -5  10       73.08       67.49      1.48 o 
   2  -5  10      128.03      123.08      2.93 o 
   3  -5  10        3.73        4.62      1.00 o 
   4  -5  10       23.86       20.34      1.82 o 
   5  -5  10       32.41       25.22      1.70 o 
 -10  -4  10        1.31        2.15      1.00 o 
  -9  -4  10        1.22        2.68      0.94 o 
  -8  -4  10        0.01       -0.02      1.06 o 
  -7  -4  10      213.80      197.35      3.06 o 
  -6  -4  10      540.16      522.34      7.19 o 
  -5  -4  10      160.90      170.55      2.68 o 
  -4  -4  10      474.79      445.26      4.29 o 
  -3  -4  10      601.98      566.67      5.12 o 
  -2  -4  10      160.30      161.04      2.11 o 
  -1  -4  10       76.40       64.68      1.22 o 
   0  -4  10        0.22        0.87      0.73 o 
   1  -4  10      685.16      665.44      5.46 o 
   2  -4  10      144.46      143.13      2.36 o 
   3  -4  10       50.93       50.40      1.59 o 
   4  -4  10        6.17        6.02      0.96 o 
   5  -4  10        3.40       -0.93      0.93 o 
   6  -4  10        8.60       10.89      1.44 o 
 -10  -3  10        6.91        4.62      1.21 o 
  -9  -3  10        1.22       -0.18      0.66 o 
  -8  -3  10        0.44        0.19      0.60 o 
  -7  -3  10      901.77      861.87      9.21 o 
  -6  -3  10        3.74        7.68      0.67 o 
  -5  -3  10        0.15        0.95      0.65 o 
  -4  -3  10      138.82      140.26      1.66 o 
  -3  -3  10       33.20       32.04      0.91 o 
  -2  -3  10      100.51       98.38      1.23 o 
  -1  -3  10      224.34      213.85      2.51 o 
   0  -3  10       53.42       54.68      1.37 o 
   1  -3  10       87.64       94.13      1.59 o 
   2  -3  10       18.90       23.98      1.16 o 
   3  -3  10        5.38        4.10      0.77 o 
   4  -3  10       31.75       26.14      1.36 o 
   5  -3  10       21.73       20.81      1.47 o 
   6  -3  10       87.84       94.81      2.46 o 
 -10  -2  10       23.38       23.08      1.75 o 
  -9  -2  10      135.32      159.67      3.64 o 
  -8  -2  10        5.67        0.64      0.52 o 
  -7  -2  10      517.22      507.55      5.17 o 
  -6  -2  10     1139.78     1147.16     10.04 o 
  -5  -2  10      146.63      132.85      1.82 o 
  -4  -2  10      786.07      787.80      6.57 o 
  -3  -2  10      231.28      215.33      2.03 o 
  -2  -2  10       27.41       28.15      0.71 o 
  -1  -2  10     1026.42     1048.93      8.51 o 
   0  -2  10      151.36      149.43      2.24 o 
   1  -2  10      497.16      481.77      6.28 o 
   2  -2  10        4.99        0.56      0.65 o 
   3  -2  10       86.41       95.08      2.23 o 
   4  -2  10       96.50      107.92      2.13 o 
   5  -2  10        7.82       10.14      1.24 o 
 -10  -1  10        4.31        3.39      1.18 o 
  -9  -1  10      171.10      161.25      3.69 o 
  -8  -1  10        3.44        5.73      0.88 o 
  -7  -1  10       96.48      108.59      3.35 o 
  -6  -1  10      439.46      423.33      4.52 o 
  -5  -1  10       14.99       18.28      0.76 o 
  -4  -1  10        2.55        4.58      0.58 o 
  -3  -1  10      100.73       98.98      1.54 o 
  -2  -1  10       20.03       22.14      0.87 o 
  -1  -1  10       73.30       59.92      1.20 o 
   0  -1  10       84.51       76.14      2.22 o 
   1  -1  10        8.68       14.25      1.01 o 
   2  -1  10      105.31      120.73      2.56 o 
   3  -1  10      187.42      216.31      3.24 o 
   4  -1  10       49.46       72.95      1.95 o 
   5  -1  10       56.02       49.86      3.13 o 
 -10   0  10        4.71        4.49      1.40 o 
  -9   0  10      197.06      195.46      4.20 o 
  -8   0  10      351.13      344.24      7.18 o 
  -7   0  10        2.56        6.04      1.22 o 
  -6   0  10      326.69      338.37      4.03 o 
  -5   0  10       63.70       50.96      1.26 o 
  -4   0  10       34.74       28.95      1.51 o 
  -3   0  10     1930.96     1923.53     14.49 o 
  -2   0  10      242.47      244.17      3.13 o 
  -1   0  10       17.98       11.90      0.86 o 
   0   0  10      177.68      192.98      3.58 o 
   1   0  10        0.01        0.25      0.68 o 
   2   0  10      220.42      193.81      2.97 o 
   3   0  10        0.07        0.65      0.81 o 
   4   0  10        0.05        0.24      0.76 o 
   5   0  10        0.71       -0.88      0.88 o 
 -10   1  10       14.46       14.59      1.32 o 
  -9   1  10       10.80       10.92      1.20 o 
  -8   1  10       10.39       13.34      1.13 o 
  -7   1  10        0.27       -0.62      0.62 o 
  -6   1  10      153.47      142.23      3.26 o 
  -5   1  10     1103.35     1065.79      9.55 o 
  -4   1  10      242.07      227.38      2.45 o 
  -3   1  10      375.04      364.51      3.73 o 
  -2   1  10       97.13       95.42      3.34 o 
  -1   1  10       80.52       67.91      1.57 o 
   0   1  10      681.92      647.51      7.47 o 
   1   1  10      453.23      400.36      5.18 o 
   2   1  10        0.04        0.14      0.68 o 
   3   1  10      104.46      109.58      2.35 o 
   4   1  10       55.67       42.97      1.66 o 
   5   1  10       14.66       12.30      1.47 o 
 -10   2  10        3.25        1.80      0.74 o 
  -9   2  10        0.03        0.40      0.93 o 
  -8   2  10       39.36       44.66      1.27 o 
  -7   2  10       31.09       27.22      1.19 o 
  -6   2  10       38.70       48.47      1.56 o 
  -5   2  10       61.12       67.99      1.36 o 
  -4   2  10      867.20      856.59      7.07 o 
  -3   2  10        7.37        6.96      0.70 o 
  -2   2  10       10.03        8.38      0.90 o 
  -1   2  10       38.94       41.25      1.59 o 
   0   2  10      120.99      106.62      2.12 o 
   1   2  10      170.01      187.75      2.94 o 
   2   2  10        7.70       14.13      1.03 o 
   3   2  10        0.72       -0.51      0.77 o 
   4   2  10        0.49       -0.49      0.79 o 
  -9   3  10       14.70       19.41      1.11 o 
  -8   3  10        6.22        6.16      0.76 o 
  -7   3  10       76.15       87.89      2.12 o 
  -6   3  10       59.41       46.93      1.70 o 
  -5   3  10      606.25      578.01      5.78 o 
  -4   3  10        0.89        2.41      0.56 o 
  -3   3  10        3.90        2.62      0.62 o 
  -2   3  10      382.27      376.87      4.96 o 
  -1   3  10       77.33       85.06      2.21 o 
   0   3  10       27.69       31.54      1.56 o 
   1   3  10      269.28      233.45      3.89 o 
   2   3  10       48.54       58.35      1.84 o 
   3   3  10       39.23       52.76      1.86 o 
   4   3  10        1.14       -0.64      1.11 o 
  -9   4  10       12.99        8.52      0.92 o 
  -8   4  10        4.10        5.33      0.76 o 
  -7   4  10        0.36        0.54      0.68 o 
  -6   4  10        1.17       -0.18      0.73 o 
  -5   4  10      123.27      119.81      3.40 o 
  -4   4  10       48.84       45.31      1.32 o 
  -3   4  10      128.47      128.06      2.20 o 
  -2   4  10        6.40        6.01      0.74 o 
  -1   4  10       34.41       19.36      1.44 o 
   0   4  10      111.54      110.48      2.68 o 
   1   4  10       15.04       13.61      1.54 o 
   2   4  10       10.81       14.20      1.81 o 
   3   4  10        6.50        2.51      1.49 o 
  -8   5  10       30.99       31.96      1.80 o 
  -7   5  10        9.11        8.35      1.07 o 
  -6   5  10       19.26       21.17      1.65 o 
  -5   5  10       10.13        7.47      0.77 o 
  -4   5  10       79.23       77.54      1.78 o 
  -3   5  10       28.00       24.81      1.17 o 
  -2   5  10       20.37       18.63      1.15 o 
  -1   5  10        4.07        2.16      0.95 o 
   0   5  10      146.43      122.23      2.90 o 
   1   5  10        1.95        3.73      1.11 o 
   2   5  10       16.77       23.33      2.84 o 
  -7   6  10       29.28       25.75      1.98 o 
  -6   6  10       10.03       13.57      1.32 o 
  -5   6  10       10.00       12.71      1.06 o 
  -4   6  10        2.04        1.75      0.69 o 
  -3   6  10        1.98        0.00      0.72 o 
  -2   6  10        0.37       -0.47      0.67 o 
  -1   6  10       88.16       76.73      2.38 o 
   0   6  10        0.86        1.52      0.92 o 
   1   6  10       38.67       44.98      2.61 o 
  -6   7  10        4.65        5.17      1.42 o 
  -5   7  10        3.68        7.67      1.20 o 
  -4   7  10       37.76       46.81      1.62 o 
  -3   7  10        3.71        3.17      0.86 o 
  -2   7  10       50.55       48.25      2.20 o 
  -1   7  10       14.82       14.72      1.20 o 
   0   7  10       22.95       24.85      1.96 o 
  -4 -11  11       99.67      107.67      4.08 o 
  -3 -11  11        5.83        1.29      1.26 o 
  -2 -11  11       96.05      112.09      3.53 o 
  -1 -11  11      128.88      141.83      2.91 o 
   0 -11  11        1.48        0.31      0.85 o 
   1 -11  11      248.83      266.83      4.79 o 
  -6 -10  11        1.84        3.44      1.85 o 
  -5 -10  11       46.23       51.75      2.51 o 
  -4 -10  11        0.02       -0.79      1.04 o 
  -3 -10  11        0.00       -0.19      0.80 o 
  -2 -10  11        0.54        0.74      0.73 o 
  -1 -10  11        7.84        5.64      0.85 o 
   0 -10  11       12.34       10.15      1.10 o 
   1 -10  11       13.34       14.32      1.24 o 
   2 -10  11       72.87       82.19      2.73 o 
  -7  -9  11      129.87      135.61      3.87 o 
  -6  -9  11      135.58      136.82      4.51 o 
  -5  -9  11       15.39       15.82      1.75 o 
  -4  -9  11      256.45      260.36      5.08 o 
  -3  -9  11       16.14       20.53      1.13 o 
  -2  -9  11       21.67       27.62      1.38 o 
  -1  -9  11      166.16      187.74      2.88 o 
   0  -9  11       31.39       33.27      1.55 o 
   1  -9  11       49.36       45.12      1.68 o 
   2  -9  11      124.18      146.83      3.30 o 
   3  -9  11        0.26       -0.61      1.17 o 
  -8  -8  11        1.23        1.74      1.13 o 
  -7  -8  11       23.77       28.31      1.94 o 
  -6  -8  11       60.53       63.06      2.51 o 
  -5  -8  11        0.11        1.19      0.98 o 
  -4  -8  11       25.37       23.30      1.61 o 
  -3  -8  11       73.38       74.65      1.67 o 
  -2  -8  11       34.69       29.76      1.22 o 
  -1  -8  11      265.42      269.58      3.40 o 
   0  -8  11       20.54       20.37      1.09 o 
   1  -8  11        6.29        3.79      0.83 o 
   2  -8  11      194.11      183.67      3.16 o 
   3  -8  11       43.65       53.49      2.73 o 
   4  -8  11       18.71       13.98      1.78 o 
  -8  -7  11       69.25       62.44      2.56 o 
  -7  -7  11       47.92       63.16      2.46 o 
  -6  -7  11      157.55      160.20      3.69 o 
  -5  -7  11       14.21       13.18      1.45 o 
  -4  -7  11       20.80       19.26      1.31 o 
  -3  -7  11      416.00      387.89      4.69 o 
  -2  -7  11      214.65      207.34      2.84 o 
  -1  -7  11      253.50      248.32      3.18 o 
   0  -7  11        0.04       -0.71      0.71 o 
   1  -7  11        5.60        4.40      0.90 o 
   2  -7  11       53.53       59.25      2.12 o 
   3  -7  11        8.01        7.35      1.20 o 
   4  -7  11        9.57       12.03      1.61 o 
  -9  -6  11       63.20       70.55      3.53 o 
  -8  -6  11       52.93       52.25      2.22 o 
  -7  -6  11        1.31        3.23      0.97 o 
  -6  -6  11        8.04        9.36      1.37 o 
  -5  -6  11      398.67      371.14      5.86 o 
  -4  -6  11      111.81      106.97      2.03 o 
  -3  -6  11      764.62      761.63      6.73 o 
  -2  -6  11      732.75      738.91      6.11 o 
  -1  -6  11       54.66       51.76      1.25 o 
   0  -6  11      114.72      117.97      1.81 o 
   1  -6  11        7.26        6.21      0.75 o 
   2  -6  11        1.01        0.23      0.88 o 
   3  -6  11      185.40      222.59      4.83 o 
   4  -6  11       63.07       57.84      2.32 o 
  -9  -5  11       67.69       81.32      3.40 o 
  -8  -5  11      114.82      107.45      2.93 o 
  -7  -5  11        3.41        4.11      0.94 o 
  -6  -5  11       61.46       82.90      2.36 o 
  -5  -5  11      555.40      512.64      6.03 o 
  -4  -5  11      144.50      136.69      2.90 o 
  -3  -5  11      162.55      173.70      2.31 o 
  -2  -5  11      198.08      184.83      2.74 o 
  -1  -5  11      272.00      277.32      2.95 o 
   0  -5  11        0.13        0.40      0.49 o 
   1  -5  11        0.82        1.62      0.63 o 
   2  -5  11        5.30        6.64      1.04 o 
   3  -5  11      132.06      117.48      2.90 o 
   4  -5  11       21.20       21.67      1.57 o 
   5  -5  11       54.02       45.60      2.25 o 
  -9  -4  11        3.96        6.67      1.65 o 
  -8  -4  11       46.47       49.41      2.30 o 
  -7  -4  11       65.51       62.78      2.11 o 
  -6  -4  11        0.00       -0.59      0.59 o 
  -5  -4  11     1179.19     1095.87     10.01 o 
  -4  -4  11      350.61      369.14      4.19 o 
  -3  -4  11      152.03      143.28      2.06 o 
  -2  -4  11      130.26      131.67      1.98 o 
  -1  -4  11       30.21       33.04      1.07 o 
   0  -4  11        0.26       -0.45      0.67 o 
   1  -4  11        0.88       -0.38      0.57 o 
   2  -4  11       51.48       47.67      1.97 o 
   3  -4  11        2.01        1.23      0.92 o 
   4  -4  11        8.05        8.43      1.27 o 
   5  -4  11       55.75       56.91      3.58 o 
 -10  -3  11       12.54        9.39      1.82 o 
  -9  -3  11        0.59       -0.67      1.24 o 
  -8  -3  11        5.06        5.00      0.83 o 
  -7  -3  11      103.73       86.05      1.93 o 
  -6  -3  11        6.86        4.51      0.69 o 
  -5  -3  11      153.46      157.82      2.44 o 
  -4  -3  11     1292.67     1235.66     10.99 o 
  -3  -3  11       68.06       65.64      1.54 o 
  -2  -3  11       28.39       20.59      0.88 o 
  -1  -3  11      371.43      371.52      3.81 o 
   0  -3  11       10.34       14.79      0.91 o 
   1  -3  11       39.44       38.29      1.51 o 
   2  -3  11       11.46       13.77      1.24 o 
   3  -3  11        7.52        6.77      1.40 o 
   4  -3  11      116.98      132.22      4.98 o 
   5  -3  11       20.38       19.13      2.14 o 
 -10  -2  11       23.17       36.32      3.39 o 
  -9  -2  11       55.38       57.72      3.19 o 
  -8  -2  11      110.81      113.88      3.98 o 
  -7  -2  11      245.24      243.22      4.28 o 
  -6  -2  11       19.87       14.89      0.84 o 
  -5  -2  11       88.63       75.55      1.62 o 
  -4  -2  11       50.51       54.19      1.61 o 
  -3  -2  11      109.86      119.78      2.07 o 
  -2  -2  11        6.62        6.93      0.64 o 
  -1  -2  11       90.55       99.86      1.65 o 
   0  -2  11      306.69      292.92      4.18 o 
   1  -2  11       86.88       91.61      2.09 o 
   2  -2  11      194.47      205.66      3.40 o 
   3  -2  11       37.52       31.74      1.57 o 
   4  -2  11        0.16        1.55      1.17 o 
   5  -2  11        7.47        3.01      1.49 o 
 -10  -1  11        2.87        4.02      1.70 o 
  -9  -1  11       11.42       10.47      1.40 o 
  -8  -1  11        4.64        5.76      1.24 o 
  -7  -1  11       51.72       39.05      1.80 o 
  -6  -1  11      114.50      114.01      1.69 o 
  -5  -1  11       17.41       15.56      0.76 o 
  -4  -1  11      343.40      346.23      3.93 o 
  -3  -1  11      958.97      990.49      9.04 o 
  -2  -1  11        6.37       10.08      0.83 o 
  -1  -1  11       64.58       62.66      1.60 o 
   0  -1  11        7.39        8.13      1.09 o 
   1  -1  11       17.68       16.20      1.06 o 
   2  -1  11        9.61       10.55      1.14 o 
   3  -1  11       31.67       29.77      1.40 o 
   4  -1  11       23.71       23.22      1.54 o 
 -10   0  11        5.04        6.42      1.28 o 
  -9   0  11       19.60       25.29      1.75 o 
  -8   0  11       12.14       11.70      0.93 o 
  -7   0  11        2.40        1.22      0.65 o 
  -6   0  11        0.34        0.11      0.88 o 
  -5   0  11      235.07      225.23      2.89 o 
  -4   0  11      541.88      511.59      5.50 o 
  -3   0  11        4.78        4.50      0.68 o 
  -2   0  11      150.79      158.06      3.25 o 
  -1   0  11        8.41        5.56      1.02 o 
   0   0  11       57.72       55.43      2.15 o 
   1   0  11       35.93       38.64      1.44 o 
   2   0  11       41.81       48.32      1.58 o 
   3   0  11      124.80      124.75      2.51 o 
   4   0  11        9.40       12.98      1.31 o 
  -9   1  11       17.43       14.93      1.04 o 
  -8   1  11       17.64       13.87      0.99 o 
  -7   1  11       30.73       30.22      1.32 o 
  -6   1  11      218.73      203.88      3.46 o 
  -5   1  11       13.87       12.84      0.84 o 
  -4   1  11        6.74        8.82      0.72 o 
  -3   1  11        0.30       -0.66      0.66 o 
  -2   1  11      111.97       94.46      2.21 o 
  -1   1  11        2.16        6.33      0.92 o 
   0   1  11        0.35        1.40      1.21 o 
   1   1  11       85.92       82.41      2.00 o 
   2   1  11       61.77       71.95      1.99 o 
   3   1  11       13.97       19.21      1.29 o 
   4   1  11       15.31       15.99      2.29 o 
  -9   2  11       17.02       17.17      1.12 o 
  -8   2  11       16.47       19.97      1.07 o 
  -7   2  11       49.06       47.21      1.45 o 
  -6   2  11      383.09      360.57      7.80 o 
  -5   2  11       79.15       73.91      2.12 o 
  -4   2  11       38.37       48.58      1.58 o 
  -3   2  11      134.12      157.50      4.65 o 
  -2   2  11       66.95       81.79      2.09 o 
  -1   2  11       54.38       48.00      1.80 o 
   0   2  11        1.42        1.08      0.83 o 
   1   2  11       23.53       25.10      1.79 o 
   2   2  11       26.45       29.53      1.85 o 
   3   2  11       63.08       60.35      1.99 o 
  -9   3  11       27.29       26.23      1.34 o 
  -8   3  11       12.26       12.24      0.97 o 
  -7   3  11       35.72       45.25      1.77 o 
  -6   3  11       99.99       97.11      2.97 o 
  -5   3  11       73.82       71.92      1.72 o 
  -4   3  11       88.56       91.81      2.11 o 
  -3   3  11        8.40        5.16      0.84 o 
  -2   3  11        1.98        4.59      0.93 o 
  -1   3  11      126.39      115.70      2.71 o 
   0   3  11       61.90       59.05      2.33 o 
   1   3  11       10.83       18.69      1.79 o 
   2   3  11      147.75      139.02      3.16 o 
   3   3  11       33.55       43.68      2.09 o 
  -8   4  11        8.09        6.65      1.15 o 
  -7   4  11       44.90       55.64      2.41 o 
  -6   4  11       36.01       45.52      2.22 o 
  -5   4  11       62.11       65.98      3.04 o 
  -4   4  11        7.73        5.23      1.07 o 
  -3   4  11       99.19      122.98      2.71 o 
  -2   4  11      187.19      224.61      3.31 o 
  -1   4  11        7.18        3.67      1.02 o 
   0   4  11       57.64       57.86      2.11 o 
   1   4  11        0.05       -0.33      0.95 o 
   2   4  11       10.27        6.79      1.49 o 
  -7   5  11        3.52        3.32      1.00 o 
  -6   5  11        0.25       -0.99      1.04 o 
  -5   5  11        0.64        1.43      1.11 o 
  -4   5  11      118.65      139.17      2.80 o 
  -3   5  11       38.84       29.82      1.57 o 
  -2   5  11       23.50       17.20      1.15 o 
  -1   5  11       13.46       14.59      1.35 o 
   0   5  11       10.19       12.42      1.54 o 
   1   5  11       34.81       37.13      1.96 o 
  -6   6  11        1.82       -0.87      1.04 o 
  -5   6  11       22.40       25.21      1.88 o 
  -4   6  11       78.28       65.86      2.08 o 
  -3   6  11        1.19        1.37      0.87 o 
  -2   6  11        1.66        2.51      0.97 o 
  -1   6  11        7.73       11.28      1.19 o 
  -5 -10  12       20.34       28.04      2.03 o 
  -4 -10  12        2.07        1.17      1.07 o 
  -3 -10  12        9.00        8.21      1.20 o 
  -2 -10  12       13.11       15.09      1.30 o 
  -1 -10  12        0.01        1.35      0.76 o 
   0 -10  12        7.86       11.66      1.36 o 
   1 -10  12       22.70       23.95      1.73 o 
  -6  -9  12       65.61       68.24      3.37 o 
  -5  -9  12       18.66       20.31      1.75 o 
  -4  -9  12       57.43       52.48      3.47 o 
  -3  -9  12        9.82        5.41      1.01 o 
  -2  -9  12        2.25        1.55      0.72 o 
  -1  -9  12        6.74        8.38      0.91 o 
   0  -9  12      226.62      249.85      3.80 o 
   1  -9  12       38.76       46.84      2.13 o 
   2  -9  12       24.32       27.21      2.10 o 
  -7  -8  12       27.39       30.02      2.09 o 
  -6  -8  12        0.09        0.59      1.15 o 
  -5  -8  12       38.50       37.37      2.96 o 
  -4  -8  12        0.07       -0.64      0.75 o 
  -3  -8  12       25.65       25.67      1.57 o 
  -2  -8  12        0.16        0.43      0.63 o 
  -1  -8  12       51.07       50.98      1.56 o 
   0  -8  12        0.90        0.73      0.68 o 
   1  -8  12       26.66       29.74      1.52 o 
   2  -8  12        3.45        3.89      1.08 o 
   3  -8  12       79.39       86.69      3.16 o 
  -8  -7  12       22.26       22.94      1.80 o 
  -7  -7  12        0.09        1.30      0.97 o 
  -6  -7  12       21.77       17.35      1.66 o 
  -5  -7  12        2.98       -0.31      0.74 o 
  -4  -7  12       88.45       79.63      2.23 o 
  -3  -7  12      101.84      103.02      2.54 o 
  -2  -7  12        4.81        6.02      0.82 o 
  -1  -7  12        3.17        1.13      0.66 o 
   0  -7  12        0.27        1.29      0.62 o 
   1  -7  12        2.52        3.27      1.13 o 
   2  -7  12       58.11       59.19      2.29 o 
   3  -7  12        1.66        0.97      1.04 o 
  -8  -6  12       10.42       13.16      1.41 o 
  -7  -6  12       26.37       35.75      2.42 o 
  -6  -6  12        0.32       -0.69      0.85 o 
  -5  -6  12       17.29       15.30      1.06 o 
  -4  -6  12        0.63       -0.40      0.60 o 
  -3  -6  12      198.51      213.98      3.34 o 
  -2  -6  12       70.05       62.81      1.63 o 
  -1  -6  12        8.32        5.25      0.81 o 
   0  -6  12       15.38       14.56      0.86 o 
   1  -6  12        8.18       10.24      1.02 o 
   2  -6  12       44.00       44.94      2.47 o 
   3  -6  12        4.06        9.38      1.36 o 
  -9  -5  12       30.01       38.25      2.94 o 
  -8  -5  12       73.39       85.01      2.71 o 
  -7  -5  12        3.23        4.36      1.00 o 
  -6  -5  12      328.53      306.61      4.27 o 
  -5  -5  12       50.04       51.32      1.55 o 
  -4  -5  12       91.48       79.09      1.84 o 
  -3  -5  12        0.87        1.86      0.73 o 
  -2  -5  12       46.64       46.41      1.38 o 
  -1  -5  12       21.95       22.93      1.04 o 
   0  -5  12      402.32      403.04      4.00 o 
   1  -5  12       35.30       29.47      1.57 o 
   2  -5  12       51.89       52.19      2.84 o 
   3  -5  12       37.86       39.51      1.97 o 
   4  -5  12        0.47        2.12      1.26 o 
  -9  -4  12       19.28       29.03      2.74 o 
  -8  -4  12       19.25       21.08      1.44 o 
  -7  -4  12       18.63       20.65      1.44 o 
  -6  -4  12        0.26        1.30      0.61 o 
  -5  -4  12       14.66       20.28      1.06 o 
  -4  -4  12       91.88       79.38      2.38 o 
  -3  -4  12      178.04      160.33      2.56 o 
  -2  -4  12       16.31       11.99      1.13 o 
  -1  -4  12      129.35      141.17      2.15 o 
   0  -4  12      911.50      899.90      8.66 o 
   1  -4  12      103.99      111.90      2.73 o 
   2  -4  12        0.25       -0.47      0.93 o 
   3  -4  12       84.75       88.07      2.84 o 
   4  -4  12       94.07      106.31      3.01 o 
  -9  -3  12        0.42       -0.32      1.37 o 
  -8  -3  12      113.31      122.61      4.21 o 
  -7  -3  12       40.52       39.95      1.42 o 
  -6  -3  12       16.72       17.79      0.98 o 
  -5  -3  12        6.09        4.66      0.86 o 
  -4  -3  12      250.61      254.84      3.33 o 
  -3  -3  12       44.59       36.38      1.49 o 
  -2  -3  12      193.34      184.12      2.74 o 
  -1  -3  12       13.35       16.03      1.12 o 
   0  -3  12      121.74      131.43      2.40 o 
   1  -3  12        4.70        0.34      1.04 o 
   2  -3  12        1.06        3.27      1.43 o 
   3  -3  12        6.49        5.23      1.36 o 
   4  -3  12       81.33       87.42      2.73 o 
  -9  -2  12       11.44       17.68      2.42 o 
  -8  -2  12        9.33       10.10      2.63 o 
  -7  -2  12       41.84       42.36      1.31 o 
  -6  -2  12        0.14       -0.39      0.48 o 
  -5  -2  12       24.22       23.89      1.10 o 
  -4  -2  12      334.35      311.03      3.79 o 
  -3  -2  12      143.68      153.34      2.43 o 
  -2  -2  12     1905.05     1912.63     18.41 o 
  -1  -2  12        0.57        1.00      0.78 o 
   0  -2  12        2.98        5.00      0.88 o 
   1  -2  12      470.83      464.93      7.11 o 
   2  -2  12        3.90        2.90      1.12 o 
   3  -2  12        1.16       -0.92      0.92 o 
   4  -2  12        2.95        8.03      1.52 o 
  -9  -1  12        0.62       -0.80      1.10 o 
  -8  -1  12       34.34       45.25      1.92 o 
  -7  -1  12        1.52        3.54      0.90 o 
  -6  -1  12        0.09       -0.23      0.49 o 
  -5  -1  12       13.77       15.54      0.93 o 
  -4  -1  12       18.25       23.52      1.10 o 
  -3  -1  12       25.76       31.06      1.46 o 
  -2  -1  12      249.36      214.52      3.52 o 
  -1  -1  12        0.35        0.48      0.82 o 
   0  -1  12       36.54       33.59      1.84 o 
   1  -1  12       83.88       85.01      2.71 o 
   2  -1  12        0.06       -0.33      1.00 o 
   3  -1  12       56.54       66.07      2.32 o 
  -9   0  12       36.98       44.74      2.41 o 
  -8   0  12       19.68       27.32      1.59 o 
  -7   0  12       42.12       42.12      1.83 o 
  -6   0  12       35.22       35.11      1.64 o 
  -5   0  12      173.15      145.19      2.29 o 
  -4   0  12      203.34      189.90      3.17 o 
  -3   0  12        1.24        0.79      0.74 o 
  -2   0  12        0.43       -0.17      0.85 o 
  -1   0  12      284.88      319.88      7.91 o 
   0   0  12        8.12       15.16      1.20 o 
   1   0  12        0.09        0.24      1.02 o 
   2   0  12        0.63       -0.70      1.02 o 
   3   0  12       25.65       28.77      1.76 o 
  -9   1  12        6.22        8.73      0.99 o 
  -8   1  12        8.78       10.10      0.93 o 
  -7   1  12       47.11       45.89      1.62 o 
  -6   1  12      102.64      110.47      2.65 o 
  -5   1  12      327.51      327.08      4.47 o 
  -4   1  12       85.94       94.08      3.36 o 
  -3   1  12        1.71        3.81      0.83 o 
  -2   1  12       56.20       74.48      2.12 o 
  -1   1  12       94.80       76.37      2.37 o 
   0   1  12       75.38       54.82      2.08 o 
   1   1  12        6.38        4.14      1.23 o 
   2   1  12      209.60      221.82      3.96 o 
   3   1  12       16.29       11.30      1.45 o 
  -8   2  12        1.73        4.08      0.73 o 
  -7   2  12       71.92       74.06      3.97 o 
  -6   2  12       25.80       36.39      3.33 o 
  -5   2  12        9.72        8.05      0.79 o 
  -4   2  12      245.84      237.82      3.82 o 
  -3   2  12       55.51       58.12      1.86 o 
  -2   2  12       74.51       94.78      2.60 o 
  -1   2  12        6.37       10.32      1.12 o 
   0   2  12        2.25        4.28      1.01 o 
   1   2  12       77.36       64.61      2.78 o 
   2   2  12        7.05        5.38      1.41 o 
  -8   3  12       21.52       19.78      1.55 o 
  -7   3  12       20.58       14.00      2.24 o 
  -6   3  12      173.21      146.57      3.76 o 
  -5   3  12        0.06       -0.18      0.75 o 
  -4   3  12        2.54        1.11      0.69 o 
  -3   3  12       34.25       39.37      1.66 o 
  -2   3  12       25.67       37.04      1.74 o 
  -1   3  12       14.26        9.97      1.17 o 
   0   3  12       98.94       88.01      4.10 o 
   1   3  12       12.64       14.03      1.39 o 
  -7   4  12        0.65       -0.04      1.04 o 
  -6   4  12      128.77      143.22      4.16 o 
  -5   4  12       11.19        6.13      1.90 o 
  -4   4  12      171.03      168.03      3.20 o 
  -3   4  12        0.11       -0.45      0.87 o 
  -2   4  12        3.32        0.59      0.87 o 
  -1   4  12       39.27       48.37      2.09 o 
   0   4  12        1.86        1.17      1.49 o 
  -6   5  12        1.33        0.92      1.17 o 
  -5   5  12       51.49       51.10      2.41 o 
  -4   5  12       38.29       43.56      2.00 o 
  -3   5  12        4.62        9.47      1.19 o 
  -2   5  12        4.25        6.79      1.14 o 
  -1   5  12        0.42        1.72      1.12 o 
  -3 -10  13       58.47       54.56      2.25 o 
  -2 -10  13        4.10        7.29      1.16 o 
  -5  -9  13        6.71        4.44      1.11 o 
  -4  -9  13       19.16       21.86      1.60 o 
  -3  -9  13        2.95        5.63      1.08 o 
  -2  -9  13      244.58      244.83      3.83 o 
  -1  -9  13       76.85       82.67      3.02 o 
   0  -9  13        7.63        5.55      1.03 o 
  -6  -8  13      107.64      129.66      3.60 o 
  -5  -8  13        1.87        3.62      1.04 o 
  -4  -8  13       64.35       79.22      2.41 o 
  -3  -8  13       50.68       55.98      2.13 o 
  -2  -8  13      138.07      128.12      2.56 o 
  -1  -8  13        9.55        5.58      0.89 o 
   0  -8  13        7.97        4.89      0.94 o 
   1  -8  13       50.42       51.49      1.91 o 
  -7  -7  13      114.51      129.44      3.46 o 
  -6  -7  13       28.74       32.45      1.76 o 
  -5  -7  13      104.42      106.31      2.71 o 
  -4  -7  13      290.09      256.10      4.24 o 
  -3  -7  13        5.06        5.78      1.00 o 
  -2  -7  13        2.94        6.33      1.07 o 
  -1  -7  13       24.42       25.24      1.32 o 
   0  -7  13        2.45        1.67      0.74 o 
   1  -7  13       24.75       29.84      1.77 o 
   2  -7  13       19.58       27.30      1.85 o 
  -8  -6  13       16.66       20.89      2.19 o 
  -7  -6  13       33.82       35.72      1.94 o 
  -6  -6  13       41.42       35.78      1.91 o 
  -5  -6  13       61.16       74.92      2.23 o 
  -4  -6  13      103.39       89.85      2.39 o 
  -3  -6  13      121.00      139.62      2.45 o 
  -2  -6  13       17.02       18.73      1.06 o 
  -1  -6  13        3.10        4.24      0.72 o 
   0  -6  13       49.17       57.86      1.60 o 
   1  -6  13       36.51       42.47      2.93 o 
   2  -6  13      263.92      286.74      6.70 o 
  -8  -5  13        0.98       -0.44      0.81 o 
  -7  -5  13       72.17       77.98      2.22 o 
  -6  -5  13      260.83      269.32      3.72 o 
  -5  -5  13       37.29       40.54      1.56 o 
  -4  -5  13      252.61      256.97      3.49 o 
  -3  -5  13       29.52       31.53      1.33 o 
  -2  -5  13       77.70       76.23      1.80 o 
  -1  -5  13       60.81       65.60      1.71 o 
   0  -5  13        0.02        0.02      0.74 o 
   1  -5  13       40.84       53.76      2.05 o 
   2  -5  13       97.43      100.44      2.82 o 
  -8  -4  13       14.03       10.79      1.24 o 
  -7  -4  13       43.60       44.79      1.90 o 
  -6  -4  13       51.80       45.74      1.57 o 
  -5  -4  13        4.72        1.80      0.67 o 
  -4  -4  13       17.77       15.54      0.98 o 
  -3  -4  13       63.96       66.90      1.72 o 
  -2  -4  13       22.23       25.63      1.36 o 
  -1  -4  13       44.46       43.64      1.69 o 
   0  -4  13       56.70       62.55      2.19 o 
   1  -4  13       39.03       26.34      1.92 o 
   2  -4  13        0.72        0.94      1.76 o 
   3  -4  13       15.04       19.88      1.92 o 
  -8  -3  13        9.41        6.56      1.33 o 
  -7  -3  13       70.91       71.57      2.13 o 
  -6  -3  13      170.76      184.78      2.83 o 
  -5  -3  13        0.95        0.98      0.61 o 
  -4  -3  13       23.98       18.34      1.13 o 
  -3  -3  13       23.27       27.32      1.47 o 
  -2  -3  13       19.67       27.79      1.44 o 
  -1  -3  13       76.06       71.74      2.14 o 
   0  -3  13      149.64      155.36      3.05 o 
   1  -3  13       61.35       58.52      4.35 o 
   2  -3  13        8.60        7.40      1.49 o 
   3  -3  13      115.65      120.16      3.98 o 
  -9  -2  13      101.35      114.17      3.47 o 
  -8  -2  13       12.17       12.94      1.28 o 
  -7  -2  13       12.03       17.47      1.39 o 
  -6  -2  13       45.71       42.63      1.40 o 
  -5  -2  13      201.34      217.12      5.11 o 
  -4  -2  13       45.00       43.15      1.62 o 
  -3  -2  13      492.32      463.56      5.87 o 
  -2  -2  13       16.45       20.76      1.35 o 
  -1  -2  13      114.49      117.12      2.65 o 
   0  -2  13      229.75      257.53      4.75 o 
   1  -2  13       52.79       51.97      3.22 o 
   2  -2  13        0.43       -1.24      1.24 o 
  -8  -1  13       48.82       52.15      2.79 o 
  -7  -1  13        5.66        6.81      1.04 o 
  -6  -1  13        8.10        8.07      0.81 o 
  -5  -1  13       17.02       17.87      1.12 o 
  -4  -1  13       41.72       46.18      1.74 o 
  -3  -1  13      523.30      542.00     11.12 o 
  -2  -1  13       11.97       12.44      1.36 o 
  -1  -1  13       18.82       10.97      1.31 o 
   0  -1  13        0.34        0.67      1.04 o 
   1  -1  13        9.06        6.85      1.30 o 
   2  -1  13       10.11        8.36      1.47 o 
  -8   0  13       91.32       90.64      2.56 o 
  -7   0  13       83.63       86.97      2.89 o 
  -6   0  13        4.27        1.81      1.04 o 
  -5   0  13        0.11        0.86      0.74 o 
  -4   0  13       76.22       84.57      2.33 o 
  -3   0  13       48.44       37.15      1.94 o 
  -2   0  13      432.32      445.76      6.71 o 
  -1   0  13      134.02      150.23      3.15 o 
   0   0  13        0.06        0.60      0.95 o 
   1   0  13       18.64       21.40      1.84 o 
   2   0  13       27.97       23.21      2.03 o 
  -8   1  13        2.77        3.24      1.14 o 
  -7   1  13        4.80        2.19      1.00 o 
  -6   1  13        1.38        2.16      0.98 o 
  -5   1  13      100.87       90.29      2.79 o 
  -4   1  13       23.93       23.73      1.31 o 
  -3   1  13       70.10       62.57      2.02 o 
  -2   1  13      102.30      103.40      2.59 o 
  -1   1  13        0.86        0.93      1.35 o 
   0   1  13       35.04       25.01      1.60 o 
   1   1  13        4.40        3.41      1.11 o 
  -7   2  13       21.94       24.61      1.98 o 
  -6   2  13       12.31       13.20      1.54 o 
  -5   2  13        1.45        0.08      0.98 o 
  -4   2  13       25.39       19.98      1.29 o 
  -3   2  13        1.99        1.43      0.83 o 
  -2   2  13        0.95        0.82      0.93 o 
  -1   2  13       10.56       18.20      1.86 o 
   0   2  13       11.38       15.22      1.40 o 
   1   2  13       15.52       16.11      1.46 o 
  -7   3  13       10.43        7.30      1.40 o 
  -6   3  13        4.59        5.69      1.30 o 
  -5   3  13       16.05       14.73      1.73 o 
  -4   3  13        0.26       -0.27      0.70 o 
  -3   3  13        0.08       -0.20      0.78 o 
  -2   3  13        1.69        0.01      0.88 o 
  -1   3  13       38.30       51.00      2.19 o 
  -5   4  13       23.74       26.71      1.96 o 
  -4   4  13       11.83        8.25      1.13 o 
  -3   4  13       52.68       52.93      2.65 o 
  -2   4  13        3.04        1.72      1.07 o 
  -5  -8  14       45.58       49.52      2.16 o 
  -4  -8  14       14.81       14.88      1.74 o 
  -3  -8  14       42.84       47.81      2.09 o 
  -2  -8  14       68.86       66.90      2.29 o 
  -1  -8  14       10.92       15.76      1.41 o 
  -6  -7  14       15.56       19.56      1.88 o 
  -5  -7  14       10.46       11.94      1.31 o 
  -4  -7  14      116.64      119.16      2.89 o 
  -3  -7  14       47.97       42.09      1.85 o 
  -2  -7  14       58.73       51.31      2.01 o 
  -1  -7  14       19.50       18.68      1.41 o 
   0  -7  14       13.85       16.08      2.50 o 
  -7  -6  14       16.62       21.28      1.57 o 
  -6  -6  14       21.42       22.54      1.49 o 
  -5  -6  14        5.11        1.38      1.02 o 
  -4  -6  14      135.42      137.50      3.00 o 
  -3  -6  14        3.66        2.45      0.90 o 
  -2  -6  14        1.46        0.60      0.84 o 
  -1  -6  14       64.55       78.72      2.70 o 
   0  -6  14        1.43        0.81      1.14 o 
   1  -6  14        1.98        3.22      1.30 o 
  -7  -5  14       14.75       16.33      1.15 o 
  -6  -5  14        0.10       -0.69      0.69 o 
  -5  -5  14      123.62      139.95      2.58 o 
  -4  -5  14        0.70        0.42      0.67 o 
  -3  -5  14       16.80       14.49      1.25 o 
  -2  -5  14        4.83        6.10      0.95 o 
  -1  -5  14       31.65       37.92      1.69 o 
   0  -5  14        8.55        9.99      1.67 o 
   1  -5  14        3.29        2.71      1.12 o 
  -7  -4  14        0.58       -0.67      0.67 o 
  -6  -4  14        6.31        3.87      0.76 o 
  -5  -4  14       18.34       22.09      1.20 o 
  -4  -4  14        0.35       -0.14      0.71 o 
  -3  -4  14        1.74        0.97      0.76 o 
  -2  -4  14        0.60        0.53      1.49 o 
  -1  -4  14       29.54       22.01      1.42 o 
   0  -4  14       25.87       28.34      1.84 o 
   1  -4  14       20.42       15.84      2.16 o 
  -8  -3  14       20.70       23.62      1.59 o 
  -7  -3  14        6.82        4.92      1.07 o 
  -6  -3  14        0.09       -0.61      0.61 o 
  -5  -3  14        4.48        6.14      0.97 o 
  -4  -3  14        0.18       -0.73      0.73 o 
  -3  -3  14       54.60       44.36      1.74 o 
  -2  -3  14        0.77       -0.35      0.78 o 
  -1  -3  14        0.08        0.47      0.86 o 
   0  -3  14        5.14        4.60      1.88 o 
   1  -3  14        9.78       12.12      5.80 o 
  -8  -2  14        6.58        4.86      1.07 o 
  -7  -2  14        1.85        3.94      0.98 o 
  -6  -2  14        1.87        1.38      0.74 o 
  -5  -2  14        0.58        0.74      0.76 o 
  -4  -2  14       16.36       17.38      1.31 o 
  -3  -2  14      156.63      144.67      2.96 o 
  -2  -2  14       28.14       33.74      2.05 o 
  -1  -2  14       11.53        8.89      1.36 o 
   0  -2  14       39.53       44.17      2.36 o 
   1  -2  14        0.86        1.86      1.47 o 
  -7  -1  14       10.29       15.26      1.65 o 
  -6  -1  14       75.99       89.21      3.02 o 
  -5  -1  14      110.23      128.10      2.66 o 
  -4  -1  14       25.00       24.51      1.44 o 
  -3  -1  14       53.45       52.05      1.95 o 
  -2  -1  14       12.70       12.51      1.40 o 
  -1  -1  14      138.17      136.23      3.51 o 
   0  -1  14        0.63        0.03      1.17 o 
   1  -1  14        7.47        6.55      1.27 o 
  -7   0  14        7.66        9.73      1.49 o 
  -6   0  14        2.12       -0.22      1.04 o 
  -5   0  14       11.22        4.75      0.91 o 
  -4   0  14      151.51      143.05      3.31 o 
  -3   0  14       41.96       48.82      2.22 o 
  -2   0  14      168.77      179.42      3.91 o 
  -1   0  14       24.78       19.40      1.48 o 
   0   0  14       10.50       12.48      1.41 o 
  -7   1  14       22.26       26.59      1.85 o 
  -6   1  14        4.05        6.95      1.42 o 
  -5   1  14       20.35       25.82      2.21 o 
  -4   1  14       46.10       60.79      2.05 o 
  -3   1  14        0.17       -0.18      0.81 o 
  -2   1  14      160.03      178.41      4.05 o 
  -1   1  14       48.99       57.44      2.75 o 
  -6   2  14       17.93       22.86      1.98 o 
  -5   2  14       99.08      107.78      3.46 o 
  -4   2  14        7.97        5.80      0.93 o 
  -3   2  14        0.02       -0.81      0.81 o 
  -2   2  14       36.86       42.53      2.09 o 
  -3  -7  15       32.23       25.46      2.03 o 
  -5  -6  15        1.49        0.47      0.88 o 
  -4  -6  15        4.48        5.92      1.34 o 
  -3  -6  15       10.24        8.11      1.36 o 
  -2  -6  15        4.61        5.55      1.23 o 
  -1  -6  15        1.36       -0.73      1.24 o 
  -6  -5  15       20.45       19.22      1.43 o 
  -5  -5  15       90.94       94.97      3.04 o 
  -4  -5  15       31.81       37.84      1.81 o 
  -3  -5  15       20.34       25.69      1.52 o 
  -2  -5  15      133.97      137.01      2.94 o 
  -1  -5  15       65.77       67.21      2.55 o 
  -6  -4  15        2.60        1.42      0.83 o 
  -5  -4  15        6.60        4.31      1.00 o 
  -4  -4  15       32.82       28.15      1.64 o 
  -3  -4  15        7.41        9.46      1.68 o 
  -2  -4  15       52.09       50.52      2.28 o 
  -1  -4  15       54.66       53.31      3.02 o 
  -6  -3  15       81.00       87.29      2.45 o 
  -5  -3  15        2.53        1.28      0.88 o 
  -4  -3  15      152.06      164.07      3.32 o 
  -3  -3  15        9.03       18.72      1.42 o 
  -2  -3  15       79.82       72.08      2.33 o 
  -1  -3  15       28.96       30.92      2.03 o 
  -6  -2  15       55.89       64.30      2.80 o 
  -5  -2  15       11.92       11.18      1.09 o 
  -4  -2  15       31.90       22.55      1.50 o 
  -3  -2  15       69.26       65.41      2.98 o 
  -2  -2  15        3.37        2.19      1.09 o 
  -1  -2  15       65.56       79.70      2.83 o 
  -6  -1  15        5.78        6.46      1.42 o 
  -5  -1  15        2.48        3.20      0.89 o 
  -4  -1  15       60.25       64.35      2.12 o 
  -3  -1  15        1.49        4.67      2.16 o 
  -2  -1  15        0.56       -1.02      1.02 o 
  -5   0  15       12.82       16.22      2.05 o 
  -4   0  15        1.59       -0.96      0.96 o 
  -3   0  15       39.16       42.60      2.65 o 
                                                 
